# Supplementary material for: Monitoring drug metabolic pathways through extracellular vesicles in mouse plasma
Source: PNAS Nexus. 2024 Jan 23;3(2):pgae023. doi: 10.1093/pnasnexus/pgae023 (PMC10833468; doi:10.1093/pnasnexus/pgae023)
Supplement: pgae023_Supplementary_Data [file pgae023_supplementary_data.zip]

Archive with 2 entries (2 files):
- PNASNEXUS-PNASNEXUS-2023-00930R-s01.xlsx
- PNASNEXUS-PNASNEXUS-2023-00930R-s02.pdf
