# Supplementary material for: Monitoring drug metabolic pathways through extracellular vesicles in mouse plasma
Source: PNAS Nexus. 2024 Jan 23;3(2):pgae023. doi: 10.1093/pnasnexus/pgae023 (PMC10833468; doi:10.1093/pnasnexus/pgae023)
Supplement: pgae023_Supplementary_Data [file pgae023_supplementary_data.zip › PNASNEXUS-PNASNEXUS-2023-00930R-s01.xlsx]

## Sheet: Table S1
Table S1	This table lists TRPS data with particle size and concentration information.
Particle Diameter (nm)	Concentration (particles/mL)	Label		Particle Diameter (nm)	Concentration (particles/mL)	Label		Particle Diameter (nm)	Concentration (particles/mL)	Label
83.95	3.40105e+09	100,000×g pellet		98.15	2.73527e+09	EVtrap on 10,000×g supernatant		61.1	2.27256e+09	EVtrap on 100,000×g supernatant
91.25	3.40105e+09	100,000×g pellet		113.25	1.64116e+10	EVtrap on 10,000×g supernatant		70.5	0	EVtrap on 100,000×g supernatant
98.55	6.80209e+09	100,000×g pellet		128.35	4.37642e+10	EVtrap on 10,000×g supernatant		79.9	9.09025e+09	EVtrap on 100,000×g supernatant
105.85	1.87058e+10	100,000×g pellet		143.45	8.2058e+10	EVtrap on 10,000×g supernatant		89.3	4.54513e+09	EVtrap on 100,000×g supernatant
113.15	2.55079e+10	100,000×g pellet		158.55	7.93227e+10	EVtrap on 10,000×g supernatant		98.7	4.99964e+10	EVtrap on 100,000×g supernatant
120.45	6.46199e+10	100,000×g pellet		173.65	1.14881e+11	EVtrap on 10,000×g supernatant		108.1	9.09025e+10	EVtrap on 100,000×g supernatant
127.75	1.44545e+11	100,000×g pellet		188.75	1.31293e+11	EVtrap on 10,000×g supernatant		117.5	1.34081e+11	EVtrap on 100,000×g supernatant
135.05	1.3094e+11	100,000×g pellet		203.85	2.0241e+11	EVtrap on 10,000×g supernatant		126.9	1.63625e+11	EVtrap on 100,000×g supernatant
142.35	1.3094e+11	100,000×g pellet		218.95	2.0788e+11	EVtrap on 10,000×g supernatant		136.3	1.40899e+11	EVtrap on 100,000×g supernatant
149.65	9.35288e+10	100,000×g pellet		234.05	1.5591e+11	EVtrap on 10,000×g supernatant		145.7	1.49989e+11	EVtrap on 100,000×g supernatant
156.95	8.16251e+10	100,000×g pellet		249.15	1.39499e+11	EVtrap on 10,000×g supernatant		155.1	1.18173e+11	EVtrap on 100,000×g supernatant
164.25	3.40105e+10	100,000×g pellet		264.25	6.01758e+10	EVtrap on 10,000×g supernatant		164.5	5.90866e+10	EVtrap on 100,000×g supernatant
171.55	3.40105e+10	100,000×g pellet		279.35	6.01758e+10	EVtrap on 10,000×g supernatant		173.9	4.54513e+10	EVtrap on 100,000×g supernatant
178.85	4.25131e+10	100,000×g pellet		294.45	4.64995e+10	EVtrap on 10,000×g supernatant		183.3	4.31787e+10	EVtrap on 100,000×g supernatant
186.15	5.61173e+10	100,000×g pellet		309.55	2.46174e+10	EVtrap on 10,000×g supernatant		192.7	4.77238e+10	EVtrap on 100,000×g supernatant
193.45	2.04063e+10	100,000×g pellet		324.65	1.64116e+10	EVtrap on 10,000×g supernatant		202.1	4.77238e+10	EVtrap on 100,000×g supernatant
200.75	1.53047e+10	100,000×g pellet		339.75	5.47053e+09	EVtrap on 10,000×g supernatant		211.5	3.40884e+10	EVtrap on 100,000×g supernatant
208.05	1.70052e+09	100,000×g pellet		354.85	5.47053e+09	EVtrap on 10,000×g supernatant		220.9	9.09025e+09	EVtrap on 100,000×g supernatant
215.35	3.40105e+09	100,000×g pellet		369.95	0	EVtrap on 10,000×g supernatant
222.65	3.40105e+09	100,000×g pellet		385.05	2.73527e+09	EVtrap on 10,000×g supernatant
229.95	0	100,000×g pellet
237.25	1.70052e+09	100,000×g pellet

## Sheet: Table S2
Table S2	This table lists EV marker abundances in 100,000×g pellet and EVtrap on 10,000×g supernatant, quantified through LC-MS/MS.
Gene name	100,000×g pellet, technical replicate #1	100,000×g pellet, technical replicate #2	100,000×g pellet, technical replicate #3	EVtrap, technical replicate #1	EVtrap, technical replicate #2	EVtrap, technical replicate #3
Ywhab	1.70633e+06	1.55874e+06	1.48083e+06	3.33547e+06	3.4683e+06	3.34104e+06
Ywhae	3.5482e+06	6.24155e+06	5.57104e+06	1.83198e+07	1.8681e+07	1.82197e+07
Ywhah	3.11613e+06	2.9713e+06	1.95803e+06	7.03363e+06	8.87248e+06	7.48871e+06
Ywhag	3.98125e+06	3.83506e+06	3224362	1.64633e+07	1.81488e+07	1.7674e+07
Ywhaq	1.66102e+06	3.62656e+06	1.21447e+06	1.86717e+07	1.7468e+07	1.78015e+07
Ywhaz	2.80065e+06	2.79314e+06	2.82703e+06	9.59475e+06	9.45079e+06	8.76621e+06
Slc3A2	216206	408064	226388	268665		312212
Actb	562956	409934	453347		164989
Ahcy	2.72337e+08	2.51211e+08	2.74436e+08	3.62413e+08	3.42488e+08	3.48988e+08
Arf1	2.68105e+07	2.5825e+07	2.4241e+07	8.83288e+07	8.18092e+07	8.65458e+07
Alb	1.63816e+08	1.65478e+08	1.82611e+08	1.189e+08	1.20922e+08	1.23329e+08
Actn4	1.4627e+07	1.42476e+07	1.69033e+07	2.02365e+07	1.95508e+07	1.79606e+07
Eno1	2.68565e+07	2.49213e+07	2.43281e+07	8.83539e+07	8.22392e+07	8.12136e+07
Anxa1	300453		267195
Anxa11	1.86956e+07	1.75441e+07	1.91331e+07	1.44917e+07	1.49757e+07	1.58964e+07
Anxa2	9.60541e+06	9.20744e+06	9.00324e+06	3.67674e+06	3.69293e+06	2.62751e+06
Anxa4	1.83907e+08	1.79841e+08	1.63567e+08	3.35965e+07	4.01516e+07	2.93536e+07
Anxa5	4.87312e+07	5.9502e+07	6.04976e+07	1.3818e+07	1.6126e+07	1.5194e+07
Anxa6	9.81245e+07	7.96094e+07	8.72855e+07	3.15577e+07	3.74755e+07	3.5954e+07
Acly	2.81532e+08	2.99069e+08	2.82617e+08	3.89774e+08	3.92513e+08	3.92869e+08
Bsg	8.93788e+06	9.28215e+06	9.04171e+06	3.6452e+06	3.53868e+06	3.3649e+06
Cd81	1.89937e+06	1.40288e+06	1.858e+06		420190	419370
Cd9
Cdc42	3.42435e+06	3.93773e+06	3.32473e+06	5.12957e+06	4.28473e+06	4.17226e+06
Clic1	550233	752519	613317	7.71678e+06	8.11409e+06	9.31647e+06
Cltc	3.01323e+08	2.80249e+08	2.8135e+08	4.37503e+08	4.42461e+08	4.2395e+08
Cfl1		454646	443364	6.51934e+06	6.17622e+06	7.3961e+06
Ehd4
Eef1A1	1.39781e+08	2.17222e+08	2.49204e+08	5.88602e+08	6.34487e+08	6.51501e+08
Eef2	8.99525e+07	1.00233e+08	1.62238e+08	2.21272e+09	2.236e+09	2.16336e+09
Hspa5	1.82398e+08	1.7513e+08	1.78243e+08	7.94718e+08	7.4564e+08	7.65232e+08
Ezr						264676
Fasn	3.99053e+07	3.27491e+07	3.60335e+07	1.06707e+08	9.85829e+07	9.8947e+07
Flna	2.68145e+07	2.85243e+07	2.83395e+07	2.19947e+08	2.04461e+08	2.043e+08
Aldoa	64514			494118	408476	366498
Lgals3Bp	7.70611e+06	9.02618e+06	8.37979e+06	1.71513e+06	1.75629e+06	2.1206e+06
Gapdh	7.24367e+06	5.34923e+06	6.35317e+06	5.11715e+06	5.11746e+06	5.08314e+06
Ran	1.06149e+08	1.80427e+08	1.51505e+08	1.67496e+08	1.49889e+08	1.46631e+08
Gnai2	375205	1.12352e+06	693555	265855	273510	301228
Gnb1	1.18292e+06	1.78276e+06	1.87519e+06	965338	902128	898741
Gnb2	4.01327e+07	4.12791e+07	4.18707e+07	4.06379e+07	4.33274e+07	3.97352e+07
Gnas	2.32522e+06	2.76816e+06	1.46001e+06	2.68659e+06	2.36274e+06	2.19094e+06
Hspa1A		209387	294579	1.45188e+06	1.2342e+06	1.35095e+06
Hspa8	3.69315e+07	3.74553e+07	3.46198e+07	4.12655e+07	3.78946e+07	3.62827e+07
Hsp90Aa1	1.03292e+08	9.21782e+07	9.04181e+07	2.33547e+09	2.38943e+09	2.42936e+09
Hsp90Ab1	5.23007e+07	1.11656e+08	1.12283e+08	1.2581e+09	1.33184e+09	1.37877e+09
Kpnb1	9.13445e+06	9.39231e+06	9.2793e+06	2.55131e+07	2.62328e+07	2.75639e+07
Itgb1	1.44768e+07	1.77687e+07	1.54431e+07	5.88202e+07	5.49748e+07	5.64189e+07
Mfge8
Ldha	4.90635e+07	4.98576e+07	4.54876e+07	6.05705e+07	6.31263e+07	6.43237e+07
Lamp2	7.1797e+07	7.15167e+07	7.14868e+07	5.27087e+06	4.93023e+06	4.16148e+06
Mvp	6.95478e+08	6.53301e+08	6.25265e+08	5.60402e+07	4.94229e+07	5.16305e+07
Msn	247641	790923	765352	8.34446e+06	9.43857e+06	9.88723e+06
Slc16A1	1.58954e+06	1.47504e+06	1.45544e+06			495969
Myh9	8.36299e+08	8.00924e+08	8.46541e+08	3.21271e+08	3.11362e+08	3.07148e+08
Ppia	1.07695e+07	9.52494e+06	10838261	2.52297e+07	2.32556e+07	2.49867e+07
Prdx1	1.7717e+08	1.38851e+08	1.44611e+08	2.3841e+08	2.23015e+08	2.26772e+08
Prdx2	176054			679668	776213	764878
Pgk1	1.29349e+07	1.53592e+07	1.73578e+07	1.15748e+08	1.19605e+08	1.22604e+08
Pfn1	1.61681e+06	1.39777e+06	1.13102e+06	1.58311e+06	1.32614e+06	1.46697e+06
Pdcd6Ip	5.39827e+06	3.00033e+06	2.92164e+06	6.67722e+06	8.5765e+06	8.81467e+06
Pkm	6.75908e+06	4.69725e+06	5.24252e+06	8.24939e+06	7.29043e+06	7.0509e+06
Gdi2	6.71768e+06	6.39818e+06	6.74601e+06	2.73419e+07	1.95271e+07	2.39197e+07
Rab1A	9.10264e+06	1.03693e+07	1.04289e+07	7.27478e+06	6.79707e+06	8.0643e+06
Rac1	9.94965e+06	1.0019e+07	1.0941e+07	1.25976e+07	1.18994e+07	1.21287e+07
Rab14	1.11342e+07	1.32942e+07	1.41664e+07	7.16581e+06	6.81863e+06	7.22387e+06
Rab5A	682998	687105	612215
Rab5C	3.04242e+06	2.92385e+06	2.52787e+06	2.31586e+06	1.08276e+06	2.12657e+06
Rab7A	729835	392683	759603	1.69935e+06	1.63229e+06	1.46767e+06
Rab8A	833282	804087	1.08649e+06	3.08511e+06	3.07122e+06	3.01768e+06
Atp1A1	2.42869e+07	2.12718e+07	2.25301e+07	7.0242e+06	7.29577e+06	6.9127e+06
Tcp1	9.24513e+07	9.93236e+07	9.04696e+07	1.13067e+08	1.18993e+08	1.25669e+08
Cct2	1.59248e+08	1.44551e+08	1.5578e+08	1.93143e+08	2.02403e+08	2.04575e+08
Cct5	1.77309e+08	1.64422e+08	1.71104e+08	2.58308e+08	2.67904e+08	2.6938e+08
Cct3	143936	50042.4	126907
Thbs1				454040	186523	426870
Tfrc	1.24374e+07	1.08541e+07	1.15086e+07	5.04266e+06	5.27466e+06	4.36213e+06
Rhoa	7.03435e+07	7.70496e+07	7.03265e+07	1.58772e+07	1.57628e+07	2.40021e+07
Vcp	6.41183e+06	7.21394e+06	7.18665e+06	8.55229e+07	7.58579e+07	7.5424e+07
Tkt	4.73025e+07	6.4854e+07	7.00527e+07	4.25106e+08	4.05737e+08	4.12417e+08
Tpi1	7.70457e+06	7.88533e+06	7.852e+06	8.96886e+06	1.00447e+07	9.69443e+06
Tuba1B	1.11847e+06	879821	1.27575e+06	810583	680895	434225
Uba1	2.38628e+06	1.23182e+06	1.24066e+06	1.61815e+07	1.53279e+07	1.63843e+07

## Sheet: Table S3
Table S3	This table lists common contaminant protein abundances in 100,000×g pellet and EVtrap on 10,000×g supernatant, quantified through LC-MS/MS.
Gene name	100,000×g pellet, technical replicate #1	100,000×g pellet, technical replicate #2	100,000×g pellet, technical replicate #3	EVtrap, technical replicate #1	EVtrap, technical replicate #2	EVtrap, technical replicate #3
Alb	163816293	165477695	182610668	118900032	120922323	123328764
Serpina1a	1.04113e+07	1.10494e+07	12222304	1.06892e+06	1.06443e+06	1.76052e+06
Ahsg	1.21431e+07	1.30703e+07	1.2263e+07	5.06054e+06	2.60407e+06	2.16979e+06
Apod	1.00869e+06	1.08772e+06	1.19131e+06	253898	431298	208255
Hspg2	42373458	3.80718e+07	4.09283e+07	4.9739e+07	4.83136e+07	4.29487e+07
Apoh	1.97936e+07	1.77842e+07	1.61078e+07	1.86742e+07	2.18551e+07	2.12194e+07
Clu	5.10197e+06	4.57402e+06	5.71428e+06	2.87071e+07	26160634	2.96238e+07
Fga	2.77907e+07	2.61075e+07	2.49969e+07	9.76099e+07	9.54025e+07	9.90299e+07
Lgals3bp	7.70611e+06	9.02618e+06	8.37979e+06	1.71513e+06	1.75629e+06	2.1206e+06
Krt1	5.08874e+06	4.9356e+06	5.36248e+06	6.76171e+06	7.47916e+06	8126063
Kng1	2.75674e+06	2.14193e+06	2.25247e+06	1.20329e+06	1.68937e+06	1.59589e+06
Masp2	392656	312531	158540	259967	297169	227479
Serping1	888878	856489	778864	6.30008e+06	5.32974e+06	5.88533e+06
Pigr	6.72563e+06	4.54139e+06	5.13712e+06	1.55658e+06	757399	1.68919e+06
Psap	4.13232e+06	3.4026e+06	3.48647e+06	2.92635e+06	3.07357e+06	2.90352e+06
Ambp	838428	407757	815635		67430.1
Yipf3	1.42717e+07	1.31231e+07	1.09452e+07	7.92617e+06	2.42515e+06	6.01389e+06
F2	8.0857e+06	6.84626e+06	7.9647e+06	1.27905e+07	1.51353e+07	1.20708e+07
Tf	57676398	6.13484e+07	5.97829e+07	26149507	2.60816e+07	28290260
Lman2	140355074	130749470	125163343	3.3754e+07	36600601	3.67617e+07
Canx	2.31741e+08	2.25651e+08	2.23126e+08	5.13938e+07	5.57523e+07	5.40253e+07

## Sheet: Table S4
Table S4	This table lists identified proteins in 100,000×g pellet and EVtrap on 10,000×g supernatant through LC-MS/MS.
100,000×g pellet, technical replicate #1	100,000×g pellet, technical replicate #2	100,000×g pellet, technical replicate #3	identified ≥2 our of 3 technical replicates		EVtrap, technical replicate #1	EVtrap, technical replicate #2	EVtrap, technical replicate #3	identified ≥2 our of 3 technical replicates
A0A0R4J0I9	A0A0R4J0I9	A0A0R4J0I9	A0A0R4J0I9		E9Q414	E9Q414	E9Q414	E9Q414
Q61554	A0A087WS16	Q8VDD5	Q61554		Q5SXR6	Q68FD5	Q5SXR6	O35490
Q61838	Q61838	Q61554	Q61838		O35490	Q9D0R2	P07901	P07901
E9PWQ3	Q8VDD5	Q61838	Q8VDD5		P07901	P07901	Q9D0R2	Q9D0R2
Q8VDD5	Q61554	A0A087WS16	Q8R0Y6		Q9D0R2	P01027	O35490	P27773
Q8R0Y6	Q8R0Y6	E9Q3X0	E9Q3X0		P27773	Q9DBM2	Q9DBM2	P01027
E9Q3X0	E9Q3X0	Q8R0Y6	P24456		P01027	O35490	P01027	Q9DBM2
P24456	P24456	G3X982	G3X982		Q9DBM2	P24549	P27773	Q8R0Y6
G3X982	G3X982	Q64514	Q64514		Q8R0Y6	A0A087WS56	Q8R0Y6	A0A087WS56
Q64514	P60710	P24456	Q04857		A0A087WS56	P27773	P20029	Q8VDD5
Q04857	P07724	P11714	Q3V117		Q8VDD5	B7FAV1	P58252	P24549
Q3V117	E9Q1Y3	P60710	P60710		P24549	P58252	P24549	P58252
P60710	Q64514	P35564	Q3UQ44		P58252	Q8VDD5	B7FAV1	P20029
Q3UQ44	P41216	E9Q414	P11714		P20029	Q8R0Y6	F8VPN4	Q8C196
P11714	Q9D0F3	P33267	O35490		Q8BTM8	P19096	A0A087WS56	Q9JHU4
O35490	P33267	D3Z041	P33267		Q3V117	Q9JHU4	P06909	Q9Z1Q9
P33267	P56593	Q64458	P08113		Q8C196	P06909	Q8VDD5	P06909
P08113	P20029	P07724	P56593		Q9JHU4	P20029	A0A0R4J0Z1	P08113
P56593	O88451	A0A0R4IZY2	Q91ZA3		Q9Z1Q9	Q8C196	P08113	Q80X90
Q91ZA3	Q91ZA3	O35490	D4AFX7		P06909	P17427	Q8C196	P49429
D4AFX7	Q64458	O88451	O88451		P08113	F8VPN4	Q91V92	P17427
O88451	P11714	E9PYK3	Q9CPX4		Q80X90	E9PWQ3	P11499	P19096
Q9CPX4	A0A0R4IZY2	D4AFX7	P07724		P49429	P08113	P17427	A0A0R4J0Z1
E9Q414	P26443	P56593	P01027		P17427	A0A0R4J0Z1	Q9JHU4	Q99PV0
P07724	Q02788	P42932	P80313		P19096	Q99PV0	P49429	P47738
P01027	O35490	P20029	P26443		A0A0R4J0Z1	Q80X90	Q99PV0	P24456
P80313	Q4FZE8	Q91ZA3	Q9D0F3		Q99PV0	Q9Z1Q9	P19096	F8VPN4
P26443	Q3UQ44	P02762	A0A0R4J0Z1		A0A0R4J135	P49429	E9QAM5	P11499
D3Z041	P24549	Q9D0F3	P20029		P47738	Q3V117	Q63836	P51660
Q9D0F3	Q8BMS1	P27773	Q64458		P24456	P11499	Q61176	Q3TXS7
A0A0R4J0Z1	Q04857	Q3THE2	Q91XD4		F8VPN4	P24456	P24456	P26043
P20029	P56480	Q04857	Q07113		P11499	Q3UQ44	Q3TXS7	Q3UQ44
Q64458	E9PYK3	Q3UQ44	Q03265		P51660	Q8BU30	P51660	Q9Z0N1
Q91XD4	P01027	P24549	P24549		Q3TXS7	P47738	P10126	Q8BX70
Q07113	O35488	P26443	Q9CPY7		P26043	Q61176	Q80X90	Q8BMS1
Q03265	Q91XD4	Q9CPX4	P24270		Q3UQ44	E9QAM5	Q8BMS1	Q8BH00
P24549	P08113	Q91XD4	Q02788		Q9Z0N1	Q3TXS7	Q8CHR6	E9PWQ3
Q9CPY7	P11983	P08113	P47738		Q8BX70	Q921X9	P41216	Q6ZWX6
P24270	Q9CPX4	P80318	Q8BMS1		Q8BMS1	P51660	Q9Z1Q9	P01029
Q02788	P47738	Q3V117	P35564		Q8BH00	Q8BMS1	E9PWQ3	Q8BU30
P47738	Q3THE2	Q07113	P42932		E9PWQ3	P80318	Q8BU30	P10126
Q8BMS1	A6H584	Q8BMS1	A0A0R4J135		Q6ZWX6	P28271	Q3UQ44	Q921X9
P35564	Q63836	P80313	P80318		P01029	P10126	Q921X9	Q9D0I9
P42932	A0A1B0GSU0	Q02788	Q921I1		Q8BU30	A0A0R4J135	Q9Z0N1	E9QAM5
A0A0R4J135	O09173	Q9ET01	P00186		P10126	Q91WQ3	P47738	P19157
P80318	P35564	O55143	Q9Z2U1		Q921X9	P26039	Q8BKC5	P41216
Q921I1	P80318	P56480	P27773		Q9D0I9	P33267	Q8VDM4	P33267
P00186	Q07113	P47738	Q8VDN2		E9QAM5	P41216	Q9CW03	Q8BKC5
Q9Z2U1	P24270	Q9D8E6	O09173		P19157	P26043	Q8BH00	P28665
P27773	D4AFX7	O09173	P56480		P41216	Q8VDM4	Q8BX70	Q99JY9
Q8VDN2	P00186	P46735	Q9ET01		P33267	Q8BH00	P80318	Q8VDM4
O09173	Q3V117	Q8VDN2	A0A0R4IZY2		Q8BKC5	Q64727	P33267	P24369
P56480	P27773	P01027	P58710		P28665	P24369	P24369	Q6ZQ38
Q9ET01	P42932	O35488	Q05421		Q99JY9	P01029	Q6ZQ38	Q9R0H0
Q3UH59	P19096	Q9Z2U1	O35488		Q8VDM4	Q8BKC5	P28271	Q8K0E8
A0A0R4IZY2	Q9D379	O08601	E9PYK3		P24369	Q9D0I9	Q9D0I9	Q61176
P58710	Q9ET01	A0A0R4J0Z1	Q6ZWQ9		Q6ZQ38	Q9Z0N1	Q6PB66	P80313
Q05421	P80313	Q04750	Q9D8E6		Q9R0H0	Q8CHR6	Q9R099	O70133
O35488	P28665	A0A1B0GSU0	A2AKN8		Q8K0E8	O88451	Q6P5F9	P28271
E9PWK1	Q9Z2U1	Q9D379	P11983		Q61176	Q6PB66	Q64727	P80318
E9PYK3	Q921I1	P00186	A0A1B0GSU0		P80313	Q99JY9	P19157	P42932
Q6ZWQ9	P58710	P62908	P47911		O70133	Q9R0H0	Q6ZWX6	P50285
Q9D8E6	O55143	A6H584	P50285		P28271	Q6ZWX6	P01029	Q91WQ3
A2AKN8	P50285	P58710	P19096		P80318	Q8BX70	Q68FL6	P00329
P11983	Q03265	P11983	Q8R084		P42932	Q9EQH3	A0A0R4IZY2	P54071
A0A1B0GSU0	Q5SV64	Q03265	P62908		P50285	Q9CW03	O35452	O88451
P47911	Q9CPY7	P84091	P28665		Q91WQ3	Q6ZQ38	P58710	Q9CW03
P50285	P46735	P28665	Q91YP3		E9PVP0	P56593	Q9R0H0	Q3U2P1
P19096	Q8VDN2	P37040	A0A0R4J0I1		P00329	Q99LF4	P50544	Q8CHR6
Q8R084	Q9D8E6	Q9CPY7	P80314		P54071	P00329	O35643	Q64727
P62908	Q04750	P24270	P84091		O88451	P42932	Q9JMD3	Q61316
P28665	Q8C196	Q921I1	Q91YQ5		Q9CW03	E9PVP0	P00329	A0A0R4IZY2
Q91YP3	P84091	Q8C6B0	O08601		Q3U2P1	Q6P5F9	P50431	Q8CIE6
A0A0R4J0I1	P62908	Q91YQ5	Q91WU0		Q8CHR6	P84091	Q99JY9	P11983
P80314	Q8R084	P80314	Q8C196		Q64727	P11983	Q8VCM7	P56593
P84091	P62806	P14824	Q9WTI7		Q61316	O70133	P11714	Q8CJG1
Q91YQ5	P80314	Q9EQF5	O55143		A0A0R4IZY2	Q5SVG5	Q3U3J1	P20918
O08601	Q99MN9	Q8R084	P97429		Q8CIE6	P40142	P42932	P84091
Q91WU0	Q91WL5	P09103	P14148		P11983	Q8K0E8	Q8BWT1	Q9ET01
Q8C196	P17427	P50285	P12970		P56593	P28352	P28352	E9Q8I7
Q9WTI7	Q99PV0	Q05421	P62806		Q8CJG1	Q8VCM7	O70133	Q8R0F9
O55143	P25444	Q8C165	O08914		O35643	Q3U2P1	Q64514	P62908
P97429	Q91YQ5	Q3TVK3	A6H584		P20918	Q9ET01	P26039	P50544
P14148	P14148	Q91YP3	Q99MN9		P84091	G3UZ26	O88451	Q922D8
P12970	P80316	A0A0R4J135	G5E850		E9PZ16	P11714	P56593	G3X925
P62806	P12970	Q99MN9	P25444		E9QB02	Q91ZJ5	G3X925	Q8BWT1
O08914	A0A0R4J0Z1	P12970	P27046		Q9ET01	P58710	Q9EPL8	Q810A7
A6H584	Q91ZJ5	Q91ZJ5	P46735		G3UZ26	P34914	Q64458	Q3U3J1
Q99MN9	Q91YP3	P47911	Q04750		E9Q8I7	P80313	B1B0C7	Q9EQH3
G5E850	P09103	P62242	P62702		Q8R0F9	E9PZ16	P84091	Q99LF4
P25444	Q9WTI7	A0A0R4J0I1	Q9Z2U0		P62908	Q61316	Q8K0E8	O08601
P27046	Q05421	P49722	Q91ZJ5		P50544	Q9D379	P26043	Q91ZJ5
P46735	P47911	P97429	Q569X9		Q922D8	Q64458	Q91ZJ5	Q6P5F9
Q04750	Q8C6B0	P17427	P27659		A0A5F8MPH8	Q05117	Q05117	O35488
P62702	P47962	Q8C196	P09103		G3X925	E9Q8I7	Q9EQH3	P40142
Q9Z2U0	P97499	P68372	Q9QUM9		Q8BWT1	O08601	Q99KI0	Q6PB66
Q91ZJ5	Q91WU0	Q91W64	Q8K0C4		Q810A7	Q99JI4	P54071	Q05117
Q569X9	Q91W64	P27659	Q61176		Q3U3J1	P50247	Q8JZQ9	P26039
P27659	O08601	P62806	Q3TXS7		Q9EQH3	Q8CJG0	Q61316	Q9JLV5
P09103	Q8BPW9	Q9QUM9	Q99PV0		Q99LF4	Q8BWT1	O88844	P40936
Q9QUM9	P63038	P25444	Q8C6B0		O08601	Q8CIE6	Q91WQ3	P28352
Q8K0C4	Q8C165	E9QAM5	P80316		Q91ZJ5	Q8CGC7	P40142	Q8VCM7
Q61176	P37040	P50247	E9QAM5		E9Q1S3	G3X925	P34914	P70694
Q3TXS7	P09528	P14148	Q91WL5		Q6P5F9	A0A5F8MPH8	P80314	Q9EPU0
O08638	P49722	P19157	P09528		O35488	A0A0R4IZY2	Q01405	G3X972
Q99PV0	P62702	Q99PV0	P47754		P40142	P19157	Q8R0F9	Q3TML0
Q8C6B0	Q68FD5	P62702	P17427		Q6PB66	Q3U3J1	Q3U2P1	A2AFQ2
P80316	Q8BH00	Q9CZ13	P50247		Q05117	P20918	P62702	P58710
E9QAM5	P62242	Q8VCT4	P62717		P26039	O88844	Q8BMJ2	G3X982
Q91WL5	Q9JKY7	Q91WL5	P21614		Q9JLV5	P62908	Q810A7	Q3UEL5
P09528	Q9CZ13	Q8BWT1	P80315		P40936	Q68FL6	Q9ET01	Q9ESX5
P47754	Q8BHN3	Q68FD5	P62983		P28352	Q99KI0	P11983	P27659
P17427	P01872	P15105	Q91V55		Q8VCM7	Q9D8W5	P70694	O09173
B1AV77	Q8VCT4	P14211	Q6P5E4		P70694	Q9QXF8	P17426	P50580
P50247	Q9QXD6	Q91V55	Q60991		Q9EPU0	Q3TML0	Q8CGC7	Q9QXF8
P62717	Q63886	Q9WTI7	Q91W64		G3X972	Q9WTX6	P09411	Q9DBA8
P21614	Q91Y97	Q63886	Q9JMD3		Q3TML0	G3X8X1	P50247	E0CXN5
P80315	P14211	Q64459	P01872		A2AFQ2	E9Q4Z2	G3X982	A2AGT5
P62983	Q91V55	Q6P5E4	E9QKK8		P58710	Q9JLV5	P28665	P50247
Q91V55	P97429	O09061	P37040		G3X982	P70694	G3X8X1	A2AKK5
Q6P5E4	Q61176	Q99JY0	Q4LDG0		Q3UEL5	Q9EPU0	Q9QXF8	Q8VCN5
Q60991	P99024	Q4LDG0	Q91Y97		Q9ESX5	G3X982	P62908	Q8CGC7
Q91W64	G5E850	Q5SV64	Q9JKY7		P27659	P62702	Q9WUA2	Q01853
Q9JMD3	Q8JZZ0	Q9R1P4	Q9R1P4		O09173	P28665	Q922R8	P09411
P01872	Q9QUM9	Q62087	Q68FG2		P50580	P50544	Q9D379	Q9JIF7
Q3TVK3	Q4LDG0	P80315	P19157		Q9QXF8	Q8JZR0	Q3UEL5	P11714
E9QKK8	Q9DBH5	P97351	Q68FD5		Q9DBA8	Q9R099	Q8CIE6	P54823
P37040	P27659	Q5SYD0	P49722		Q8VE09	A2AFQ2	P40936	Q99JY0
Q4LDG0	O09061	P47962	Q9DBG6		E0CXN5	O35488	P50285	Q91Z53
Q91Y97	P20852	P21614	Q9EP89		A2AGT5	Q02248	E9Q8I7	Q04750
A0A1C7CYU3	P50247	P97499	Q8BHN3		P50247	Q99JY0	P50580	Q8JZQ9
Q9JKY7	Q99JY0	P50172	P17182		A2AKK5	P40936	Q02248	Q9WUA2
Q9R1P4	Q64459	P63038	O09061		Q8VCN5	Q8VC30	P20918	O88844
Q68FG2	Q99PG0	P47740	Q8BH00		Q8CGC7	P17426	Q9EPU0	Q9WTX6
Q3TQP6	P09055	P80316	P68372		Q01853	Q9D1Q6	Q99JY0	Q9D8W5
P19157	O55234	Q9DBH5	P99026		P09411	E9Q1S3	E9Q4Z2	Q9DCW4
Q68FD5	Q9Z2U0	P99026	O55022		Q9JIF7	Q91YW3	O35488	Q61035
P49722	Q569X9	Q9QXD6	P14211		P11714	Q04750	Q91VR5	P24270
Q9DBG6	Q9QXE0	Q9Z2U0	P50172		P54823	G3X972	A2AFQ2	Q4LDG0
Q9EP89	Q91X77	P11499	Q60932		Q99JY0	P09411	Q9DBA8	Q8JZR0
Q8BHN3	P62717	Q61176	Q3ULD5		Q91Z53	Q9WUA2	Q9QZE5	Q91XD4
P17182	Q9R1P4	P62717	Q01279		Q04750	Q01853	P16332	E9Q4Z2
O09061	P62983	Q8BH00	Q9QXD6		Q8JZQ9	Q9DBA8	P80313	P14206
Q8BH00	P80317	O08638	O55234		Q9WUA2	Q8R0F9	Q3UKJ7	Q64458
P68372	Q5XJF6	O08914	P35980		O88844	Q91W43	P08226	Q99LB2
P99026	A2AMW0	P62983	Q9DB77		Q9WTX6	P14685	Q61035	Q91Y97
O55022	P06801	Q9DCN2	P97499		Q9D8W5	Q9D662	O08601	P80314
P14211	A0A2R8VHF9	G5E850	P97872		Q9DCW4	P80314	O09173	Q8BFY9
P50172	P21614	Q8VHE0	Q99PG0		Q61035	O09173	Q91Y97	Q02248
Q60932	Q5SYD0	P19096	A0A1W2P6F6		P24270	Q810A7	Q8CJG1	Q9D379
Q3ULD5	F8VPN4	P80317	P15105		Q4LDG0	Q61035	Q9D8W5	Q64514
Q01279	P50172	K7N6C2	P62242		Q8JZR0	P54071	Q8VC28	Q8VC30
Q9QXD6	P11499	A0A0A6YXW6	Q9D8V0		Q91XD4	P50285	Q91Z53	Q9EPL8
O55234	Q9R1P0	Q5XJF6	Q9R1P0		E9Q4Z2	P48758	Q61191	Q8C0C7
P35980	A0A0R4J0I1	A2AMW0	P10126		P14206	P54823	Q8VC30	P38647
Q9DB77	Q6ZWV3	P09528	Q5SYD0		Q64458	A2AKK5	Q91W43	Q91YW3
P97499	P70694	P20852	Q9Z329		Q99LB2	Q91Z53	Q99LF4	P17426
P97872	Q63880	Q8BJZ4	P63038		Q91Y97	O55125	Q8BG32	P00186
Q99PG0	P10126	Q9EP89	P19253		P80314	P00186	Q99JI4	P16460
A0A1W2P6F6	Q8VHE0	Q9QXF8	P20852		Q8BFY9	Q9EP89	Q91WL5	P10630
P15105	Q6P5E4	P47754	P49429		Q02248	Q3TCH7	Q9EP89	Q8BG32
P62242	P62270	Q8R146	Q07076		Q9D379	P45952	Q9WUM5	Q99JI4
Q9D8V0	P19157	Q60932	Q9QXE0		Q9JLJ2	Q922D8	Q9WTX6	Q61191
Q9R1P0	Q9QXF8	Q68FG2	Q922R8		Q64514	Q8BG32	F6TLV3	Q9Z2M7
P10126	Q9EP89	Q8K0C4	A2AMW0		Q8VC30	Q9WUM5	O55125	P14685
Q5SYD0	P26043	F8VPN4	Q9R1P1		Q9EPL8	P60710	Q4LDG0	Q9R099
Q9Z329	Q9DCN2	P27046	Q64435		Q8C0C7	P50580	P14206	Q99KI0
P63038	Q9CPR4	Q63880	Q9DBH5		P38647	Q91VR5	Q9JLV5	Q91WL5
P19253	Q8BWT1	Q3TXS7	Q63880		Q91YW3	P35979	Q61702	Q78PY7
P20852	P14824	O70503	P34914		P17426	Q9QXD6	Q9WVJ2	P60710
P49429	A0A1W2P6G5	Q9Z329	Q6P4T2		P00186	P14206	Q9ESX5	P08226
Q07076	G3UZ26	Q91WU0	Q9R1J0		P16460	O35945	A8DUK4	F6TLV3
Q9QXE0	Q9EQF5	P09055	A0A0A6YXW6		P10630	Q9WVJ2	Q60710	Q8C6B0
Q922R8	E9QKK8	Q9QXE0	Q9CZ13		Q8BG32	Q9ESX5	P80317	Q8CC86
A2AMW0	E9QAM5	Q91X77	Q8K3M1		Q99JI4	Q8BMJ2	Q9DCW4	P45952
Q9R1P1	Q60991	O55022	P47962		Q61191	O88533	A2A432	Q9ER72
Q64435	Q68FG2	P01872	Q8JZZ0		Q9Z2M7	Q9JLV6	P35979	Q9DBF1
Q9DBH5	O08914	O55234	G3UZ26		P14685	Q91WL5	Q99LB2	A0A1L1SV25
G3UYV7	Q9DD20	P24369	Q8JZR0		Q9R099	Q8C6B0	Q9Z0X1	P62242
Q63880	Q8K0E8	G3X925	P10518		Q99KI0	E9Q9E1	P80315	Q9QXD6
P34914	P35980	P13020	Q64464		Q91WL5	A2AGT5	Q6P6M7	Q91VR5
Q6P4T2	G3X925	Q9DD20	Q6ZWV3		Q78PY7	Q9EQF5	P60710	P34914
Q9R1J0	Q8VCC2	O70435	P08226		P60710	P54869	G3X972	Q9QYY9
A0A0A6YXW6	O88587	P10126	O70570		P08226	P80317	Q9Z2V4	E9Q9E1
Q9CZ13	Q9CQF9	P35980	Q5XJF6		F8WJ05	P21981	P45952	Q9Z2V4
Q8K3M1	Q8JZR0	Q99PG0	P80317		F6TLV3	A8DUK4	Q63886	A8DUK4
P47962	Q9Z329	Q8BHN3	Q9QXF8		Q8C6B0	Q9CU62	Q8VCN5	B7ZMP1
Q8JZZ0	Q60932	Q9CQF9	P14869		Q8CC86	Q6P4T2	Q8CC86	Q6P6M7
G3UZ26	Q01279	P62858	Q8VCW8		P45952	Q91XD4	Q91X83	O55125
Q8JZR0	P05213	P08226	Q8K0E8		Q9ER72	Q8VCN5	P25688	P80316
P10518	P10518	Q921G7	P68040		Q9DBF1	P35564	Q9D5V5	D4AFX7
Q64464	Q9JMD3	E9QKK8	O70435		A0A1L1SV25	Q64514	Q8JZR0	Q6P4T2
Q6ZWV3	P08226	Q91Y97	P62281		P62242	P27659	P97364	Q8R4N0
P08226	P47754	P62911	Q8C165		Q9QXD6	Q8R4N0	O35945	E9PV24
O70570	Q8K0C4	P07758	P51658		Q91VR5	Q8VC28	P00186	Q9DBH5
Q5XJF6	P49429	Q3UEL5	Q62087		P34914	Q91Y97	P61161	Q91W64
P80317	E9Q9P8	A0A0A0MQA5	P24369		Q9QYY9	Q9WV32	E9Q9E1	P16332
Q9QXF8	P97351	Q07076	Q91X77		E9Q9E1	P25688	P97351	P80315
P14869	A0A1C7CYU3	Q8K010	P35492		Q9Z2V4	Q99LB2	Q8BH57	Q9WVJ2
Q8VCW8	P80315	P06801	P62918		Q3TQP6	P08226	H7BX88	Q91V55
Q8K0E8	P12710	O54749	O88962		A8DUK4	Q8C0E2	Q9WV32	Q60991
P68040	Q07076	Q9D8V0	P00329		B7ZMP1	Q91X83	P84078	Q8BMJ2
O70435	Q3ULD5	P49429	P62270		Q6P6M7	Q63886	Q04750	Q9DD20
P62281	P27046	Q9CPR4	Q8BWT1		O55125	P61922	Q78PY7	P61161
Q8C165	O70435	Q9R1J0	P14824		P80316	Q8JZQ9	P12970	P35564
P51658	P47740	Q9JKY7	P07901		D4AFX7	Q8VDG7	Q8BGL3	Q9CU62
Q62087	Q9R1J0	P35492	Q5RKN9		Q6P4T2	P68040	P61222	Q8K411
P24369	P68040	P34927	O70503		Q8R4N0	Q922Q1	P62242	P14148
Q91X77	P15105	Q6ZWV3	G3X925		E9PV24	Q8C0C7	P61965	Q9QZE5
P05213	P13020	Q8K0E8	Q8BLN5		Q9DBH5	Q68FG2	P48758	P47754
P35492	Q07797	Q8JZZ0	Q64459		Q91W64	Q9EPL8	O08663	P62702
P62918	P20918	P20918	Q64374		P16332	Q9DD20	P40336	Q3UKJ7
O88962	O55022	Q9DBG6	Q9CPR4		P80315	Q9QYY9	Q9D1Q6	P61965
P00329	P62918	Q99JY9	P62911		Q9WVJ2	Q9JIF7	A2AKK5	Q9D8E6
P62270	P14131	P35979	P26150		Q91V55	P06801	P17182	P63037
Q8BWT1	Q3UEL5	Q8CIE6	Q9D7N3		Q60991	Q4LDG0	F8WHM5	P12970
P14824	P62889	P50580	Q921G7		Q8BMJ2	P97351	Q8K2B3	Q9D0M1
P07901	P97742	P28843	P97351		Q9DD20	P84078	Q8R4N0	Q8VC28
Q5RKN9	O70503	P62270	Q9DCN2		P61161	Q9Z0X1	Q922D8	Q8R084
O70503	Q9DBG6	P51658	Q8BJZ4		P35564	Q9D0F9	Q9EPK7	P97351
G3X925	P99026	G3UZ26	O54734		Q9CU62	Q99LI7	Q3TMX5	Q9WUM5
Q8BLN5	Q99JY9	Q01279	Q8VHE0		Q8K411	H7BX88	Q9JIF7	P48758
Q64459	Q8VCR2	A0A1W2P6F6	P40142		P14148	P38647	P20852	Q9DCL9
A0A498WGK6	Q62087	P97742	P09055		Q9QZE5	P15105	P24270	Q8QZT1
Q64374	P47963	F6V6T4	Q91VD9		P47754	P55264	Q6P4T2	Q91YI0
Q9CPR4	Q8BXA1	P52430	O88844		P62702	Q9CVB6	Q8BM55	Q8BVQ9
P62911	Q9QXX4	Q60991	Q61694		S4R1I6	A0A0R4J083	P68040	Q99PG0
P26150	P00329	Q9JMD3	O88587		Q3UKJ7	P26262	Q01853	P09103
Q9D7N3	P14206	Q64442	Q99JY0		P61965	Q9CZN7	Q9CPW4	P26231
Q921G7	Q3TXS7	A2A848	P20918		Q9D8E6	Q9D1A2	Q91XD4	Q9D662
P97351	P35492	P00329	P13020		P63037	P80316	P16460	Q8K0C4
Q9DCN2	Q64464	Q5RKN9	Q80XN0		P12970	Q9WVE8	Q8R084	Q8VDG7
Q8BJZ4	A0A1L1SV25	P10649	P70694		Q9D0M1	Q91YE6	Q91V55	Q9D0F9
O54734	Q9D8V0	O88587	O54749		Q8VC28	P24270	Q8BFY9	Q99JX4
Q8VHE0	P40142	Q02819	Q80UM7		Q8R084	Q60710	P15105	A0A0R4J0B2
P40142	Q8K010	Q9QYF1	A2A848		P97351	Q91V55	P80316	P63017
P09055	P62911	P17717	Q9CZM2		Q9WUM5	P16460	E9Q8B5	Q9EP89
Q91VD9	P99027	P26150	Q8CIE6		P48758	Q920E5	P26262	Q9DCN2
O88844	Q9CZM2	P10518	P07758		Q9DCL9	E9PUW7	P27659	P68040
Q61694	Q8K3M1	P14131	P50580		Q8QZT1	Q9ER72	Q9CU62	Q8BM55
O88587	Q6ZWZ4	P19253	Q9JKR6		Q91YI0	Q05421	P26231	P47757
Q99JY0	Q9EPL8	Q8CHQ9	Q9D710		Q8BVQ9	P40336	Q9QXD6	P35700
P20918	P63017	P97872	P35979		Q99PG0	Q78PY7	Q60991	P50172
P13020	Q9DB77	Q922R8	P62889		P09103	Q3U367	Q8C6B0	Q61598
Q80XN0	Q5RKN9	D3YVW2	Q9EP69		P26231	P12970	Q9WVE8	P61222
P70694	P62281	E9Q175	Q8K154		E9Q8B6	Q9DCW4	P38647	Q91W43
O54749	P48036	Q8K3M1	Q07797		Q9D662	Q8BGL3	Q8K411	P14869
Q80UM7	P62835	P35700	P97449		Q8K0C4	P63017	P50172	Q60960
A2A848	P51658	P47758	Q8BT60		Q8VDG7	O55143	Q91YI0	P20852
Q9CZM2	O70570	P63017	Q80X85		Q9D0F9	Q61598	Q8C0E2	Q03265
Q8CIE6	A0A0A6YXW6	P17182	Q8VCT4		Q99JX4	Q61656	A2AGT5	P26262
Q8VCR2	P62858	Q3ULD5	Q6URW6		A0A0R4J0B2	P61222	Q9CZN7	Q99K23
P07758	Q00519	E9Q7G1	Q9R092		P63017	P62317	Q05421	Q64516
P50580	P35700	P11679	P63017		Q9EP89	Q60991	Q99PG0	Q99LI7
Q9JKR6	Q9R1P1	Q6ZWZ4	A0A0A0MQF6		Q9DCN2	Q9Z2V4	Q62448	P54869
Q9D710	P28063	Q8K154	Q9EPL8		P68040	Q00623	P23116	Q9D5V5
P35979	Q9D1D4	Q9DCL9	Q3UEL5		Q8BM55	Q3UEL5	Q9DBF1	O88533
P62889	Q00623	Q8JZR0	P26043		P61205	E9PV24	Q9D1A2	Q05421
Q9EP69	Q8BT60	Q8BLN5	F8VPN4		Q99MN1	F8WHM5	O55143	Q60710
Q8K154	P62754	P12710	Q63886		P47757	P80315	P54823	Q8C0E2
Q07797	Q9EP69	P62918	Q8K010		P35700	Q6ZPR6	Q8CIB5	G3UXL2
P97449	P47758	P62889	Q9DD20		P50172	Q8K411	P35564	Q4PJX1
Q8BT60	Q922R8	Q8VCC2	P52430		Q61598	Q9DCL9	Q9D662	P40336
Q80X85	P17182	Q9CZM2	P47963		P61222	P97364	Q91YW3	Q9DBW0
Q8VCT4	Q9D7N3	P47963	Q9D7N9		Q91W43	P62242	Q9JLV6	Q922Q1
Q6URW6	Q8BWQ1	P23953	P47758		P14869	Q9JKF1	Q8CJG0	Q00623
Q9R092	Q6P4T2	Q9EQ06	P97742		Q60960	Q91YI0	B1AV77	Q711T7
P63017	P19783	P14869	P28063		P20852	Q9QYB1	Q99JX4	P21981
A0A0A0MQF6	P53798	Q8VCN5	P34927		Q03265	P60122	P62317	P47962
Q9EPL8	P14869	Q64464	P62754		P26262	Q9D826	S4R1I6	P80317
Q3UEL5	P26150	Q9R1P0	Q8VDM4		Q99K23	Q61191	Q8C0C7	P62317
P26043	Q9R1R8	O88962	P53798		Q64516	P63037	Q00623	Q9EQF5
F8VPN4	Q8R146	Q64374	P48036		Q99LI7	P16332	Q9D0F9	Q02053
Q63886	P24369	Q91WG0	Q9DCL9		P54869	P31230	O88533	Q8BGL3
Q8K010	P10649	Q6ZWN5	P11679		Q9D5V5	P62270	Q6NZC7	G5E8K5
Q9DD20	P35979	E9Q9P8	O08795		O88533	Q8VCR2	Q8VDG7	Q9CZN7
P52430	Q80XN0	P68040	Q8R146		Q05421	Q9D0M1	Q9EQ06	Q6XVG2
V9GX76	Q8BJZ4	Q9R1P1	P14206		Q60710	E0CXN5	Q9D0M1	Q7TT37
P47963	P07758	P62754	P19783		Q8C0E2	Q8CJG1	Q5RKZ7	P60122
Q9D7N9	O54749	F8VQJ3	Q9D0G0		G3UXL2	P30115	Q9DBW0	P10649
P47758	Q8CHQ9	Q9DB77	Q9D2G2		Q4PJX1	P14148	P35585	P62880
P97742	Q921G7	P14685	Q9EQF5		P40336	E9Q8B6	P11725	P97364
P28063	Q9DCL9	O54734	P14131		Q9DBW0	Q05D44	Q6ZQ08	P25444
P34927	A0A3Q4EGC9	Q9D7N3	Q9CR57		Q8BRT1	A0A1L1SV25	P23249	Q8BH35
P62754	P19253	P05784	Q8BMF4		Q922Q1	P10630	P62880	Q99LC5
Q8VDM4	A2A848	O70194	A2A513		Q00623	Q91W64	B7ZMP1	Q9ERU9
P53798	P02468	Q9EPL8	P12710		Q61543	P20852	Q03265	Q9QYB1
P48036	Q8K154	Q9EP75	Q9D1Q6		Q711T7	P50172	Q6XVG2	Q9CVB6
Q9DCL9	P34927	Q8BT60	Q6ZQ38		P21981	Q9DBH5	A0A0R4J0B4	Q62448
P11679	E9PV24	P25688	Q64442		P47962	Q9QZE5	E0CXN5	A0A0R4J039
O08795	Q64FW2	Q60737	Q8VCC2		P80317	Q8BFY9	Q8QZT1	Q9EQ06
Q8R146	P01029	Q07797	Q8VCN5		P62317	Q9D8E6	Q9EQF5	P55264
P14206	Q6ZQI3	P70694	Q9DBF1		Q9EQF5	H7BX99	P54869	Q05D44
P19783	P62264	P35505	Q99JY9		Q02053	A2A432	P50171	A0A0R4J083
Q9D0G0	Q9Z1G4	Q8VCM7	Q8CHQ9		Q8BGL3	P26231	Q9DCN2	Q91WT7
Q9D2G2	Q60737	Q01339	E9Q9P8		G5E8K5	G3X9Y5	Q9JKF1	P61922
Q9EQF5	Q8VCN5	Q9D7N9	Q6ZWZ4		Q9CZN7	Q8K1X1	P62827	P35585
P14131	P05784	Q6URW6	Q9R1P3		Q6XVG2	Q61694	P26516	P60229
Q9CR57	Q8VCW8	Q99LB2	P61161		Q7TT37	Q8BH57	D4AFX7	P25688
Q8BMF4	Q9R092	Q99MR8	Q8VCB3		P60122	Q8BVQ9	Q61598	O35945
A2A513	Q9ET30	Q9ET30	Q8K2B3		P10649	Q921M3	Q8K0C4	Q63886
P12710	P52430	P62281	P60843		P62880	Q99PG0	O35423	Q6DFW4
Q8C6K9	P50580	Q9CPW4	P01029		P97364	F8WJ05	Q9DD20	Q3TCH7
Q9D1Q6	O88962	Q5SVG5	O35129		P25444	P47962	Q64516	Q9CQS2
Q6ZQ38	P23953	Q9R1P3	P25688		Q8BH35	P61161	E9PV24	Q6ZQ08
O35643	P61161	Q8BMF4	A0A1L1SSF2		Q99LC5	Q99J08	P14685	B1AZ46
Q64442	O08795	Q64435	A0A1L1SV25		Q9ERU9	P56480	P08249	Q9WVE8
Q8VCC2	O35129	O70570	P35700		Q9QYB1	Q02053	P63017	Q8QZY1
Q8VCN5	Q9JKR6	G3X8X1	D3Z1M1		Q9CVB6	G3UXL2	Q9QYB1	Q9WV32
Q9DBF1	P05202	P21981	P17717		Q62448	P62880	Q9Z2M7	P70168
Q99JY9	Q9D2G2	P52760	P99027		A0A0R4J039	P47754	P61922	P35979
Q8CHQ9	Q61694	A2A513	Q9EQC1		Q3UZG4	O35423	Q3TQP6	P26150
Q8QZT1	Q8VCB3	P34914	G3UX26		Q9EQ06	Q9DCN2	P30115	Q91X83
E9Q9P8	P14685	Q8BGL3	P05202		P55264	Q63880	P60843	P23249
D3YVW2	Q99LB2	Q8VCW8	A0A087WS56		B1AU25	Q711T7	P62717	H7BX88
Q6ZWZ4	Q5SVG5	P61161	Q9D0R2		Q05D44	Q99K23	Q9DBH5	Q80XN0
Q9R1P3	Q8VCM7	Q8BU33	Q91WG0		E9PUW7	Q03265	P63037	Q99L13
P61161	Q91VD9	Q9R092	Q9D338		A0A0R4J083	Q80XN0	P47757	G3UZ34
Q8VCB3	P17717	Q9EP69	P05784		Q91WT7	P61965	Q91YE6	O08663
Q8K2B3	B1AU25	P14206	P58021		P61922	F6TLV3	Q05D44	Q68FG2
P60843	Q8R1V4	P26043	Q9CQX2		P35585	P36552	Q8BVQ9	Q9D1A2
P01029	Q8JZZ5	Q64525	P10649		P60229	Q3UKJ7	Q99LI7	Q8VCZ9
O35129	Q91VS7	P19783	Q9JKX3		P25688	Q8K182	P21981	Q8VCR2
P25688	O70194	P97449	Q8BFZ9		O35945	Q64516	G3UXL2	G5E850
A0A1L1SSF2	Q6GQT9	C0HKE5	A0A1B0GSR9		Q9CXF0	B7ZMP1	A2A841	Q9D1Q6
A0A1L1SV25	Q64435	O35945	Q9D8W5		Q63886	P35700	Q68FG2	Q6PE01
P35700	P01901	Q91YI0	Q9CYR0		Q6DFW4	Q8CIB5	Q91W64	P35492
D3Z1M1	Q9D7N9	Q00623	Q8JZZ5		Q80ZP8	Q99LC5	Q9D8E6	Q8BJW6
P17717	P97449	P07356	Q8R1V4		Q3TCH7	P23249	A0A0R4J039	Q8BLY2
P99027	F6V6T4	Q6ZQI3	P51410		Q9CQS2	Q6P6M7	Q64459	P30115
Q9EQC1	P11679	P70195	Q8VCM7		P47740	P10649	H7BX99	Q921M3
G3UX26	Q9CQX2	P61514	P61027		Q6ZQ08	Q9D5V5	Q4PJX1	P17182
P05202	Q6XVG2	Q8R1V4	P07309		B1AZ46	Q62448	Q922Q1	Q8BHA3
A0A087WS56	P16015	Q8BVQ9	P60122		Q9WVE8	P08249	Q9QXG4	P19253
Q9D0R2	Q9JHU4	Q8VCB3	Q8BVQ9		Q8QZY1	P09103	A0A140LHR8	P04186
Q9R1R8	F8WHM5	Q8QZR3	Q9CQF9		Q9WV32	Q91WG8	Q99J08	Q8BWF0
Q91WG0	P25688	Q8BWQ1	Q9DBG1		P70168	Q3TMX5	Q9ER72	Q9CPW4
Q9D338	P07356	Q91VD9	Q8BGL3		P35979	Q8R084	Q8JZZ0	A0A0R4J0I6
P05784	Q9CR57	P51881	Q3TDQ1		P26150	P14869	Q9CXF0	Q6NZC7
P58021	Q6ZWN5	P28063	O55142		Q91X83	A0A0R4J0B4	Q9ERU9	Q8JZZ0
Q9CQX2	Q9CQW9	Q5FW60	Q9QXX4		A2AD32	Q9DBW0	P62270	P23116
P10649	A0A140LHR3	A0A1L1SV25	Q6ZWN5		P23249	P19253	P14148	Q91VB8
Q9JKX3	A2A513	Q8BFR5	P70398		H7BX88	Q8K2B3	O35350	O35423
Q8BFZ9	A0A087WS56	O35129	P61514		Q80XN0	Q9DBE0	E9Q5W5	A0A0R4J0I9
A0A1B0GSR9	O88844	Q9D1Q6	P14685		Q99L13	O08663	Q9CVB6	Q8K154
Q9D8W5	P58252	Q64FW2	Q9QZQ8		Q8K1X1	P62717	Q3U367	Q99J08
Q9CYR0	Q9R0L7	E9PV24	Q6ZQI3		G3UZ34	Q9DBF1	G5E850	O35350
Q8JZZ5	Q8BM55	Q9DBW0	P21981		O08663	A2AD32	Q8BWZ3	P62889
Q8R1V4	A0A1W2P768	Q9CR57	Q00623		Q68FG2	Q8BJ64	A0A1L1SV25	Q9DBE0
P51410	Q4PZA2	Q9EQC1	Q8CHR6		Q9D1A2	Q5SSH7	P55264	P62983
Q8VCM7	Q9CPR5	E9QJW0	Q9DBW0		Q8VCZ9	Q9ERU9	P56480	P59325
P61027	Q9CY73	Q9CZX8	P50427		Q9EP69	Q9Z2M7	P32233	P46935
P07309	P06909	Q9D710	Q60737		P37040	Q6ZQ08	Q8BH35	Q5SWU9
P68433	P97872	P40142	Q9DCX2		Q8VCR2	O54774	P19253	Q920E5
P60122	E9Q7G1	Q6GQT9	G3X8P9		G5E850	P35585	Q9CPX4	Q8K2B3
Q8BVQ9	P70195	P99027	Q00519		Q9D1Q6	P11725	P70398	P15105
Q9CQF9	Q91YI0	P70398	P52503		Q6PE01	O35350	P14869	P62827
Q9DBG1	P52760	Q62351	Q6XVG2		P35492	P50171	Q99LD4	Q9DBG1
Q8BGL3	Q8BVQ9	Q9D338	P01899		Q8BJW6	Q8BM55	G3X9Y5	Q60865
Q3TDQ1	P60843	A0A494BAK4	B1AU25		Q8BLY2	Q8VC77	Q64442	A2A513
O55142	Q9CPW4	Q6XVG2	Q8BYU6		P30115	Q8K0C4	P38060	Q8BGQ7
Q9QXX4	Q8BGL3	Q99L04	P53395		Q921M3	Q924Y0	Q99K23	P97298
Q6ZWN5	Q9EQC1	P51410	E9PV24		P17182	Q8BHA3	Q9CZ30	P09405
P70398	O54734	Q9EQH3	P04939		Q8BHA3	A0A5F8MPK9	Q9DCL9	Q9QUI0
P61514	Q8CIE6	A8Y5N4	E9Q7G1		P19253	P40124	P36552	P70398
P14685	O55142	Q9CQX2	P62245		P04186	P60229	A0A0R4J083	Q8BH57
Q9QZQ8	P53395	Q8CHR6	P05201		Q8BWF0	Q8BH35	P09103	Q8CIB5
Q6ZQI3	E9PZF0	O09158	Q8BWQ1		E9QKZ2	Q8CC86	Q60960	Q8R574
P21981	Q9CZX8	P61027	Q9D1D4		A0A1B0GR60	A2ARD6	Q63880	E9Q557
Q00623	Q8BMF4	Q99JI4	P35505		Q9CPW4	P16015	Q9WVQ5	Q62087
Q8CHR6	Q8BJ64	P01901	Q61164		A0A0R4J0I6	O35658	A2AIT6	A2A432
Q9DBW0	Q9D0F9	Q9CXW4	Q6GQT9		Q3UJD6	D4AFX7	Q3UW64	Q8CJG0
P50427	P28271	Q99KF1	Q9CQW9		Q6NZC7	P35492	Q8BHA3	Q91YM2
Q60737	Q9R1P3	Q9D8W5	Q64FW2		Q8JZZ0	B1AV77	Q9CXW4	P62918
P02468	P28843	Q8VE22	Q5FW60		P23116	P32233	Q99J83	Q3U1J4
Q9DCX2	P51881	Q9D1D4	Q60692		Q91VB8	G5E850	P70168	Q9Z0N2
G3X8P9	Q6URW6	Q8BJ64	P58252		Q78ZA7	Q9Z1T1	Q8R2P8	Q8K3M1
Q00519	Q60931	P84244	Q8BM55		O35423	P70168	Q99L13	P62806
P52503	E9QNY3	F8WHM5	Q8BJ48		A0A0R4J0I9	A0A0R4J039	P47754	P50171
Q6XVG2	Q8BLN5	P07901	Q99P72		A0A1D5RM85	Q6XVG2	P16331	Q9Z1T1
P01899	P62301	Q9QXX4	P14152		Q8K154	Q64459	O08749	Q9CXW4
B1AU25	Q9CZN7	D3Z1M1	P43274		Q8BWP5	P62858	P10649	P62270
Q8BYU6	C0HKE5	Q9D024	Q99LC3		Q99J08	Q60865	P47962	Q91YQ5
P53395	Q8BYU6	Q8C129	P52760		O35350	Q8JZZ0	P16015	P62075
E9PV24	P61514	E9PZF0	F6V6T4		P62889	Q5SSI6	Q9QYY9	Q5RKZ7
P04939	G3UX26	P35951	Q62351		Q9DBE0	Q8BLY2	P31230	Q9DAC2
O09167	Q80UM7	Q9D2G2	Q9CZX8		P62983	Q02257	Q91VB8	Q8BUR4
E9Q7G1	P97384	P14115	P07356		P59325	Q5RKZ7	Q8VCB3	O54774
P62245	Q64442	A0A087WS56	P35951		P46935	Q9Z0N2	A0A0R4J0B2	Q6PGB6
Q91VS7	Q64475	Q9CQH7	Q99KV1		Q5SWU9	P62075	E9Q9M1	P40124
P05201	P62245	P06909	P61205		Q920E5	Q9CPX4	Q9D826	Q9D832
A8DUK4	Q6ZWU9	Q8BYU6	Q9ERK4		Q8K2B3	Q99LD4	P04186	Q08943
P62737	Q01339	Q80XN0	P28271		P15105	G5E8K5	P35492	Q8VCB3
Q8BWQ1	Q9D710	Q8JZZ5	Q5I012		P62827	P52480	Q78ZA7	P60843
Q9D1D4	Q9CQH7	Q8VC30	Q8VCU1		Q9DBG1	Q6NZC7	G5E8K5	A0A0R4J0B4
P35505	G3X9T7	Q8K2B3	Q8BU33		Q60865	Q9CXW4	A0A0A6YVP0	O08749
Q61164	Q8K2B3	P68033	P62830		A2A513	Q05DV1	G5E8J3	Q05920
Q6GQT9	P67778	Q99LC3	Q9WV32		Q8BGQ7	Q8BWP5	Q8K154	Q9JKF1
Q9CQW9	Q8VC30	P58021	Q01853		P97298	Q8BJW6	Q9JKC8	Q6Q899
Q64FW2	H3BL34	A0A1B0GSD0	P62264		P09405	Q8BGQ7	Q91YQ5	Q63880
Q5FW60	Q9D0G0	A0A1L1SSF2	P28843		Q9QUI0	Q8K154	P25444	Q6ZPR6
Q60692	Q91WG0	Q6P4T2	Q8VE22		P70398	Q91YM2	O54774	O70310
P58252	Q9D024	P17426	Q8VDG7		Q8BH57	P27048	P05202	P62141
G3X8X1	Q9D8W5	Q60931	P23953		E9Q394	Q71RI9	O70503	Q8BJ64
Q8BM55	Q8BFR5	Q9JIF7	Q9JIF7		Q8CIB5	P62983	Q9DCD0	P35980
P61164	Q8R2Y0	P53395	Q91X83		Q8R5L1	Q60668	Q8CBM2	Q9EQC1
Q8BJ48	Q9D338	P11031	Q99JR1		Q8R574	P62918	Q8VCR2	Q9ER35
Q99P72	Q8VE22	P07309	Q60931		E9Q557	Q9EQ06	Q8QZY1	Q60994
P14152	Q5FW60	Q921V5	Q9CY73		Q62087	Q9ER35	Q99LC5	Q6PDG8
P43274	Q91XD7	K9J7B2	Q921V5		A2A432	Q9CPW4	P62889	Q5SSI6
Q99LC3	P61358	P14094	E9QM92		Q8CJG0	F8VPK0	Q7TMY8	Q9QXG4
P52760	P61205	Q8CGV4	P67778		Q91YM2	H3BK43	Q02053	Q61703
F6V6T4	Q9CYR0	Q8BM55	Q9D125		P62918	Q8R2P8	Q9Z1T1	Q61838
Q62351	O35945	P62830	Q8VC30		Q3U1J4	Q8QZT1	Q64471	Q9CXW2
Q9CZX8	Q9D0R2	Q6ZWU9	P14115		Q9Z0N2	E9PZF0	A0A0R4J0I9	P62245
E9Q5W5	Q99P72	Q9QZQ8	O35945		Q8K3M1	P25444	P57759	P56480
P07356	A0A1B0GSR9	P60122	Q920L1		P62806	Q8BWF0	Q3TCH7	Q924Y0
P35951	Q9DCX2	Q8VCU1	Q9R112		P50171	A0A0R4J0I6	Q569X9	Q9CQX2
Q99KV1	Q9WV32	Q80UM7	Q9Z1G4		Q9Z1T1	Q99K94	P35700	O35638
P61205	P51410	O55142	Q9CRD2		Q9CXW4	Q5XJF6	Q9CQS2	P16331
Q9ERK4	P21981	Q9DBE0	P17047		P62270	P62889	P62918	P11725
P28271	P14115	Q9CRD2	P70195		Q91YQ5	A0A2R8VHF9	Q8BJW6	Q9ERE7
Q5I012	Q8CGV4	Q91XD7	Q8BW75		P62075	Q8BGA8	E9Q1Q9	Q9WUM4
Q8VCU1	Q9D898	A0A286YCV0	Q9CQE7		Q5RKZ7	G3UZ34	Q3TJZ6	B1AY13
Q8BU33	Q91X72	Q9CYR0	Q9CQU3		Q9DAC2	P57759	P40124	A0A0A6YVP0
P62830	P62737	Q9DCX2	P70245		Q8BUR4	O08749	Q9ER35	P62301
Q9WV32	P52503	Q3TDQ1	Q8R035		O54774	A0A1B0GSD0	Q9Z0N2	Q8R1B4
Q01853	Q9EQH3	Q9D0G0	P01901		Q6PGB6	A0A0A6YWN9	O89079	P08249
P62264	P97807	Q9DBF1	Q91YI0		P40124	P17182	Q711T7	P32233
P28843	P62830	P14152	Q61937		Q9D832	Q8JZZ5	Q01339	Q9D826
Q8VE22	Q9CRD2	P62835	P62852		Q08943	Q60960	P27048	Q8BLN5
Q8VDG7	Q64374	P62264	A2ASS6		Q8VCB3	Q9CZX8	Q9WTX5	Q99J83
P23953	A0A286YDS5	Q01853	Q8BJ64		P60843	Q9QYG0	A0A1B0GSD0	Q64471
Q9JIF7	Q921S7	Q8BJL9	O09117		A0A0R4J0B4	P70398	Q60994	Q9JLV6
Q91X83	P70245	P48036	Q9CQH7		O08749	Q4PJX1	Q7M6Y3	O88520
Q99JR1	Q9DBW0	Q9Z1G4	A0A494BAK4		Q05920	Q3TIX9	Q8K182	Q3UM45
Q60931	Q8QZR3	P01029	P67871		Q9JKF1	Q9DB16	B1AZ46	Q9CZX8
Q9CY73	Q3TDQ1	P62301	Q9D024		Q6Q899	Q61703	A0A1B0GSX0	Q9CPR4
Q921V5	Q8BW75	P24668	Q9EQH3		Q63880	P22315	Q8BJ64	G3X9Y5
E9QM92	O35453	Q60692	Q91X72		Q91WH2	Q78JE5	O88587	P05202
P67778	Q60692	P05202	Q01339		Q6ZPR6	Q8BWZ3	Q9D7N3	P57759
Q9D125	Q8VCU1	P62245	Q8BKZ9		B1ATP7	Q99JX4	P46935	A0A2R8VHF9
Q8VC30	Q14C51	Q5I012	O08807		O70310	Q99J83	A2AEX6	Q5XJF6
Q9CYN2	Q8CFX1	P62874	Q9EP75		P62141	Q8K3M1	P62301	Q9CZ30
P14115	Q91X83	Q8R016	Q9CXW4		Q8BJ64	B7ZNL2	Q91VT4	Q9ESP1
O35945	Q5I012	O88844	Q8BG32		P35980	Q9D2G2	Q7TT37	A0A1B0GSD0
Q920L1	Q9R112	A0A1B0GSR9	Q8BKE6		Q9EQC1	P62301	Q9DBG1	O35226
Q9R112	Q8VDG7	Q9ESX5	P61358		Q9ER35	Q8VCB3	Q9ERK4	Q78JT3
Q9Z1G4	P22437	P97807	O08677		Q60994	A0A0R4J0I9	Q9D2G2	Q9QYJ0
Q9CRD2	Q9CQB5	Q9CQS2	P16460		Q6PDG8	Q8VE70	P97298	Q3UPL0
P17047	Q8C129	O08709	Q99J27		Q5SSI6	P62141	Q9QZ85	P52430
P70195	Q9D8L3	Q9WV32	Q99LC5		Q9QXG4	P26516	H3BK43	Q8C165
Q8BW75	A0A1L1SSF2	Q9DCI9	Q78KK3		Q61703	Q9QXE0	Q08943	O55022
Q01768	Q8BKE6	P58252	Q99JI4		Q61838	Q9JKC8	Q9CZX8	Q8BWZ3
Q9CQE7	P35951	Q9DBG1	Q6PD26		Q9CXW2	Q9DBG1	P60122	Q60668
Q9CQU3	P16460	G3UX26	Q9DBE0		P62245	Q9WTX5	P61027	P38060
P70245	Q06185	A0A0A0MQF6	Q9CXE7		P56480	Q9WVA2	E9Q557	Q8K182
Q8R035	G3X8P9	Q9CPR5	Q61112		Q924Y0	Q08943	Q80XN0	Q64442
P01901	Q9DBF1	A8DUK4	Q99L04		Q9CQX2	P04186	P68254	Q61823
A0A0G2JDZ4	Q9D1Q6	Q9CZN7	P04104		O35638	Q8QZY1	Q8BWF0	Q64459
Q91YI0	Q80X85	P63094	Q99MR8		P16331	Q9D832	Q9ESP1	Q9D2G2
Q91W90	Q99MR8	Q9DCG2	Q91W89		G3X956	Q99L13	Q05920	P26041
Q61937	Q8BH24	Q9CQE7	Q91WT7		P11725	Q64442	Q8JZZ5	O55143
P62852	Q9CQQ7	Q8R5C5	Q3TQC7		Q9ERE7	Q9CZU3	Q8K3M1	Q8BG07
A2ASS6	Q9CQM8	Q921S7	P62855		Q9WUM4	P61027	Q3UEP4	Q8VCC2
Q8BJ64	Q6PDI5	A0A140LIT2	P24668		B1AY13	Q5RKN9	Q9EQC1	Q8R2Y8
O09117	Q9EQ06	B1AU25	P0DP27		A0A2R8VK76	Q6PGB6	O55022	Q9JHK4
Q9CQH7	Q99LC5	Q9WV54	P09411		A0A0A6YVP0	Q99J36	Q5SSI6	Q9D898
A0A494BAK4	Q9CQW2	O08795	Q9CQW2		P62301	Q61823	Q62087	P42227
P67871	Q9CQS2	Q00519	A2A977		Q8R1B4	Q60994	Q9DBE0	O88587
Q9D024	Q61941	Q02248	P01631		P08249	P60843	Q9D832	Q9QYG0
Q9EQH3	A0A0A0MQF6	Q91X83	O09158		P32233	P62281	Q9QYJ0	E9Q7G1
Q91X72	Q921V5	Q9CQW9	Q7TMY8		Q9D826	Q9QXG4	Q5XJF6	Q7M6Y3
Q01339	Q8BU33	Q9R0L7	O70194		Q8BLN5	Q9QXY6	Q3THS6	Q80X85
Q8BKZ9	Q9CX98	P11352	A0A140LIT2		A0A3B2WAL8	Q01339	Q62507	Q6P3A8
O08807	P63276	A0A140LHR3	A2AEM2		Q99J83	O88520	G3UZJ4	Q61151
Q9EP75	Q8R5C5	Q9DB25	Q8R0X7		Q64471	A0A3B2WAL8	Q9R1R8	Q6NXL1
Q9CXW4	P46978	A2AEM2	G3X9T7		Q9JLV6	P62827	Q8BLY2	P0DOV2
Q8BG32	K9J7B2	Q9CQQ7	Q9CPW4		O88520	E9Q9M1	Q3UJD6	Q99P30
Q8BKE6	Q02248	P22437	P45700		Q3UM45	Q99KV1	Q921M3	Q6ZWN5
P61358	Q9WV54	P67778	Q5F285		Q9CZX8	Q9QYJ0	Q9DCM2	Q9QXD1
O08677	Q01853	P46978	Q924Z4		Q80WJ7	P38060	P62075	K9J7B2
P16460	Q3U487	Q6P6J9	Q9CQS2		D3Z106	P26041	O70325	Q8BML9
Q99J27	Q8BG32	Q9CXE7	Q8VCH6		Q9CPR4	B1AZ46	Q9JHR7	P68254
Q99LC5	Q5SSW2	P61205	Q9QZE5		A0A0A6YXL6	Q91VB8	Q60668	Q3TIX9
Q9WUQ2	Q99LC3	P70245	O35453		G3X9Y5	Q9EQC1	Q8CBB7	Q8BSE0
Q78KK3	Q8BJ48	Q9QZE5	C0HKE5		P05202	Q8CI94	Q99PL5	Q9QZ85
Q99JI4	P35505	P16460	Q9QUI0		G3UYV7	Q9CZM2	Q02257	Q9DCY0
Q6PD26	Q80UU9	Q61335	Q6P6J9		P57759	Q569X9	P52430	Q99J36
Q9DBE0	E9PVA8	P42669	P46978		A0A2R8VHF9	Q3U1J4	Q8BRT1	P47911
Q9CXE7	Q8VDM4	P53798	A2AE27		Q5XJF6	O55022	Q9CQH7	G3X8U3
Q61112	O09117	Q8K3K7	Q9QY30		Q9CZ30	Q3UPL0	Q5RKN9	E9PXC0
Q99L04	Q9CXE7	Q8CFX1	Q06185		Q9ESP1	Q9DCM2	Q9R1C7	O55029
A0A494BAD0	P62843	Q99P72	Q9CPQ8		Q91WG8	Q8R574	Q99KY4	Q9CSH3
Q8BGK0	Q8CHR6	Q9CQR2	P08228		A0A1B0GSD0	Q9QXD1	G3XA25	Q02105
P04104	E9QM92	Q9ERK4	Q4PZA2		O35226	Q80WJ7	Q5SU71	Q9D0T1
Q99MR8	A2ASS6	P97384	P41105		Q6PDI5	Q91X52	Q6Q899	P27048
Q91W89	Q9QUI0	Q9Z1T1	Q9CPR5		Q78JT3	Q9ESP1	P59325	Q7TPH6
Q91WT7	Q9CQE7	P43274	Q9CQB5		Q9QYJ0	P23116	Q8CGF1	Q9R1C7
Q3TQC7	A0A494BAD0	H3BL34	Q5SSW2		Q3UPL0	Q5SSW2	Q920B9	Q9DCM2
P62855	Q6ZQ38	Q8R035	Q80UU9		P52430	Q7M6Y3	Q99J36	P70670
P24668	P17426	P67871	P84099		Q8C165	Q6Q899	Q9QUI0	Q9WVA2
P0DP27	P98195	P61358	O70133		O55022	Q8JZV9	Q7TPH6	Q8CBB7
P09411	P62855	P41105	P40936		Q8BWZ3	Q6DFW4	A0A0R4J0I6	Q99KY4
Q9CQW2	P58021	P16015	P41317		Q60668	Q80Y81	Q60865	P99027
A2A977	Q9CYH2	Q9CRB2	Q9CZN7		P38060	P97393	P62743	Q9JKR6
Q9QYG0	P60122	P60843	Q9JIZ0		Q5SSH7	Q8CBB7	Q01279	P51410
P01631	G3UZ34	Q9JKR6	P58158		Q8K182	Q6PDG8	Q3UPL0	O70325
O09158	P01899	Q8VDG7	P11352		Q64442	Q9CQH7	P14131	Q8JZV9
Q7TMY8	P60867	D3YWH4	P11438		Q61823	Q9D4H8	Q9ESE1	Q8C7V3
O70194	A0A494BAK4	P70670	Q61335		Q64459	E9Q1Q9	Q8VCW8	O70503
A0A140LIT2	P41105	Q8VCH6	Q8BH24		Q9D2G2	B1AY13	Q8VCC2	Q8R5C5
A2AEM2	Q8R016	Q9QUI0	Q8BJL9		P26041	Q3UM45	P62320	A0A1W2P6F6
Q8R0X7	Q8K3K7	Q9CPQ8	Q8K3K7		O55143	Q9CQA3	Q62376	F8VPK0
G3X9T7	P14152	P28474	Q8K2M0		Q8BG07	Q64471	Q9D6Y7	O35900
Q9CPW4	P70670	F6SFF5	Q6P3A8		Q8VCC2	Q7TT37	P62983	P42669
Q64475	A2A977	Q8BW75	Q8R3Q0		Q8R2Y8	P49182	Q99K94	Q501J6
Q78PY7	Q8K2I3	Q91X72	Q9CX98		Q9JHK4	Q9DBK0	P51410	Q9CQA3
P45700	Q8CG16	O09117	A0A1L1SSA8		Q9D898	P62245	Q9DBT9	Q8JZZ5
Q5F285	P84099	P40936	Q8QZR5		P42227	Q9R1C7	O08529	A0A140LIF0
Q924Z4	P07901	G3X8P9	Q8K5B2		O88587	Q9CPR4	O88962	P26516
Q9CQS2	Q9CXW4	G3X9T7	P51881		Q9DBT5	Q99KY4	A0A171KXD3	Q99PW4
Q8VCH6	Q8BJL9	P62855	P61804		Q9QYF1	Q6PE01	Q9EP69	Q99PL5
Q9QZE5	Q9Z1T1	Q4PZA2	Q6NZC7		Q9QYG0	Q9R1R8	Q8BML9	Q7TMB8
O35453	P61027	Q922Q1	P97450		E9Q7G1	Q61151	P10630	Q61694
C0HKE5	P55302	P18242	Q9EQ06		Q7M6Y3	Q9DBT9	P62281	A0A171KXD3
Q9QUI0	Q8K2M0	Q6ZQ38	O54962		Q80X85	Q05920	Q6P3A8	Q9WTX5
Q6P6J9	E9PXX7	Q9JKX3	O35955		A0A0J9YUQ8	A0A0J9YUI8	Q3UM45	Q99K94
P46978	Q02105	Q05793	Q8QZR3		Q6P3A8	O88587	P62307	Q9CQH7
A2AE27	Q9WTM5	Q9D898	P62301		Q61151	P35980	P17717	Q9QXE0
Q9QY30	Q61112	O08807	P62900		Q6NXL1	P60766	Q8VE22	A0A140LHA2
Q6R0H7	Q9ERK4	Q921X9	P22437		P0DOV2	A2AEX6	Q9ERE7	A0A1L1STE4
Q06185	Q9QZQ8	P26231	P14106		Q99P30	Q9DBB8	Q8BGQ7	Q9WVQ5
Q8K1Z0	Q5SW88	Q8K0R6	Q99JX4		Q6ZWN5	Q9EPU4	Q6PE01	Q9Z1Z0
Q9CPQ8	P34914	O54833	Q9WTM5		Q9QXD1	E9PYI8	P42227	P61027
P08228	Q9DBA8	Q9CR51	A0A1L1SUI3		K9J7B2	O55029	Q80TV8	Q8BJZ4
Q4PZA2	Q8BVA5	P62849	O88531		Q8BML9	Q8BVA5	A2A513	E9Q9M1
P41105	G3X9M0	Q8C2Q8	P60867		P68254	P0DOV2	Q9WVA2	O54724
Q9CPR5	P62852	Q9WVJ2	Q9CRB2		Q3TIX9	Q9QXK3	G3UZ34	Q5SSW2
Q9CQB5	Q9D6Y7	Q8BU88	Q9EQH2		Q8BSE0	Q9CQX2	Q9JKR6	Q91VS7
Q5SSW2	Q9CY66	Q91W90	E9Q634		Q9QZ85	Q6P3A8	O35658	P16015
Q80UU9	P04939	Q91X78	Q9Z2Z6		Q9DCY0	Q80TV8	P48678	Q8VCH0
P84099	P17047	Q8VDM4	Q9JKN1		Q99J36	P26150	Q9DB16	Q9D7N3
O70133	Q9JM76	Q8VBZ3	O88736		P47911	Q91YQ5	Q9CPR4	Q9CR57
P40936	O08677	Q9CQB5	Q9DBA8		G3X8U3	P62743	P62141	P11352
P41317	G3X8Q5	O09167	K9J7B2		A0A140LHR8	Q9WV54	Q9CZX0	Q78JE5
Q9CZN7	P19221	Q8QZT1	E9PVA8		E9PXC0	P51410	Q8BJM7	P97742
Q9JIZ0	Q7TMY8	P62843	Q8R016		O55029	Q9CQS2	A0A2R8VHF9	Q9QXK3
P58158	Q9CQR2	Q80W54	F8WHM5		Q9CSH3	A0A0R4J0B2	Q8VE70	A8DIL0
P11352	A2AEM2	Q06185	Q3U487		Q02105	O35226	A2AE27	Q9DCT1
P11438	Q9JKN1	Q5F285	P17426		Q9R0P3	O54879	P11103	Q91X77
Q61335	Q3UEP4	Q14AA6	Q8K2I3		Q9D0T1	P09405	Q99KV1	A0A1L1SSA8
Q8BH24	P29699	O08677	Q9R0L7		P27048	Q9JHK4	P62245	Q9JM76
Q8BJL9	P07309	P39039	O70572		Q7TPH6	G3UY75	Q9QYG0	Q9R092
Q8K3K7	D3Z1M1	Q9QZ85	P59999		Q9R1C7	Q9QUI0	Q8BJL9	Q91VS8
Q8K2M0	O09158	A0A1L1SSA8	D3YWH4		Q9DCM2	P68369	Q9JMA1	Q9DC48
Q6P3A8	O08547	P59999	P42669		F6T2S0	Q9Z277	Q71RI9	P67984
Q8R3Q0	P29788	Q8BKZ9	Q64152		P70670	Q9QXS1	P60229	P51859
Q9CX98	P14094	Q9QY30	Q8BFR5		Q9WVA2	Q62376	Q99P72	Q9D819
A0A1L1SSA8	Q9JKF7	Q80UU9	P98086		P61255	Q5SU71	A2A4P4	Q9DB16
Q8QZR5	Q9QZE5	O88533	Q5F2F2		Q8CBB7	P99027	Q920E5	P62309
Q8K5B2	Q99J08	P62852	O54833		Q99KY4	P16331	Q9CQX2	Q9CQE8
P51881	Q9ESX5	K3W4L3	Q99P30		P99027	Q9D6Y7	E9Q394	Q3UZZ6
H3BLJ9	Q9CQ40	A2ASS6	Q3TTY5		Q9JKR6	Q8R2Y8	E9PYG6	Q64152
P61804	Q6P6J9	Q5SW88	A0A0N4SW28		P51410	Q6ZWN5	P61164	Q8VBW8
P62874	Q9CQ19	Q9CVB6	O08912		O70325	Q9D1D4	Q02105	P52480
Q6NZC7	Q8BFZ9	Q9JL56	P54869		E9PZF0	Q8R1B4	Q9D898	P00493
D3YZ09	P28798	E9Q9E1	Q71KT5		A0A087WNW8	Q9D7N3	P26443	P46061
P97450	P36552	B8JK07	P12791		Q8JZV9	P51859	Q60864	Q61129
Q9EQ06	Q8VCA4	Q9D0F9	P11725		Q8C7V3	E9Q3Y4	P0DOV2	Q80XI4
O54962	Q5SSH7	Q91WT7	P12265		O70503	P07724	Q99PW4	P07724
A2CEK3	Q8CIF6	P68369	Q78JT3		Q8R5C5	P39447	Q8R010	Q01339
O35955	E9Q174	Q9CXW2	Q9JHU4		A0A1W2P6F6	P19639	Q9JM76	P59999
Q8QZR3	Q8C2Q8	H7BXC3	Q9D8L3		F8VPK0	A2AMS3	A0A0R4J092	P14131
P62301	Q3TQC7	A0A0N4SW28	Q9CQ19		O35900	Q62261	Q8BLN5	Q9CZM2
P62900	A0A1L1SSA8	P36552	Q9DCI9		P42669	P59325	E9PWB2	Q99KV1
P18572	P67871	Q6PB66	Q9WV54		Q501J6	Q91WT7	Q91YM2	Q9DCG6
P98195	P43274	P28798	P17742		Q8R010	G3UZJ4	Q9D6S7	P61202
P22437	Q8VCH6	Q8CIF6	K3W4L3		Q9CQA3	Q7TPH6	Q921G7	P49182
P61255	P51863	Q8BKE6	Q9CR51		Q8JZZ5	Q60847	Q61151	Q9CYR6
P14106	Q9JIF7	E9PVA8	Q9CQQ7		A0A140LIF0	Q8C165	Q9DC48	Q9DBB8
Q99JX4	D3YWH4	Q8R2Y0	P15392		P26516	Q3UEP4	F6ZSG0	Q62318
Q9WTM5	Q9CQL4	Q8VEK0	Q3UN02		Q921K2	P51658	P62911	Q99LD4
A0A1L1SUI3	Q9JL56	Q9CQW2	Q06890		Q99PW4	Q9JKR6	Q3TIX9	Q9JHR7
O88531	B1ARA3	O35955	Q921S7		Q99PL5	Q8K169	P26150	Q569Z5
P60867	P11352	Q3U3R4	O54909		Q7TMB8	Q01279	Q91V64	O88531
Q9CRB2	Q9WUQ2	Q9JM62	P36552		Q61694	P47757	P51859	P51881
Q9EQH2	A0A0R4J256	Q9EQH2	Q8C129		A0A171KXD3	E9Q7G1	Q9DBB8	P53395
E9Q634	O35226	P52019	P97328		Q9WTX5	O35638	B2M1R6	A2A5Z6
Q9Z2Z6	Q9CQA3	Q8BJ48	Q3UEP4		Q99K94	Q9CZ30	Q8VC77	Q3U487
Q9JKN1	O54833	Q8K5B2	P14094		Q9CQH7	E9PVA8	Q91WT7	Q99JB8
O88736	P50427	Q3TJ56	P18242		Q9QXE0	G3X8U3	Q9CQA3	E9PYJ6
Q9D6Y7	P40936	Q9CYH2	Q61598		A0A140LHA2	Q9CSH3	Q8R574	Q9DCD0
Q9DBA8	Q05793	P62751	P11499		Q9JK38	P52430	P63158	P57784
K9J7B2	Q9D1P0	A0A1L1SUI3	Q6NSR8		A0A1L1STE4	Q9DCY0	P10711	Q8R3F5
Q64176	P58059	E9Q6A6	Q921X9		Q9WVQ5	O88962	P97807	P63085
E9PVA8	Q9DCG6	Q8BVA5	Q8BNI4		Q6P1B9	P39039	P39039	Q9R0L7
Q8R016	Q9CXW2	Q920L1	Q9JJL3		Q9Z1Z0	P14131	Q9JIZ0	Q99M87
F8WHM5	Q8BU88	O08966	H7BWY3		P61027	Q920B9	Q8CI94	P62897
Q9WVT6	O88533	Q9JJL3	O55125		Q8BJZ4	P05202	Q04857	P54775
P62827	P70398	Q6P6M7	P30115		E9Q9M1	Q8BJM7	Q61703	Q60847
Q3U487	P08228	Q5SSH7	Q9DC70		O54724	A0A0A6YVP0	Q61823	Q9CXY6
P17426	O08966	O35972	Q9QXS1		Q5SSW2	Q61425	Q91VU7	Q9EPA7
Q8K2I3	Q78KK3	O35215	A0A1W2P729		Q91VS7	P14106	Q9CZM2	Q8K4K6
Q9R0L7	A0A140LIT2	Q99J27	A0A0R4J256		P16015	P70349	Q78JE5	A2BDX2
O70572	Q8K1Z0	Q78KK3	Q99J08		Q8VCH0	A0A1L1SSA8	F6V6T4	Q91XL9
P59999	P62751	P43277	P11031		Z4YJT3	Q9QZN4	P62858	P97807
D3YWH4	O88792	D3Z3S1	Q8BI84		Q9D7N3	Q99PW4	Q9EPU4	P61514
P42669	Q6XLQ8	G3UZ34	G3X9K3		Q9CR57	P63158	Q99MN9	Q9D2R0
Q64152	Q9JKX3	A2A977	G3UZ34		P11352	Q9DCD0	P49182	Q9JKY7
Q8BFR5	Q9EP75	P55302	Q8BLF1		Q78JE5	D3Z106	Q8CCJ3	Q7TSI3
P98086	Q3V009	O54909	P67984		P97742	A0A140LJJ5	D3Z0M9	Q9QXS1
Q5F2F2	Q9QXD1	P97450	P01837		Q9QXK3	Q8CCJ3	Q76MZ3	Q8CCJ3
P61965	Q9DBG1	Q7TMY8	Q9DCC4		A8DIL0	Q9JHR7	O70475	P98086
O54833	Q9D855	Q9Z2G9	Q14C51		Q9DCT1	Q9D404	Q9WUM4	Q9Z266
Q8VEM8	A0A1L1SUI3	Q9DCJ5	Q6PB66		Q91X77	A0A171KXD3	Q9QXE0	P62077
Q99P30	P42669	Q71KT5	Q8BVA5		A0A1L1SSA8	P42669	Q91X77	Q9WV54
Q3TTY5	Q91WT7	O35114	O08709		Q9JM76	O70325	O35638	P97452
A0A0N4SW28	P11031	Q99KB8	P12787		A2AEY2	O55201	O54879	Q922U1
O08912	A0A1W2P729	Q99LC5	P43406		Q9R092	P61164	O88569	C0HKE5
P54869	P39039	P61255	Z4YJW0		Q91VS8	Q9CXY6	O88531	Q64511
Q71KT5	Q8BI84	Q9D8L3	Q9D0T1		Q9DC48	A2ALV7	Q924Y0	Q91VU7
P12791	O54909	P11725	Q9DB25		P67984	P47911	O08709	Q9QXY6
B8JK07	Q8K5B2	Q9QYG0	P27641		P51859	Q9WUM4	E9Q7G1	E9PUD2
P11725	Q9JHI5	O54962	Q6P069		Q9D819	Q9DBT5	P16254	Q8BYA0
P12265	B1AV66	Q61646	Q8BU88		A0A0U1RNT6	D3Z5I1	Q5SSW2	Q9D9V3
Q78JT3	O35955	E9PW03	P55264		Q9DB16	K9J7B2	Q8BH69	P47963
Q9JHU4	Q9DB20	P03930	Q9DCG2		P62309	P61202	P34152	Q62376
Q9D8L3	G3XA25	Q64471	Q9JM76		Q9CQE8	Q9DBG3	Q64511	P97371
Q9CQ19	A2AS89	Q8BH24	P16015		P99029	Q5SWU9	Q9Z1Q5	O70475
Q9DCI9	Q61335	Q8VCA4	P97807		Q3UZZ6	A0A1W2P6F6	Q9QXK3	Q62507
P99029	Q8VCI0	Q9ER88	Q99LB7		Q64152	H3BKD4	P51658	Q02257
Q9WV54	Q9CPQ8	D3YUM1	Q8BU14		Q8VBW8	A2A5Z6	Q9DCG6	Q9JM62
P17742	Q14AA6	A0A1W2P729	P99024		P52480	B1AUB9	Q7TSI3	P10639
K3W4L3	P09411	Q6XLQ8	Q9D1R9		P00493	Q9QZ85	P46061	Q91V64
Q9CR51	P97328	Q9QWL7	Q9CQN7		P46061	P06683	Q9CY64	Q5SU71
Q9CQQ7	Q9EPE9	Q6PD26	Q80ZP8		Q61129	Q91X77	Q6ZPR6	P97372
P15392	Q921X9	E9Q634	Q9JKF7		Q80XI4	O89112	P35980	Q9Z321
Q3UN02	O35215	Q9JKF7	P35762		P07724	A0A0A0MQ68	P26041	Q8BJY1
Q06890	Q91WN4	Q8BGQ7	P62835		Q01339	P97298	Q91XE4	Q9DBG3
Q921S7	P01631	Q6ZWQ7	O88533		P59999	Q64511	P06683	P62281
O54909	Q6R0H7	Q921T2	J3QK52		P14131	P62320	P19639	Q9R1J0
P36552	Q9DB25	P63276	Q91XD7		Q9CZM2	Q9JM76	P99027	Q80SY4
Q8C129	P97450	A0A075B5V1	Q9D517		Q99KV1	Q9CR57	P53798	Q9CX56
P97328	Q3UZZ6	Q9R112	Q8R086		Q9DCG6	Q8BLN5	Q9DBK0	Q8JZM7
E9PV38	G3X8R0	O08547	Q3U1J4		P61202	P70670	Q8JZM7	Q921G7
Q3UEP4	P14106	Q9CQU3	O88325		P49182	Q8VDG5	Q6ZWN5	Q9JKC8
Q8QZY1	P54869	Q9EPK7	P56655		Q9CYR6	A0A0G2JDL9	Q8BVI4	O88962
P14094	Q3UN02	P52840	Q9D3D9		Q9DBB8	O70503	Q9R1J0	P61967
P18242	Q99KB8	Q8BNI4	Q8BMS4		Q62318	P62309	Q9CQF9	Q9CZU3
Q61598	P62331	P60867	Q99NB9		P47753	Q9JIZ0	Q9WVK4	P10711
P11499	Q9DCG2	P54869	P19221		Q99LD4	Q9QZD9	Q61425	P51658
Q80X81	Q8BKZ9	Q99J08	P06745		Q9JHR7	Q9WVQ5	K9J7B2	P06684
Q6NSR8	Q9D1R9	Q924Z4	P06909		Q569Z5	Q02105	Q9JJA4	P62307
Q921X9	P11881	Q61937	Q8BP67		O88531	Q9DB05	A0A0A0MQA5	P62911
Q8BNI4	P98086	P29699	P01791		P51881	Q9DCG6	Q8R3F5	Q8BVA5
Q9JJL3	P03930	P62331	P01887		P53395	Q9Z1Z0	P09405	Q01279
Q3TYT1	Q5F285	Q99NB9	Q8BWP8		A2A5Z6	O08914	P62309	Q61425
H7BWY3	Q5RJH2	Q6NZC7	P00688		Q3U487	Q7TMB8	Q9D4H8	Q9EQK5
P00687	Q9CQU3	P16254	A0A494B9G1		Q99JB8	Q8BMG7	Q9JII6	P97872
A0A0R4J0B2	Q9JIZ0	Q78IK2	Q8VCA4		E9PYJ6	Q9D819	O55201	A0A494B923
O55125	Q9DBE0	P01887	O35459		Q9DCD0	P05132	Q8C165	Q8VHK9
P30115	Q80ZK0	P62900	Q5RJH2		P57784	A0A0R4J092	O54724	O88569
Q9DC70	Q921T2	Q9CQL5	Q8BXV2		Q8R3F5	Q3UZZ6	Q99M87	Q6PDQ2
Q9QXS1	Q8BNI4	P29788	Q91X91		P63085	Q99PL5	Q5NC80	A0A0R4J023
A0A1W2P729	Q9DCI9	Q99KI3	Q9Z0N2		Q9R0L7	E9Q557	Q3UZZ6	Q8BWQ1
A0A0R4J256	H3BKR2	Q8BG32	Q8C0E2		A2AP78	Q80SY4	Q8BVA5	Q01730
Q99J08	Q3TJ56	Q3U487	B2RT14		Q99M87	Q9ERE7	Q9CXW2	P26443
Q99KF1	Q920L1	E9QNY3	P81117		P62897	F6V6T4	P70670	A2ASS6
P11031	Q9DCC4	A0A2I3BPG9	Q8JZQ9		P54775	Q7TSI3	P62835	Q7TMY8
Q8BI84	Q8BP67	Q8K2M0	O08966		Q60847	A0A498WGK2	Q80XI4	Q8VCW8
G3X9M0	P15392	Q9Z2I0	Q9D1G1		Q9CXY6	Q8BSY0	A2A5Z6	Q80XR6
G3X9K3	Q8VBZ3	Q9WTM5	Q9DCG6		Q9EPA7	Q80XR6	O54909	Q76MZ3
G3UZ34	Q3U1J4	A6X919	E9Q9E1		Q8K4K6	A2A513	A0A1W2P6F6	P14106
Q8BLF1	Q9CRB2	P19639	P15208		A2BDX2	P34927	O55131	Q64464
P67984	Q9EQH2	P58059	Q9WUM5		Q91XL9	P48776	A0A0N4SW28	E9PYG6
P01837	P01837	P11609	A0A0N4SUJ3		P97807	P53395	Q8CHQ9	A0A0A0MQ68
Q9DCC4	O55125	P84099	Q3U3R4		P17751	Q62507	Q9CR57	Q9DCX8
Q14C51	Q8CHK3	P01791	Q9JM62		P19221	Q99KQ4	F6T2S0	Q99LL5
Q6PB66	E9Q6A6	Q8CJG1	Q9EPE9		E9PYI8	P42227	Q922Q9	Q8VE70
Q8BVA5	P61804	A0A2I3BRW0	E9QP56		P61514	Q04857	O55029	Q61136
O08709	P17563	P00405	Q9WVJ2		Q9D2R0	P57784	P62077	Q9D1D4
P12787	E9Q223	P01837	Q9CQL4		Q9JKY7	O54724	Q01730	Q3THE2
Q9CQS8	O08807	Q9JIZ0	A0A2I3BPG9		L7N463	Q9CQE8	Q80YC5	Q9CRB2
P43406	Q71RI9	P08752	Q9CQA3		Q7TSI3	Q3UGC7	B1ART2	O35841
Z4YJW0	Q9DCJ5	Q8C561	P16254		O55060	Q8CHQ9	Q9EQH2	Q8VDG5
Q9D0T1	Q99KG5	O55125	Q91WN4		Q9QXS1	A0A087WQS2	Q9DB05	Q8CFQ3
Q9DB25	P01898	Q9DBM2	Q62167		Q8CCJ3	Q91VS8	F8VPU2	Q9DC51
P27641	Q9D517	P01807	Q9WUM3		P98086	Q64152	P57784	Q9D8N0
P61982	P24668	Q9QXS1	Q3UZZ6		Q9Z266	I7HLV2	Q9Z321	Q9ERK4
Q6P069	P60766	Q9EPE9	Q9QXD1		P62077	P48678	P62897	Q91VR8
Q8BU88	Q3TTY5	Q9DCC4	Q9CQR2		Q9WV54	A0A140LHA2	O08914	P52196
P55264	P63001	Q9CXF0	P51863		A0A494B9A7	Q3TTY5	Q921S7	P28798
Q9DCG2	Q91YT0	Q80ZP8	A0A2I3BQ03		P97452	Q8BUR4	A2AMS3	P16254
Q9JM76	Q9CPV3	Q3TTY5	O88876		Q922U1	O89079	Q9CZU3	Q8BP48
P16015	E9Q9E1	P17742	P62082		Q6ZWV3	P28798	Q9CSH3	P60766
P97807	Q80ZP8	A0A286YDV6	Q9QYB1		C0HKE5	Q99P72	Q9D819	Q8BIW1
Q99LB7	P59999	Q9CQ40	Q3V009		P39061	P34152	Q6PDI5	Q8QZR5
Q8BU14	P01807	P15392	Q9CXW2		Q64511	P97742	P63085	P55065
P99024	Q8CJG1	P30115	A2BDX2		Q91VU7	P53798	O89112	Q99NB9
Q9D1R9	P62900	Q3UEP4	Q6XLQ8		A2A4P4	P61514	B1AUB9	P34152
Q9CYN9	Q9D125	P19221	P16406		Q9QXY6	Q6PDQ2	Q9DAC2	Q8CFI7
Q9CQN7	Q9ES97	Q9JM76	P62075		E9PUD2	Q8CGF1	Q8BP47	G3UY75
Q80ZP8	Q9QZ85	Q91X91	Q6PB93		Q8BYA0	Z4YJT3	Q9D0T1	Q9WTZ1
Q9JKF7	Q8VEK0	Q5EBG8	G5E911		Q9D9V3	Q501J6	P63101	P36552
P43277	Q9DC70	J3QQ30	P52792		P47963	Q80XI4	Q91X52	P29788
P35762	Q9QYC7	Q9CR68	Q9CPV3		Q62376	Q99LL5	A0A6I8MWZ8	Q9D4H8
P62835	Q8R3Q0	Q80X85	Q8CIF6		P97371	Q8BIW1	G3UY75	Q71RI9
O88533	H7BXC3	P63001	Q9D0I9		O70475	Q8VCW8	Q64464	B2RQC6
J3QK52	A0A2I3BPG9	P12787	P54751		Q62507	Q9D7B2	Q6NS46	Q3TJZ6
Q91XD7	P70441	Q99PL7	Q9DC48		Q02257	P59999	P67984	Q9CY64
Q9D517	A0A2I3BQ03	Q8R3Q0	P21440		Q9JM62	Q9DCT1	Q80Y81	Q80UM7
Q8R086	P00688	Q9D0R2	Q99K51		P10639	Q80X85	Q9WV54	B1AUB9
Q3U1J4	Q91X91	Q61555	Q9ESX5		Q91V64	P11103	Q9CQE8	A0A087WQS2
Q9WVK4	P41317	Q9CQA3	A0A1D5RM79		Q5SU71	Q8R3F5	P60766	F6V6T4
O88325	Q8R0X7	Q9CQN7	Q99LB2		P97372	Q91Y47	P16330	Q9QZN4
P56655	Q60668	P58158	P11609		Q9Z321	P10711	O35226	P62748
Q9D3D9	A0A0G2JE99	Q9Z0N2	Q9Z1T1		Q8BJY1	O35900	O70310	P62320
Q8BMS4	Q8VDT9	Q80V26	P28660		A2AC16	P62806	Q6PDQ2	B2RY56
Q99NB9	Q8BK72	O70362	Q61646		Q9DBG3	Q8VHK9	Q80UM7	Q9D0I8
P19221	A0A2I3BPW0	Q9DC70	Q8VEK0		P62281	P49962	O35900	P60867
Q60994	Z4YJW0	P41317	Q9WVD5		Q9R1J0	G3X8R0	Q9JM62	Q99MN9
P06745	A2AUE1	O88947	Q61001		Q80SY4	P62897	P70266	Q9QZD9
P06909	P58158	Q61598	Q9WUA2		Q9CX56	E9PYJ6	A0A1C7CYV0	Q64012
Q8BP67	Q62351	Q06890	P97384		E9Q3W1	Q91V64	Q6ZQ58	Q8CG76
Q8BS35	Q99JX4	P51863	Q9DB20		Q8JZM7	Q3U3M5	P42669	Q99P72
H3BJ02	O88736	Q61164	P29699		Q921G7	Q99P30	A0A0R4J0U8	Q6P1Y9
P01791	Q9DCF9	Q9CX98	P10922		Q9JKC8	P63094	B1AY13	P34927
P01887	P62814	Q02105	Q8BK48		O88962	P18242	O88520	Q9D6Y7
Q8BWP8	Q9WVJ2	Q6PGF5	P11881		P61967	Q8BYA0	Q91XL9	Q9Z1Q5
P00688	Q6NSR8	O70133	Q9D1P0		A0A6I8MX00	Q99KB8	Q6ZWU9	P63158
Q6PKB0	P05201	O08912	Q8R2Y0		Q9CZU3	P12815	Q9CYR6	Q8CGF1
A0A494B9G1	Q99J27	Q60870	Q8CG16		E9QM92	P70122	Q8BGT5	Q8K274
Q8VCA4	P62259	P05201	Q8BK72		P10711	Q91XE4	Q99LL5	A0A0R4J094
O35459	P56655	Q9WUM5	Q8R0F9		P51658	Q9R112	Q8R1B4	A0A1L1SUI3
Q5RJH2	P62849	Q9Z2G6	P60766		P06684	Q9D8N0	Q8BIW1	P70122
Q8BXV2	P16406	P99024	Q7TMF3		P62307	O08529	Q8BSE0	Q9Z277
Q91X91	P67984	P62814	A0A286YDV6		P62911	P47963	P17751	Q9CR51
Q9Z0N2	Q62086	P67984	Q9QYJ0		Q8BVA5	P62077	O88544	A0A0N4SW28
Q8C0E2	Q61646	P28271	Q9WU19		Q01279	Q61550	Q6PD03	P59764
B2RT14	O35114	O35226	Q9CVB6		A2AS98	O70475	Q9CZD3	Q9CQW2
D3Z398	A0A0N4SW28	E9Q5K4	P22599		Q61425	E9Q8N5	Q9JKY7	E9PZJ8
P81117	P60229	Q9CY66	P01898		Q9EQK5	Q61838	Q8BJZ4	G3X9K8
Q8JZQ9	P32261	P00688	A0A0U1RP13		P97872	Q9JM62	Q8K4K6	Q8VDK1
O08966	Q8C561	Z4YJW0	Q6P6M7		A0A494B923	E9PYG6	Q8VDG5	Q9QZ88
Q9D1G1	A0A571BF69	Q99LB7	Q99J93		Q8VHK9	B1ARA3	Q8VCH0	Q99L04
Q9DCG6	Q9WUM5	Q9CQS8	P62849		Q8CBB6	Q9Z266	P62264	E9PVA8
E9Q9E1	F6V084	Q8R086	O55135		O88569	P28660	Q8BJ71	P70255
P15208	P08752	Q9R0P3	P62331		Q6PDQ2	Q8BP48	P61255	Q8BU03
Q9WUM5	Q61598	Q3TQC7	P29788		A0A0R4J023	O70589	Q61838	P62743
A0A0N4SUJ3	A0A2I3BRW0	Q9CPV3	Q9D8B6		Q8BWQ1	E9PZJ8	F6Y6L6	Q9EP75
F6XCT0	Q9QY30	P60335	Q8BFZ3		Q01730	F2Z4B7	Q8BG07	P97494
Q3U3R4	A2AE27	P12265	Q9QYC7		P26443	A2AWA9	Q8JZV9	V9GX76
Q9JM62	Q99P30	Q9DC48	Q9JL56		A2ASS6	Q9D7N9	P11031	P14115
Q9EPE9	K3W4L3	O88736	G3X8Q5		Q7TMY8	Q99MN9	Q8BWQ1	P48678
E9QP56	Q9EQJ0	P97370	Q8BKC5		Q8VCW8	H3BJ51	P97393	D3YZ09
Q9WVJ2	Q9WU78	Q9QYB1	M0QWP9		Q80XR6	A0A2I3BQE3	Q99KK7	Q9JMD0
Q9CQL4	Q9QXY6	P08228	Q9Z239		Q76MZ3	Q9CZD3	P08607	P06683
A0A2I3BPG9	Q9DCX8	P62962	Q8VCZ9		A0A087WPH7	Q6ZQI3	P48776	O89079
Q9JLJ2	E9Q634	Q3TCU5	Q9D8N0		P14106	Q8BJL9	P97452	Q9CQF9
P17751	Q9D3D9	P58064	Q9Z2G6		Q64464	V9GX76	Q3THE2	Q8VC77
A0A075B5T2	P62082	Q99N92	Q3TCH7		G5E8J2	P10639	Q9D1D4	P48776
Q9CQA3	P97300	A0A087WPH7	A0A0A0MQA5		E9PYG6	P26443	Q9D8N0	Q9Z2Z6
P16254	Q9JLZ8	A2AQN5	Q9DBM2		A0A0A0MQ68	P51881	E9Q4D0	P62852
Q91WN4	Q9QWL7	P62082	Q9QXK3		Q9DCX8	Q8BML9	Q9Z266	Q07813
Q62167	Q9D8N0	Q9JJH1	E9QPX1		Q99LL5	O54734	P59999	D3YU75
Q9WUM3	P35762	G3X8Q5	O08547		Q66JS6	Q61129	A0A1Y7VNF4	Q3UQ84
Q3UZZ6	A0A0N4SUJ3	Q9CR62	Q9EQJ0		A0A1Y7VNF4	Q921G7	Q6DFW4	Q8VCA8
Q9QXD1	Q8R086	P23116	Q922Q1		Q8VE70	P63276	P13020	P61982
Q9CQR2	F6XQ00	Q9D125	P19536		P63101	Q922I7	Q9CQV8	Q9CQ40
P51863	Q7TMF3	Q5SSW2	Q9DCU6		P62835	A0A0U1RNT6	P97872	Q8BTU1
A0A2I3BQ03	Q148V8	Q99J47	E0CXN5		Q61136	F8WJ93	Q99M71	Q3TIV5
O88876	Q9DC48	Q61559	O35114		Q9D1D4	Q91VT4	Q9CWG9	Q3UYV9
P62082	G5E902	Q99N84	Q9JIK9		Q3THE2	Q99M87	P00493	O55201
Q9QYB1	P55264	P01631	Q99KB8		Q9CRB2	O70310	A0A0R4J023	D3Z4J5
Q3V009	P12787	P45700	Q8VEK3		O35841	Q9Z1B3	Q99L20	Q9CZD3
Q9CXW2	P12265	O70325	A2AJ15		Q8VDG5	P62849	P63276	D3Z5I1
A2BDX2	Q9JM62	A0A0R4J119	P62267		Q8CFQ3	Q8R2Y0	Q9D9V3	P12815
Q6XLQ8	Q9D7N6	Q8VBT0	Q8C561		Q9DC51	P11352	P25976	Q9CZU6
P16406	P16254	D3YWT0	P28798		Q9D8N0	Q9Z1Q5	Q8C7V3	Q9D7B2
P62075	Q9QXZ6	Q05117	P12815		P16546	Q9DC48	Q8VC03	O54734
Q91Z53	A0A1W2P7A1	Q14C51	A0A2I3BRW0		Q8BP47	Q8BU03	P28660	Q9CXE7
Q6PB93	Q91V01	Q7TMF3	Q9JJ06		Q9ERK4	Q3TJZ6	Q9QXD1	P39447
G5E911	O54962	P61804	P61750		Q91VR8	Q6ZWY3	Q6PGB6	E9Q9P8
P52792	P01791	P12815	O35215		P52196	Q62318	Q91VS8	Q9JIZ0
Q9CPV3	O35604	A0A2R8W6P0	Q9CQY5		P28798	Q9ERK4	Q9R092	P12710
Q8CIF6	Q8BWP8	Q9D1R9	P61620		P16254	Q60864	P97371	A0A0U1RQ55
Q9D0I9	Q80W54	P60766	Q6DVA0		Q8BP48	Q8JZM7	F8VPK0	Q61406
P54751	E9QP59	P18572	E9Q7C8		O55131	Q9R0L7	Q9JK38	Q8BMA6
Q9DC48	Q5EBG8	Q9QXY6	Q9ESP1		P97328	Q9Z0E6	Q99KH8	K3W4L3
P21440	Q80V26	Q8BX70	Q6PDI5		P60766	Q9R1J0	Q9DC23	Q8JZN5
A0A1B0GSZ9	Q9R233	E9QM92	P50544		Q8BIW1	Q9R092	P49962	D3Z0M9
Q99K51	Q9DC51	Q9WUA2	Q6ZWQ7		Q8QZR5	P63085	Q9QZD9	Q9D8L3
Q9ESX5	Q8C7E4	P04104	E9QND8		E9QN31	P70255	Q6PDG8	Q8R1G2
F6V084	Q91YW3	P50136	O08705		P55065	Q9CXW2	F8WJ93	P46735
A0A1D5RM79	P12791	A0A2I3BQ03	Q6P5B0		Q9EQE2	O88531	Q91W90	P35505
Q99PL7	A0A075B5T3	A0A494B9G1	Q9CQ75		Q99NB9	O35286	P62874	Q9DBK0
Q99LB2	Q64152	P11438	Q9CRC0		P34152	Q922Q9	P62852	Q91Y47
P11609	Q923L7	Q6P3A8	Q922U2		Q8CFI7	F8VPU2	Q60737	A0A0R4J1Y3
P62962	Q64727	Q8VEK3	Q922H4		G3UY75	P62307	P47911	Q9DC23
Q9Z1T1	P61750	P14106	Q9JII6		Q9WTZ1	Q8BWQ1	Q9JLI0	F8WI95
P28660	Q9WVD5	Q9JHU4	Q6ZWY3		P36552	Q8VCA4	P14152	Q8VE22
A0A6I8MX18	Q78ZA7	A0A0R4J256	G3UY93		P29788	O88685	Q8CG76	Q6PD03
Q61646	H3BKD0	Q9QXD1	Q8CJG0		Q9D4H8	O08539	Q62446	P62196
A2A7A7	D3YWT0	Q9CR61	Q9Z1P6		Q71RI9	Q9D9V3	A8DIL0	Q9D1I5
Q8VEK0	Q924Z4	Q8BP47	Q3V3R4		B2RQC6	Q9WTZ1	P62806	Q61578
Q9WVD5	Q99J93	O35453	P62751		Q3TJZ6	P97807	Q9Z2I9	Q8R151
I7HIP5	Q99JR1	P53986	P32261		Q9QUR6	Q91VS7	P29341	Q8VCX1
Q61001	Q3U2P1	G3X9K3	O70325		Q8C5N9	Q9EQH2	H3BJ51	Q9WV55
Q9WUA2	P06745	Q8C5W0	Q9ES97		Q9CY64	Q9D0T1	P61967	Q9DB05
Q9ESE1	A0A494BBA8	P61164	P62259		Q8K370	A0A1W2P7A1	Q6NXL1	Q93092
P97384	P62075	Q62167	P55302		Q80UM7	Q8VCC2	Q62189	A0A452J8A5
Q9DB20	Q6P069	P97863	A0A0G2JE99		B1AUB9	O35841	Q9D2R0	Q4FJZ2
P29699	P31809	Q5PT54	Q61292		A0A087WQS2	Q9JJA4	D3Z5I1	Q9Z2Y8
P10922	Q07417	Q91WN4	Q64521		F6V6T4	A0A0N4SW28	O35459	Q61164
Q8BK48	A0A286YDV6	A2AJ15	Q99N92		Q9QZN4	Q922U1	Q99P30	Q62189
P11881	Q61559	Q9Z2V4	Q9CQE3		P62748	P62315	P62315	A2AQ43
Q8K0R6	O08709	Q3V3R4	Q64471		P62320	Q9CQF9	Q9QXS1	Q71LX4
Q9D1P0	Q6P6M7	Q99JR1	Q9QWK4		B2RY56	A0A0J9YUQ8	Q9DCX8	Q9D7N9
Q8R2Y0	Q9QYJ0	Q4FZE8	Q791V5		Q9D0I8	Q8VCH0	A0A087WQS2	Q8CJ53
Q8CG16	P10639	Q3UHN9	Q3UXJ2		P60867	Q01730	Q9CRB2	Q80YC5
P45878	Q922U2	Q8VD00	P62843		Q99MN9	Q60737	P39447	A0A0J9YUI8
Q8BGS0	Q8VC28	Q3UZZ6	E9Q5K4		Q9QZD9	A8DIL0	Q9EQE2	P05784
Q8BK72	P10922	Q9D1G1	P17563		Q64012	A0A1L1SUI3	Q5SWU9	Q6ZQI3
Q8BWF0	P11609	Q6VN19	Q6PGF5		Q8CG76	Q62189	Q9WTZ1	Q9CWG9
Q8R0F9	P17742	Q8VDT9	Q60668		Q99P72	P29788	Q8C1Y8	O89112
P60766	Q8BK48	Q9CQC7	Q99PM0		Q6P1Y9	Q8K274	Q62318	E9Q912
Q64105	A0A0A0MQA5	P60229	Q8VDT9		Q7TMM9	Q9QZ88	A0A0J9YUI8	Q8BJL9
Q7TMF3	Q9CX86	P06745	E9Q137		P34927	Q91XL9	P61202	Q6A009
A1BN54	P35278	Q922K7	E0CZ90		Q9D6Y7	E9Q1G8	A0A1Y7VJZ2	Q9D338
A0A286YDV6	E9QPX1	P04939	Q9CQH3		Q9Z1Q5	O35459	Q61164	Q91VT4
Q9QYJ0	Q99NB9	P56655	Q91WH2		P63158	Q9QY76	Q99KB8	G3X9K3
Q9WU19	Q80TA1	Q8BSY0	O35593		Q8CGF1	Q8CIH9	Q3B7Z2	Q8QZR1
Q9D816	Q3UPL0	Q9WU40	P97300		Q8K274	Q3UYV9	E9PYJ6	Q921S7
Q9CVB6	P17225	A0A0G2JDK2	Q5EBG8		A0A0R4J094	E9PXC0	Q9Z1J3	P49962
P22599	P45700	O88531	Q9D0Y8		A0A1L1SUI3	D3Z4J5	P43277	O54962
P01898	P11725	Q91YW3	Q711T7		P70122	Q8CG76	Q922U1	Q8BYU6
A0A0U1RP13	Q9D0T1	Q9CY73	O35604		Q9R0Q6	Q9JKX3	Q99L04	P70266
Q6P6M7	O70325	Q9JK38	Q71RI9		Q9Z277	P06684	Q06138	Q8BT60
Q99J93	Q9ER35	Q61941	Q8VBZ3		Q9CR51	Q9D898	Q99JB8	Q922Q8
Q3TLP8	P18242	Q9DCF9	Q148V8		A0A0N4SW28	Q8C7V8	Q8BU03	Q08288
P62849	Q8K4R4	Q9DCP2	Q62425		P59764	P70266	P0DP27	G3X9Y6
O55135	Q60996	P0DP27	P70670		Q58A65	Q9Z2A5	Q9CZU6	Q8BJM7
P62331	Q5F2F2	Q61112	Q76MZ3		Q9CQW2	P97371	P61982	A3KGR9
Q9ERR7	Q6ZWQ7	Q9D8B6	E9Q496		E9PZJ8	Q62087	Q9D289	P61924
P29788	A0A494B9G1	Q07417	Q8VD00		G3X9K8	Q9CZU6	Q8CJ53	O88544
Q9D8B6	O35972	Q9DCX8	Q3UP75		Q8VDK1	C0HKE5	Q3U1J4	Q99KB8
A2ARD6	Q99KV1	A0A1W2P733	P60229		Q9QZ88	P16330	P70296	Q923U0
Q8BFZ3	Q9CQ75	E0CZ90	Q02248		Q99L04	Q6NXL1	P34927	Q3UEP4
Q9QYC7	P12815	Q9D0T1	Q9D898		E9PVA8	Q8BP40	A0A1D5RLD8	P62830
Q8BXB6	Q9CRC0	O35604	P03930		P70255	Q5FWK3	P53395	Q99LC8
Q9JL56	Q9CYN9	H7BWY3	Q9CQD1		Q8BU03	E9Q4D0	P97372	Q6NS46
G3X8Q5	P23475	P52503	Q91V01		D3YZQ9	A0A1C7CYV0	Q61581	P41105
Q5SWN2	A0A0R4J1Z3	P43406	Q9D1Q4		P62743	Q8CD15	K3W4L3	Q3TTY5
A0A087WPF8	Q9WTP6	Q8BXB6	Q6P3D0		Q9EP75	P62259	P46638	D3YVI6
Q8BKC5	P15208	A0A0R4J187	P49962		P97494	P62874	F2Z3U3	G3X9U9
Q8BSY0	Q78IK2	Q99J93	P61202		V9GX76	P70274	Q9R0L7	Q9DBN5
M0QWP9	P10605	A2AE27	Q3U3W2		P84244	Q9D338	E9QN31	Q64433
Q9Z239	A2AJ15	P16406	P34928		P14115	Q91YM4	Q9R112	Q3ULD5
A0A2I3BQY4	P45878	Q6PDI5	Q61268		P48678	Q6P5B0	Q9D7B2	Q9JJA4
Q8VCZ9	Q8BXZ1	Q9CQ75	Q99KI3		A0A6I8MWZ8	Q64475	A2AQ43	A2AMS3
Q9D8N0	Q9WU19	Q91Z53	O88824		Q9D172	Q8BSA9	Q9QZ88	O09117
Q9Z2G6	A0A2I3BQY4	Q9CQ69	P58064		D3YZ09	P32067	Q6ZWV3	Q9DB27
Q3TCH7	Q9CQH3	Q3V009	Q99N87		Q9JMD0	P43277	E9Q5K4	Q8N7N5
A0A0A0MQA5	Q8R2Q8	Q8C0E2	P16331		P06683	D3YVM8	Q8CIH9	E9Q4D0
B2RXS4	A0A1Y7VL93	Q8K1E0	Q8BPS4		O89079	Q9CX56	Q922V4	Q61581
Q9DBM2	Q62261	Q91V01	Q8K2C7		Q9CQF9	P70245	V9GX76	Q9QZB7
Q9D7N6	P13516	P50427	P63276		Q8VC77	P97372	G3X8R0	P32020
Q9R233	Q9DB05	Q91WC9	Q91YH5		P48776	Q6P5D8	Q9CX56	P50295
Q9QXK3	A0A494B9Y9	P10922	Q6ZWV7		H3BKD0	Q9EPA7	P28798	Q9CQJ6
E9QPX1	Q9Z239	O35682	F6RJV6		Q9Z2Z6	Q9WTM5	A0A087WPH7	A6H6A9
O08547	A2AKN8	Q9WU19	Q9CR68		P62852	Q9Z1G3	P35282	Q8BMG7
P17439	P23116	S4R2A9	V9GX22		Q07813	Q8BG07	P70245	Q80XC2
Q91YT0	Q6ZWV7	A0A1W2P7A1	Q9WUU7		D3YU75	Q3THE2	P62843	D3YTP8
Q9EQJ0	Q8CG14	Q64152	Q91VB8		Q3UQ84	P63321	Q9Z277	Q8BGT5
Q922Q1	Q62167	P17047	Q8R180		Q8VCA8	Q9CYR6	Q61694	Q8VC97
O88947	Q8VCZ9	Q3TFQ1	Q99P27		P61982	Q8BH15	A0A1Y7VKC6	Q99KK7
P19536	Q6NZC7	Q99L48	Q9JI48		Q9CQ40	Q9D8L3	Q9JLF6	Q8CHQ9
Q9DCU6	Q6PD26	P21440	Q9CQV5		Q8BTU1	P62196	Q9JMD0	P70194
Q91Z92	Q3UVK0	Q61001	Q8R5J9		Q3TIV5	P14115	Q9CR51	Q9EQS3
E0CXN5	Q3V3R4	Q6PB93	K7N6C2		Q3UYV9	P11031	Q9D8L3	P60335
O35114	A0A0R4J1H0	A0A0N4SVL6	A2AD32		O55201	A0A0R4J094	P05132	P11031
Q9JIK9	Q99N95	Q8BLF1	Q9DCX8		D3Z4J5	A0A5F8MPF3	Q9R0P5	Q62261
Q99KB8	Q99N92	Q8BK72	P01592		Q9CZD3	Q8BPM0	Q9EPA7	P61164
Q8VEK3	Q61001	G5E902	O09043		Q99K51	Q61581	Q64152	P84099
A2AJ15	E9Q7C8	E9Q4Z2	A0A087WPH7		D3Z5I1	Q9CRB2	O55060	Q9WUM3
A0A2R8VI30	G3X9K3	P62196	Q99LR1		P12815	Q8R1G2	P32067	Q3U3M5
P62267	P11438	Q9QXZ6	E9PW03		Q9CZU6	D3Z0M9	A0A1L1STE4	A0A1Y7VJZ2
Q8C561	Q9D1Q4	B2RXS4	Q9QYI4		Q9D7B2	Q9DAC2	Q8K0V4	Q00899
Q9Z1R3	Q99JI4	A0A1D5RM79	Q9CQ88		O54734	Q9CQW2	A0A0R4J2B2	Q5FW57
P28798	P62196	E9QPX1	A0A140LHN0		Q6GT24	P59764	Q9DCT1	Q9CZX0
P12815	A0A075B5V1	Q64521	Q9DCA2		Q9CXE7	Q9Z321	Q61578	Q80X81
A0A2I3BRW0	E0CZ90	Q9D517	Q923L7		P39447	Q8K0V4	P70122	Q8CJF9
Q9JJ06	Q8VEK3	P62075	O55029		E9Q9P8	Q9DC23	Q91ZW3	F8VPU2
P61750	P52840	Q60996	A0A494BBA8		Q9JIZ0	F6ZFU0	Q9QY76	B1AZI6
O35215	Q9WVL0	Q61035	Q9CQL5		P12710	E9Q912	A0A0R4J094	Q91WE6
Q9CQY5	P63037	E9PWU4	Q80TA1		A0A0U1RQ55	B2RY56	Q9JKX3	Q60936
P61620	Q06890	Q923L7	Q62261		Q61406	Q8CFZ6	Q3UYV9	Q8BVE3
Q6DVA0	A0A140LHN0	Q5SWD9	Q9EPU0		Q8BMA6	Q64012	Q80SY4	Q8BJ71
E9Q7C8	A0A1W2P6F6	O55135	Q09200		K3W4L3	Q8C4Q6	P37040	P68181
Q9ESP1	Q9DBM2	A0A0G2JE99	Q8N7N5		Q8JZN5	Q9Z2I9	P60335	Q99M71
Q6PDI5	Q920E5	Q9D0I9	O89051		Q91VK2	O88544	G3X8U3	P62305
P50544	E0CYN0	P52792	Q9D0I8		Q9QWY8	Q80ZK0	O88947	P61804
Q91V89	Q2VLH6	P35762	Q8R0V5		D3Z0M9	Q8C7V3	G3XA48	Q9EPC1
Q6ZWQ7	Q6PB66	Q8BI84	Q3U2P1		Q9D8L3	P67984	Q9CQB5	A0A1B0GS70
E9QND8	O55135	Q9D1M7	Q9JHR7		Q8R1G2	E9Q5K4	Q91Y47	A2AWA9
O08705	P97370	P01897	Q8CHK3		P46735	Q91VU7	Q8CJF9	Q9DC50
Q6P5B0	Q91WC9	E0CYN0	O08663		P35505	Q6NS46	P97742	Q8BH15
Q9CQ75	O88531	Q8VCI0	P26350		Q9DBK0	P62264	Q64433	Q922I7
Q9CRC0	Q99KI3	Q8BFZ3	Q9Z2G9		Q9Z329	Q9JKY7	Q91VA0	P62849
Q922U2	Q8BXV2	Q91VB8	A2BE28		Q8BSY0	P99024	Q99LB7	Q60864
Q922H4	E9QND8	P62748	Q80UG1		Q9JHI7	Q8R2E9	F8WI95	O35459
A0A0N4SW94	Q8BTU6	Q9DB20	Q9QXZ6		Q91Y47	Q9Z0M5	Q8VCX1	O35286
Q9JII6	P62334	Q6P069	A0A075B5S2		A0A0R4J1Y3	Q78IK2	A2AEM2	P62315
A0A0N4SVL6	P01887	Q01405	Q9Z0M5		Q9DC23	P62830	P62196	O08914
Q6ZWY3	Q99L04	Q9CQ19	Q921T2		P18242	Q8BSE0	Q91V09	P61358
G3UY93	A2BDX2	Q8QZR5	O35226		P15864	Q9CRC6	Q5F285	Q9DD18
Q8CJG0	P50544	Q9Z2I8	Q9Z2M7		F8WI95	P61358	Q06185	Q9CY73
Q9Z1P6	Q91YZ8	Q9QWK4	Q3UVK0		Q8VE22	P62852	P52480	Q8R2Y0
Q3V3R4	P04104	A2CEL1	Q8CGF5		Q6PD03	G3X9Y6	A0A494BB28	Q8BHN1
P62751	Q9CXF0	M0QWP9	Z4YJT3		P62196	Q9CPX6	Q64475	Q9Z1N5
P32261	D6REG4	Q9D3D9	O09159		A0A0R4J0Q6	P29341	Q9WTI7	Q8K4P0
O70325	Q9WVT6	P62192	O54724		Q9D1I5	P62843	P61924	Q6PIP5
Q9ES97	O54724	Q6PHU5	Q4FZE8		Q61578	Q6P8J2	P14106	O08600
P62259	P0DP27	O70252	Q07456		Q8R151	P70296	P52196	Q99KQ4
P55302	P62267	Q8BWF0	Q8CC86		Q8VCX1	Q9CQQ7	Q9WU78	P62264
A0A0G2JE99	Q91X52	Q61072	P61211		Q9WV55	Q99L20	Q8VDJ3	Q921X6
Q9CRB3	M0QWP9	Q76MZ3	P35278		Q9DB05	Q569Z5	Q60936	Q6P542
Q9Z256	P68372	Q149F3	Q5PT54		Q93092	E9Q9P8	D3YZ09	P63073
Q91VR2	Q9JII6	Q8BWP8	Q8K2Y7		B8JK07	Q9D2R0	Q91YP3	P70671
Q61292	Q91VB8	Q8K2I3	Q9CQ06		A0A452J8A5	Q64464	D3YU75	Q8CI94
Q9Z2V4	Q8R035	O88384	Q5RL20		Q4FJZ2	Q4FJZ2	Q9QWY8	Q5SWD9
A0A075B5Y4	E9QN31	B2RT14	Q9CZU6		Q9Z2Y8	P47758	P07724	P70245
Q64521	Q9QXK3	Q922U2	P62984		Q61164	Q99NB9	A6H6A9	Q8BU33
Q6IFX2	K7N6C2	P12382	P00405		Q3TLP8	A8Y5J3	P12710	Q6P5B0
Q99N92	B1AUB9	D3Z4J8	Q9Z0R9		Q62189	Q8CE96	Q8CGV4	Q571F8
Q9CQE3	Q8K2C7	P12791	Q7TQ95		A2AQ43	Q61406	A0A1W2P7A1	Q5H8C4
Q4V9V3	Q9DCP2	Q61233	Q9D1B9		Q71LX4	A0A0R4J008	Q93092	Q64435
G3X8R0	P19536	Q61694	P62071		Q9D7N9	P62911	A0A0R4J0R8	P32067
Q64471	P62071	G3X920	P62340		Q8CJ53	Q9CQR2	O70589	Q64674
Q9QWK4	O08912	P49962	Q61233		Q80YC5	Q62446	O08715	Q80YV3
P03921	Q9Z2G6	Q9D1P0	Q9JLZ8		A0A0J9YUI8	O08709	Q921X6	Q9CQV8
Q791V5	Q9WUA2	Q6NSR8	Q8R079		P05784	Q9Z1N5	A0A1D5RM23	P68510
Q3UXJ2	Q8BLF1	Q7TPV4	P58059		Q6ZQI3	F8WI95	Q3TML0	P27808
P62843	E9PW03	P11881	Q6QD59		Q9DB29	O70318	Q91VU6	Q5SRY7
E9Q5K4	P61620	A0A494BBA8	Q9D6J5		Q9CWG9	A0A0U1RQ55	B7ZW98	P27612
P62077	A0A0N4SW94	P63037	O89001		O89112	Q922K7	Q8BUR4	Q9CRC0
P47955	Q8C5W0	Q9JI48	A0A0R4J0R1		E9Q912	P16254	P46735	Q8CE96
Q922M3	Q9JI48	A0A0N4SUV6	Q8BGH2		Q9D892	P27612	Q9DCN1	P62259
P17563	H3BLJ9	Q5RL20	A0A494B9Y9		Q8BJL9	A0A0R4J0R8	Q9DCY0	Q9WV92
Q6PGF5	Q9ERS2	Q9CRA4	P35585		J3QNW0	Q923U0	Q91WT8	Q9WVK4
Q60668	Q9Z0N2	Q9D8N0	Q8BGQ7		Q6A009	Q3TLP8	Q8R1G2	P21278
Q99PM0	Q8R1I1	A2AD32	D3YWY6		Q9D338	A0A087WPF8	P62748	Q99N42
Q8VDT9	Q9QYI4	Q99JX4	P48771		Q91VT4	Q8QZR5	Q05512	F8WJ93
Q03311	A0A140LIS8	Q64505	Q6P5F9		G3X9K3	Q9Z2Z6	Q8VCZ9	F6V084
E9Q137	Q8BYI8	Q9Z0R9	Q8K4R4		Q8QZR1	A0A1Y7VJZ2	P62305	Q9DCS2
E0CZ90	E9QP56	Q9D1Q4	A0A0R4J1Z3		A2ALK8	Q5SS55	Q8BYU6	P62192
Q9CQH3	P28474	Q99KV1	Q80ZK0		Q921S7	B2RQC6	G3UZX4	P12382
Q91WH2	Q8BU14	P56135	Q9ERY9		P49962	Q8VBW8	A0A0A0MQ68	Q91YR1
O35593	Q3U3R4	Q9ESP1	Q8R1B4		O54962	Q8VCZ9	Q3UGC7	Q91ZW3
G3UWN9	Q9CR51	Q8BM72	P08249		Q8BYU6	Q8R5C0	Q8BYA0	Q9Z204
Q9CQC7	Q00724	Q569X9	O35295		Q91YP3	Q922Q8	Q61136	Q922B2
P97300	Q8BM72	Q9ERR7	Q8BYI8		P70266	Q99KK7	Q8R2Y0	Q06185
Q5EBG8	Q8VD00	P01898	Q9CY16		Q8BT60	P61982	P62259	Q9Z2I8
Q9D0Y8	Q9CR89	Q8CG16	Q9JHI5		Q922Q8	Q9JMG1	Q9Z2I8	Q9QYI4
Q711T7	Q3U3W2	Q8R180	Q91X75		Q08288	Q61136	Q8C2E7	Q91XE4
E9PZ16	A0A087WPH7	Q9JHI5	Q9R0Q6		G3X9Y6	Q08288	Q07235	Q8K215
O35604	Q5SWN2	Q9WVA2	A0A087WQS2		Q8BJM7	A2ASS6	Q9Z1Z0	O54749
Q71RI9	Q9DCS2	P31809	Q9D0Q7		P46737	G3X9K8	Q8BPB0	Q7TMC8
Q9DCT2	Q8C0E2	Q60668	Q64727		A3KGR9	Q9CXE7	B2RY56	Q9CSU0
Q80WQ2	Q71KT5	A2BDX2	P50295		P61924	Q8QZR1	A0A494B923	O88456
Q8VBZ3	P27661	O89051	A0A075B5V1		O88544	P41317	Q8BSH9	P62311
A0A2I3BQV5	P62897	Q6PDQ2	P62342		Q99KB8	B8JJC1	Q3TTY5	Q8BP40
F8WJ05	Q61268	Q8JZQ9	Q8R2Q8		Q923U0	Q6A009	B2RQC6	Q9DCS3
Q148V8	Q9D1G1	P62897	Q6NS82		Q3UEP4	P46061	A0A338P702	Q9JIK5
Q62425	P61202	P61202	Q01405		P62830	P46935	Q922I7	P97290
Q9DBJ1	A0A0R4J0G4	Q9CQY5	A0A0A0MQC1		Q99LC8	Q76MZ3	D3Z7X0	P16330
P70670	J3QK52	Q8BKC5	P62196		Q6NS46	Q8CJ53	Q9D0I8	Q8BSH9
Q76MZ3	P26350	P61620	Q8BM72		P41105	K3W4L3	E9Q2W8	Q9DBT9
E9Q496	Q922H4	E0CXN5	G3UW85		Q3TTY5	P67871	P47963	Q8BH69
Q8VD00	Q8BPS4	G5E911	Q9JKV5		D3YVI6	Q8BHN1	Q8BHN1	Q8C1Y8
Q3UP75	Q9D8B6	G3UY93	Q99L45		A0A0A0MQF6	Q8BVI4	A2A5E1	Q99JR8
P63321	A0A087WSK7	P97328	Q9DCJ5		G3X9U9	Q9WU78	P27612	Q922V4
P60229	P00405	P61750	B7ZCP6		F2Z4B7	P52196	Q9D338	Q8CHT0
Q02248	Q99N85	Q9DBJ1	A0A0A6YWC8		Q9DBN5	P62748	P68433	Q9Z2A5
Q9D898	Q7TQ95	Q8BVD2	D3YWT0		Q64433	Q6PD03	P60867	Q99P27
P03930	A0A075B5Q0	Q3UN02	P61079		P14824	D3YZ09	Q9QZB7	Q8R0X7
Q9CQD1	Q8BMS4	Q8CGF5	Q9DBS1		Q3ULD5	P61967	Q9WTM5	Q9JKY0
Q8BXA5	E9Q137	P62317	Q9CX56		Q9JJA4	Q9DB29	A0A1L1SUI3	Q9Z0M5
Q91V01	Q5PT54	P63158	P63037		Q6R0H7	P55065	Q9D0F3	Q91WT8
Q9D1Q4	Q99K51	Z4YJT3	Q8BX70		A2AMS3	A0A0N4SVV4	Q8VEM8	P53798
Q6P3D0	Q8K3J1	Q99LC8	Q80V26		O09117	Q06138	P63073	P97393
A2ATR8	Q8QZR5	P01899	A0A1W2P7A1		Q9DB27	O08677	P61750	G3UW85
Q62283	Q9CQV5	P98086	P54775		Q8N7N5	A0A1B0GSR9	Q8BXV2	Q99KF1
P49962	P01592	O35593	Q91WC9		E9Q4D0	F8WJK8	Q9DCS3	Q7TT50
P61202	Q99P27	B5X0G2	E9Q6D8		Q61581	Q9CWG9	Q8VBW8	Q8BXV2
A0A1Y7VJZ2	G3UY93	Q6PD03	Q69ZP3		Q9QZB7	Q9CZX0	Q91VR8	Q80TJ7
Q3TSR0	Q99N87	Q8BMS4	Q7TMC8		P32020	Q3B7Z2	Q8BTU1	Q8CGK3
Q3U3W2	O70475	P01592	Q9D0M3		P50295	P14824	Q9Z1N5	Q4VA53
P34928	P21440	Q8K4R4	Q80ZS3		Q9CQJ6	P15392	Q8R2Y8	Q91YM4
Q8JZQ2	D3YWY6	Q3UP75	P60335		A6H6A9	P60335	Q8VCA4	Q9Z1G3
A0A0R4J0B5	Q8CGF5	P15208	P39098		Q8BMG7	P97333	Q6PKB0	Q9JII6
Q61268	Q9Z1P6	F6VVY4	Q8C025		Q80XC2	Q99N42	Q5SV41	Q9WU78
Q99KI3	P57716	Q922H4	Q99N95		D3YTP8	Q9QZB7	Q8CE96	O08529
O88824	Q5SWU9	Q9ERS2	Q9QZ85		Q8BGT5	P97494	Q5FWK3	Q80UG5
P58064	Q8BKC5	A0A0N4SUJ3	Q9CQ40		Q8VC97	Q8BP67	Q9CWW6	H3BJ51
Q99N87	Q9CQ88	Q9DB05	Q9DBK0		Q99KK7	E0CXZ0	F8WJK8	G3X8X0
P16331	F8WHP8	Q8R0F9	Q3U7R1		Q8CHQ9	O88569	Q8BMA6	Q9DCX2
Q8BPS4	Q9JHR7	P47955	B1AV66		E9PXX7	Q9DCX8	O08677	Q9CPX6
Q8K2C7	O89001	O54724	Q9D4H1		P70194	Q8JZK9	Q9DD18	Q7TNV0
P63276	Q99N19	Q9WU78	J3QPY0		Q9EQS3	P41105	Q3U3M5	Q923D4
A0A494BB28	Q9CRB3	Q9JHR7	Q64310		P60335	Q91ZW3	Q9JHK4	Q9Z0E6
B1AY13	Q64471	Q99K51	F6VVY4		P11031	Q8K2Q7	A3KGR9	Q9D0K2
Q91YH5	Q9EQU5	Q61292	A2AS89		G3UZX4	Q80UJ7	O09117	P63276
Q6ZWV7	P34928	Q9CQ88	Q8K2C9		Q62261	Q02788	Q9DAU1	Q04857
F6RJV6	B2RT14	O88824	Q6PHU5		P61164	Q8VC97	P62849	A2ASQ1
Q9CR68	O35658	Q9WVD5	Q921L3		P84099	Q6ZWM4	Q99L45	P97819
V9GX22	Q9CQL5	Q80TA1	Q8BFY6		Q9WUM3	A0A1D5RLD8	Q6P542	O88939
Q9WUU7	E0CXT6	Q6QD59	Q9Z2I9		Q3U3M5	P52479	Q80X81	Q8R1F1
Q5XKN4	Q9CQN7	Q9CQV4	Q6PD03		Q64374	Q9QXX4	A2BDX2	Q99L45
Q91VB8	Q80XI4	Q9EPU0	Q9CPQ1		A0A1Y7VJZ2	Q9WVK4	P61514	Q61268
Q8R180	Q8BH35	E9QND8	Q3TFQ1		Q00899	P61750	P55065	Q924Z4
Q99P27	Q8R050	P62892	Q924T2		Q5FW57	S4R1X1	K7N6C2	Q78IK2
Q9JI48	P68254	O35658	P48758		Q9CZX0	Q91WT8	Q8VC97	Q6ZQL4
Q9CQV5	Q9JLV5	Q9CQD1	Q9EQK5		Q80X81	Q9CR62	P70274	V9GX87
Q8R5J9	P53986	E9QP56	Q9DCS9		Q8CJF9	G3X9U9	P17742	Q9D0F3
K7N6C2	Q01405	A0A0R4J1H0	Q8BK30		F8VPU2	Q99L45	Q99KF1	Q3UNX5
A0A140LHU0	Q9D6J5	A0A0R4J0B5	A0A338P731		A0A0N4SVV4	Q00519	O54962	O08582
A0A0A6YXR0	P62984	O35728	Q7TNV0		B1AZI6	P28843	Q9CQ40	Q8JZU2
A2AD32	Q9ER41	Q8R2Q8	Q9CQV4		Q3USK2	Q80W22	Q5FW57	Q9QXX4
Q9CQW3	A0A1D5RM79	Q5F2F2	Q6YJU1		Q91WE6	Q8K2I3	Q9WUM3	Q6P8J2
Q14CH1	Q5SSI6	O08705	Q99LC8		Q60936	Q9Z1Z2	P59764	Q9D3D9
Q9DCX8	G3XA39	Q9WVL0	Q8QZY6		A0A498WGK6	Q8K370	Q9JMG7	P34928
P01592	P08249	A0A1B0GT40	Q9DBL7		Q8BVE3	G3X8T3	P61358	Q99KH8
P56391	Q91WH2	Q62086	P62892		Q8BJ71	Q9D1I5	Q148V7	Q9WTI7
Q9CQ92	P52792	Q9JJA4	P32020		P68181	Q71LX4	Q9D1G1	P22682
Q9ER35	D3Z0I8	Q9CQ71	Q80SY4		Q99M71	Q9JII6	F6WMC0	O35239
O09043	A0A087WPF8	V9GX22	B2KF50		P62305	A0A140LIM2	P62830	P25976
P58735	Q6ZWQ9	P97371	Q8CAS9		P61804	Q3ULD5	Q9CQQ7	Q9JMG7
A0A087WPH7	E9PV38	D3Z5U5	Q9D3B1		Q9EPC1	Q80UG5	Q9CQJ6	P97863
A0A0B4J1I1	Q8CC86	Q9CRC0	Q9D855		Q91YT7	Q80TJ7	Q8QZR5	A0A0R4J092
Q99LR1	P61211	Q9QXB9	P23116		A0A1B0GS70	Q8C1B7	Q9DCX2	Q9CQ88
Q9CQJ8	Q9CPT4	Q9Z239	A0A0U1RPY6		A2AWA9	P62305	Q6P5B0	O08677
E9PW03	Z4YJT3	Q99KW9	Q5SWU9		Q69ZW3	Q8BTU1	Q99JR5	P62754
O88829	Q9QWK4	Q07456	Q78IQ7		Q9DC50	Q8BSH9	Q8BMG7	A0A0N4SVP8
Q9QYI4	Q8K297	Q6ZWV7	Q8BMA6		Q8BH15	A0A0R4J2B2	D3YVI6	P39039
Q9CQ88	Q9Z2Z6	Q9ER41	P52840		Q922I7	Q9DCH4	Q6A009	Q9D1W4
A0A140LHN0	Q8BGQ7	Q8K2C9	Q02013		P62849	Q9Z2U1	Q6P8J2	Q9JMH6
Q9DCA2	Q6PDQ2	P26645	Q62452		P97760	P0DP27	P18760	Q5XJY5
Q923L7	P28660	P54751	Q9JJR8		Q60864	Q9DCF9	Q9D172	P52479
A0A494BBE7	E0CXN5	Q9WTX5	P53986		O35459	A0A2I3BQ03	Q9QZQ8	A0A5F8MPF3
E0CXT6	P51660	A0A087WP33	Q31125		O35286	Q99KF1	P14115	A0A0R4J2B2
O55029	Q9CR68	Q9EQK5	Q8CCK0		P62315	H3BKD0	Q8BW75	Q5FWK3
A0A494BBA8	Q9CVB6	P70302	P57716		Q9JHP7	A0A1Y7VNZ6	Z4YMB8	Q7TPV4
Q9CQL5	Q61292	P55264	Q9DCP2		Q8K4H1	P35505	Q9D1I5	D3YWF6
P46061	Q9EPK7	A0A338P731	Q9ERS2		O08914	P97760	Q91WM3	Q922U2
Q8BL63	Q07456	Q99N85	Q9CR61		P61358	O35239	Q8BP40	P42232
Q80TA1	O35459	P32020	Q9WTP6		Q9DD18	Q99JB8	Q3UQ84	Q9CQR2
Q62261	Q9QXS1	Q91YH5	Q9CY50		Q9CY73	Q7TPV4	P62962	E9QND8
Q8CHS2	Q9D819	Q6P5F9	Q64505		Q8R2Y0	Q9DB77	Q9R233	Q99L20
Q6ZQ08	G3X9U9	Q8R1G2	Q78IK2		Q8BHN1	Q9CPV4	Q9CWF2	P48437
Q9EPU0	A0A2R8W6P0	Q8BPS4	Q8BXZ1		E9Q7W0	Q61578	O70318	Q8K4T3
Q09200	Q9D3B1	Q9CZD3	P70266		O55102	Q3TMH2	A0A1L1SSA8	Q78KK3
Q8N7N5	F6RJV6	O09159	Q62426		Q71KT5	A0A1L1STE4	Q08288	Q6P1F6
O89051	A0A0R4J0R1	Q8BH35	Q9CYH6		Q9Z1N5	Q60936	Q3ULD5	K7N6C2
Q9D0I8	O09043	Q71RI9	Q8BU30		Q8K4P0	O09158	Q9DBN5	Q9D8B6
P18528	Q9JJ06	P62984	O70378		A0A087WQ70	Q9EQK5	Q9QZN4	P61211
Q9DBG3	Q9JJA4	P10630	Q9JMH6		Q6PIP5	F8WI14	Q91YR1	P08071
Q8R0V5	E9Q0F0	O88792	P62334		Q60996	Q8BMA6	Q64012	P67778
Q3U2P1	Q8BFZ3	Q8JZQ2	A1L3P4		O08600	P13864	P52479	Q6ZWV7
Q9JHR7	P62342	P46935	Q91WD5		Q80ZK0	O54962	O35386	Q9D958
Q8CHK3	P63158	O09110	Q91Y74		Q99KQ4	Q8VCY6	Q924Z4	P62313
O08663	Q8N7N5	B7ZCP6	Q9WU78		P62264	Q9D0F3	P97863	P08121
P26350	Q8CIB5	Q3TZM9	P10639		Q921X6	Q3UQN2	P97819	Q8BX57
A0A087WPC2	Q6PGF5	Q3THW5	Q64674		D3YWQ0	D3Z398	P70349	P35278
Q9Z2G9	P39098	P61211	P52019		Q6P542	F6V084	P63005	Q80W22
Q9ES00	Q922Q1	P57716	Q9DCV3		P63073	P60867	Q8VBV7	Q3V493
A2BE28	O35593	O08663	P62274		P70671	P63087	Q9CX00	Q8BP67
Q80UG1	Q99L48	Q9DCS9	Q9Z2I0		Q8CI94	Q9CR51	Q5SWD9	B1AUN2
D3Z563	Q8R1S0	B1AV66	P59266		Q5SWD9	P54775	O35129	P70349
P70333	O35386	Q8BP67	Q62086		P70245	Q8R5C5	Q78IK2	Q8VCH7
P70280	Q9JHF5	Q64727	A0A494BA71		A0A494BB28	Q99M71	Q9DCS2	Q9D1G1
Q9QXZ6	P23249	Q3U1J4	Q61555		Q8BU33	P70194	Q8BJ37	Q9JKV1
A0A1L1SSF8	P70295	Q8CHK3	P62317		Q6P5B0	Q9DBN5	Q9CXY6	Q80XQ2
Q8BTU6	O70572	Q6NS82	Q6P542		Q571F8	Q99LB7	P12787	Q5SV41
A0A075B5S2	V9GX22	P45952	Q9QXS8		E9QLB2	K7N6C2	Q61171	E9Q555
Q9Z0M5	Q6NS82	A0A140LIU3	Q3THE2		Q5H8C4	P61804	Q9DC51	P15392
Q921T2	Q8R5I6	G5E8F8	Q69ZQ1		Q64435	P68254	P22682	Q9D404
A0A0R4J0G4	Q6PB93	P50295	P56382		P32067	Q922B2	Q6P5E4	Q8JZK9
O35226	Q3UP75	Q8CG14	Q8C5W0		Q64674	Q6PKB0	P63321	P70274
Q61151	Q8BK30	P62267	P59481		Q80YV3	Q61166	B2RXC1	Q9CWW6
Q9Z2M7	P62340	Q9ERY9	Q99KI0		Q9CQV8	Q9CQJ6	Q80TJ7	Q9JK23
Q3UVK0	Q99LR1	Q62425	O08749		P68510	Q924Z4	Q62261	A0A0R4J140
Q8CGF5	Q61702	Q9CZU6	A0A0R3P9C8		P27808	F6WMC0	Q8VEK3	Q3B7Z2
Z4YJT3	Q2TBE6	P53994	A2AGT5		Q5SRY7	O55013	A1BN54	Q9JMC3
O09159	Q9D1M7	Q9QZD8	O08582		A1BN54	Q9JKY0	Q8BH61	Q9Z2G9
O54724	Q8VCH0	Q62426	Q2TBE6		P27612	Q9R233	P28651	A0A0G2JE29
Q4FZE8	A0A0A6YY75	Q9CYH6	Q8K441		Q9CRC0	P97872	Q922U2	Q9DCV7
Q07456	A0A498WGK2	P26516	Q8BTZ7		P62878	Q8CE04	Q8CE04	Q99MZ7
Q8CC86	Q80WJ7	Q5SSI6	Q8VCH7		Q8CE96	Q5XJY5	Q78JT3	Q9D1Q4
Q9DCS2	Q8C7G5	O35609	Q9QZD8		A0A140LJG6	Q9WUM3	Q64435	Q3UZ39
P61211	Q8K0B2	Q00724	Q99JY8		A0A0R4J065	Q8R0W0	P97290	Q14CH1
P35278	Q9QYC3	Q9D3B1	Q91YW3		P62259	P08071	G3X9K3	F8WJK8
Q5PT54	P56654	Q9CQL4	Q5XJY5		Q8JZM0	Q9DD18	P31266	A2A977
Q8K2Y7	A0A5F8MQC8	E9Q3Y4	Q3UDR8		G3UYU5	A2AQ43	A2ALK8	Q9DBA6
Q9CQ06	P10493	A0A075B5T2	A2A974		Q9WV92	P63073	P06684	Q6IRU5
Q5RL20	Q9Z2I0	Q9Z2Z6	P62141		Q9WVK4	E9QKC6	A0A0G2JDK2	Q8BPB0
Q9CZU6	P62743	A0A494B9Y9	Q6PDE7		B1ART2	Q8K4K6	Q3V493	P62137
P62984	G3UWN9	Q8R0V5	Q9QZI9		P21278	Q8CGV4	Q9WV92	A0A5H1ZRL3
P00405	Q8BMA6	P62334	Q9CZD3		Q99N42	Q91WP6	E9QND8	A6PW47
Q99104	Q8QZY1	Q8BY89	Q91WP0		E9Q481	Q8VC03	P70194	Q9JMG1
Q9Z0R9	B1AY13	Q7TNV0	P26516		F8WJ93	Q9CQV5	G3X9U9	O55013
Q7TQ95	P70255	P09411	Q8CGC7		F6V084	B1ART1	P62754	P28843
Q9D1B9	E9Q5K4	P51910	E0CZE8		Q9DCS2	Q9CWW6	B2RQ71	P19783
P62071	O89051	A0A0U1RP13	Q9QYC3		Q61559	A0A6I8MWX8	Q80XR6	Q04690
P62340	P49962	Q9D0M3	P16294		P62192	D3YTP8	Q63844	Q9CR16
Q61233	A1BN54	G3UW85	Q60766		P12382	Q8BGT5	Q8BP67	Q3THW5
Q9JLZ8	P43406	P61979	Q9JI99		Q91YR1	Q8R3V2	O35841	Q61335
Q8R079	Q7M6Y3	A0A075B5S2	P35802		Q91ZW3	O09167	Q9CYH2	P35235
P58059	A0A0U1RP13	Q8QZY6	Q9D826		Q9Z204	D3Z600	Q9Z2A5	Q3TZZ7
Q8BFY9	Q9D4H1	Q711T7	Q5SSH8		Q922B2	O08582	Q3UNX5	Q91VM9
P51910	B7ZCP6	Q99PM0	P38647		Q06185	Q91W90	Q9D404	Q60770
E9QN31	Q9DCV7	Q9D4H1	Q3UHN9		Q9Z2I8	B1AUN2	P70255	Q9Z2U1
Q6QD59	O08705	Q9CQH3	Q9CQZ5		Q9QYI4	Q8BPB0	Q571F8	P29037
Q9EQU5	A0A0R4J119	Q14CH1	A0A0R4J140		Q91XE4	P42208	Q9D1R9	Q8BVI4
P70295	Q91Y74	E9Q1Z0	P39039		Q8K215	Q9Z2I8	G3X9Y6	P50516
Q9D6J5	Q9WV27	P26350	F8VPJ6		Q9ESZ8	Q9WV98	A2AWA9	O35114
O89001	Q8BU30	Q8R1S0	Q64462		O54749	Q14AX6	Q6P1B9	Q9CZ42
Q9JHF5	Q60994	E9Q735	Q9QZB7		Q7TMC8	Q9D1Q4	Q8JZU2	B2RQ71
B1ART2	Q9CQ06	O88876	P46460		Q9CSU0	Q9CQ40	Q9DC50	Q9Z2I9
A0A0R4J0R1	Q9CQJ8	Q9Z0M5	Q5SSI6		O88456	Q9Z2Y8	Q14AX6	Q8BSA9
Q8BGH2	G3UW85	Q8BU14	P54823		Q91WM1	Q6P542	Q91YT7	Q8BXB6
A0A494B9Y9	Q69ZP3	Q69ZP3	P97494		P62311	A2A4P3	Q8VDK1	O35453
P06684	Q8R0V5	Q8BGH2	P50516		Q06649	Q80X81	A2ASS6	Q8K5C8
A0A494B9P3	O09172	Q5RJH2	Q9D4V7		Q8BP40	P50295	Q9CQR2	Q8VC03
P35585	Q9CZU6	Q148V8	A0A0A0MQ68		G5E8M7	P27656	Q9DBC3	Q8K3K7
Q9D8X0	B1AQL0	P70697	P42703		Q9D6Z1	G5E902	Q69ZW3	Q99J27
Q8BGQ7	H7BWY3	E9Q9M1	A0A0A6YY75		Q9DCS3	Q8K3K7	Q7TMB8	Q01237
A2A5K4	Q91WD5	Q9QYI4	Q9DC51		O70435	Q80YV3	Q8JZN5	P17563
D3YWY6	P30115	P62340	G3X8T3		Q9JIK5	Q61164	Q9Z2Z6	A0A2I3BQZ9
Q9D6M3	Q922B2	Q64674	P98064		P97290	Q5SWD9	Q9D710	P63154
A2A5R2	P35802	Q9R0Q6	Q9CQN6		P16330	Q99LC8	Q9DBG3	Q80X19
A0A140LHG9	Q9DBK0	A2A5R2	P97370		Q8BSH9	A0A0N4SVP8	P98086	P63038
Q80XI4	Q99LC8	O55242	Q8CBB7		Q9DBT9	P98086	P63038	G3X9T7
P48771	Q6PD03	H3BIY9	E9Q555		Q8BH69	P97819	P62311	Q91VH6
Q4VBD2	Q8C025	A0A0A0MQC1	P49182		Q8C1Y8	Q8BYU6	Q8CD15	Q3TMH2
O08579	Q9QXB9	E9Q137	P29037		Q99JR8	A0A2R8W6G1	D3YTP8	Q8BWY3
Q9ER39	Q93092	Q6P542	Q9D823		P27656	Q9D710	G3UWE2	O54909
E9PUX0	Q58EV3	G3UXL2	E9PXC3		Q922V4	Q922R8	A0A2R8W6G1	Q9CQB5
B7ZNL2	Q9DCS9	A0A0J9YUI8	Q7TMM9		Q8CHT0	Q8BJ71	P84099	P61600
Q6P5F9	P70697	Q9DC51	Q9QXY6		Q9Z2A5	Q148V7	F6Q404	Q99LB7
Q8CBY8	Q99KN2	A2A974	P15864		P35441	Q80YC5	Q8VCM4	P97352
A0A0A0MQ76	P81117	Q8C6G8	O35728		Q99P27	P68510	A0A498WGK6	P63005
Q3TZM9	Q6QD59	E9Q7C8	O35841		Q9Z0H1	P31266	O35295	Q62446
Q8BJU2	O08663	Q8C1E7	Q9CR89		Q8R0X7	Q7TNV0	Q8BVE3	Q6P5D8
G3UXQ7	O55029	Q8R5I6	O88351		Q9JKY0	Q9DBG6	Q99JR8	Q7TMG8
Q8K4R4	E9PXC3	P32261	Q922B2		Q9DAU1	Q9Z0H1	E9PXC0	Q9CQV5
Q9D4H8	Q7TPV4	A0A0U1RPS0	Q924D1		P51125	Q9CSU0	Q6ZQL4	Q9D8Y0
O88384	O35639	O35423	Q8K3J1		Q9Z0M5	Q7TMC8	Q8R418	Q9QZQ8
Q7TT50	Q7TT50	Q8BU30	O55242		Q91WT8	P46735	D3Z4J5	Q8K2Q7
A0A0R4J1Z3	Q9CQV4	Q99N95	Q9DB05		P53798	Q3UNX5	Q9JKV1	Q8C7V8
P40336	Q99L45	Q8N7N5	P62897		P97393	P46638	G5E8M7	Q8CD15
Q80ZK0	P57722	Q3THS6	Q3UV17		G3UW85	P32020	P35505	Q9Z1B3
Q9ERY9	O35295	P50516	P31809		Q8R050	Q8K4H1	Q8VE97	O88532
Q8R1B4	Q8QZY6	P10852	D3Z0I8		O35129	Q64433	E9Q197	Q8R1Q8
Q9WV27	K3W4Q8	Q6DFZ1	A0A0N4SW34		Q91XE0	Q99KH8	Q9DCE5	Q8BIJ6
P08249	Q4VBD2	Q99LR1	Q62392		G3X8T9	G3X9K3	P03930	P35550
O35295	Q9D0I8	Q80ZS3	Q8R1S0		Q99KF1	A0A0R4J1Y3	Q07813	Q9JKX3
Q8BYI8	Q9CY16	Q3U367	Q62165		Q7TT50	A0A452J8A5	P97494	P17047
Q9CY16	P50295	Q9DCG6	Q5FWK3		Q8BXV2	Q5FW57	Q9Z0E6	O35099
Q80ZJ1	Q8CAS9	Q8CAQ8	E9Q3C1		Q80TJ7	Q3TZZ7	Q3TMH2	P99026
Q9JHI5	Q8R180	Q8C025	B1ARD1		Q9Z1D1	Q8BK63	O35286	P03930
Q91X75	P61922	B2KF50	Q9DBB8		Q8CGK3	Q93092	Q6PAM1	Q9DBG6
Q9R0Q6	Q9D0M3	A0A087WQS2	P70194		Q4VA53	Q8BT60	A6PW47	Q9DCE5
A0A087WQS2	Q9CPU0	Q8BXX3	Q61009		Q91YM4	O09117	Q3UH59	Q60692
Q9D0Q7	A0A075B5S2	Q3UVK0	G3X920		Q9Z1G3	P02762	P12815	Q8C4Q6
Q64727	O70133	Q9JKN1	Q8VDG5		Q9JII6	Q8VDK1	Q8CHT0	P14152
P50295	Q9DCA2	Q9CX56	Q8C407		E9QKC6	Q9CX00	P61804	E9Q5K4
A0A075B5V1	Q9D8X0	Q9Z1P6	E9Q4Z2		Q9WU78	P84099	Q8C7V8	P32921
P62342	Q61233	Q91WH2	Q9D6Y9		O08529	P62334	Q9D7H3	Q6ZWQ0
A3KMP2	P15864	P15920	P28474		Q9EQI8	P29037	Q9CSU0	Q9R112
G3X926	P54071	Q64310	Q3TMX7		Q80UG5	A0A494B9A7	Q8BU88	P47758
Q8R2Q8	O35239	Q91V04	J3QQ44		H3BJ51	P61924	O08582	Q3UP75
Q6NS82	Q9QXG4	O35295	Q99P88		Q6P9R4	Q99PL7	A2AN08	Q64105
Q01405	Q9CY50	Q91Y74	Q91ZH7		Q5SUH7	O88736	P51881	Q9CQ10
Q91YH6	E0CYH4	Q9DBD0	P62192		Q9WVD5	Q8JZU2	Q61406	Q8VHM5
Q91X78	Q711T7	Q09200	G3X8U3		G3X8X0	Q61268	Q8VCA8	O70194
Q99J47	Q8C1E7	Q3TCH7	Q9CR40		Q9DCX2	Q8R151	P54775	P21570
H3BJZ9	Q9JJ80	A0A075B5N4	A0A0R4J083		Q9CPX6	Q8BJY1	Q9D8B6	Q9CQQ7
A0A0A0MQC1	V9GX00	Q9ES89	P23249		Q9QY30	Q9DCV7	Q80W65	Q8BWU8
P62196	P09671	Q9D0I8	Q7TPV4		Q7TNV0	Q6ZWV7	Q9Z0M5	Q14AX6
Q8K4K6	P98064	Q91WS0	O88822		Q923D4	O88456	A0A0U1RQ55	E0CYH4
Q8BM72	F6VVY4	Q9DBK0	O55240		Q9Z0E6	A0A0G2JE29	Q91WP6	P55302
G3UW85	Q8BFY6	Q9CQV8	Q9D2R0		Q8BSQ9	Q9JMG7	E0CXZ0	Q91ZU6
Q8VDI9	Q91V04	E9Q0F0	Q9DBN1		P62962	P05784	A0A286YCL2	P01837
Q9JKV5	A0A0A0MQC1	O70475	Q61749		Q9DCR2	Q9CQ10	Q8BP48	Q920L1
Q99L45	Q9Z2G9	Q8K297	Q8QZW8		Q9D0K2	P84244	Q80UJ7	A0A1W2P7A1
Q9DCJ5	D3YU58	Q7TQ95	B1AU71		P63276	D3YWF6	Q00899	Q9CQI7
B7ZCP6	A0A338P731	Q6NS46	Q9EP72		Q922B1	Q64435	Q9DCT8	Q8VDJ3
A2AC16	Q9CYH6	Q8BK30	Q3B7Z2		Q8C5W0	Q80W65	Q5SRY7	E9PYK3
Q91VA7	O88829	P63073	P01635		Q04857	Q8K215	F6W5Q8	Q9CPU0
Q8VDK1	Q9QZD8	A0A5F8MQC8	A0A0R4J0V5		A2ASQ1	Q9R0P5	Q8C4Q6	Q9QXG2
A0A0A6YWC8	P70333	Q9QXK3	B2RXC1		Q9D1P4	Q3U821	Q8C5N9	Q8BPM0
D3YWT0	Q61164	Q9CY50	Q9D5R3		P97819	Q9D1M4	Q9EQS3	A8Y5N4
P61079	E9Q6D8	A0A0R4J083	Q9EQG7		O88939	Q8VBZ0	O54749	O09167
Q9DBG7	Q61133	P14246	Q9D8P4		Q8R1F1	Q9DCN1	E9Q481	Q9R0P5
Q9CZS1	G3X8T3	A0A140LHN0	P10605		Q99L45	D3YU75	Q5XJY5	Q9JHI5
Q9WVA2	A0A494B9X3	Q7TMC8	Q9CQ69		Q61268	Q8C3Q9	P29788	Q8R3K3
Q9CPT4	Q8BHG1	Q3U3K9	E9Q0B5		P58044	Q9D0I8	Q71KT5	Q9CRC6
Q3UXF4	A0A087WQS2	Q9JLZ8	A2A4P3		P05213	Q9Z199	P63001	G5E833
D3Z7C6	Q3TSR0	P48758	A0A1Y7VN19		Q924Z4	A2AN08	Q149F3	P62334
P61979	Q80ZS3	Q8BTZ7	Q61733		D3Z093	H9KV21	P28474	P28474
Q9CRA4	G3UXQ7	P61079	Q543K9		Q78IK2	Q922D4	Q7TNV0	A2AN08
Q8VCG3	Q8VCU2	Q9JKV5	Q61823		Q6ZQL4	Q99J27	Q91VS7	B2RT14
Q9JIM1	Q9JJL3	O70378	D3YU58		V9GX87	Q3V493	Q8R5C5	Q9D6Y9
Q9DBS1	A2AD32	Q61268	P05132		E9Q5L2	Q9Z204	Q80X85	Q9Z2I0
Q9CX56	Q6PHU5	Q3U3W2	Q8BXQ2		Q9D0F3	Q9JIK5	F6ZFU0	Q9CQV1
P63037	Q9JKV5	Q2TBE6	A2AIT6		Q542V3	Q99JR8	Q9CXE7	Q6PAV2
Q8BX70	Q5RL20	Q9Z2K1	A0A075B664		Q3UNX5	Q6P2K6	Q99K95	F8VQ87
Q80V26	G5E8M7	Q8R0X7	Q8BH35		A0A1B0GX81	P62754	Q71LX4	Q9DCT8
Q9QYE6	Q91WP0	Q62261	Q8CFI7		Q9D1M4	Q920L1	O55242	A0A140LIM2
A0A1W2P7A1	A2AVJ7	P51660	Q6DFZ1		O08582	Q8K4P0	A2ASQ1	Q6P3D0
P54775	E9Q3C1	P54775	Q9CR64		F6Q404	Q9D1G1	P11352	Q80UY1
Q91WC9	A0A0U1RNT6	F6TUL9	A0A1C7CYU3		Q8JZU2	Q8R050	Q8R5A6	O08807
E9Q6D8	P54751	Q9CXZ1	P05213		Q9QXX4	A0A494B909	A0A140LIM2	A0A140LIT2
Q69ZP3	Q9WUM3	A0A0A6YWC8	Q8VCR2		Q6P8J2	Q3UQ84	O88342	H9KV21
Q7TMC8	Q62452	Q9CZS1	Q9R1R8		Q9CWS4	P22437	P42232	Q61081
D6RHS6	Q9CR61	J3QK52	P02468		Q9D3D9	Q9DCE5	G3X8T3	P11679
Q9D0M3	Q9EST4	P16294	Q91VS7		P34928	O35453	P97333	Q6PAM1
Q80ZS3	Q8VBZ0	Q9D1B9	P62737		Q99KH8	Q9DCJ5	Q9Z2G9	Q5RL20
P60335	Q8CCK0	Q78JT3	Q9WUQ2		Q9WTI7	Q8BJZ4	Q99MZ7	H9KV13
Q7TMB8	A0A571BEV2	P50544	A0A494BAD0		P22682	P70671	A0A1D5RML8	Q06138
P39098	Q6P5F9	Q8VCM8	Q64475		O35239	Q6P3D0	E9QM92	P63321
Q8C025	Q8K2C9	Q9JJR8	Q6R0H7		P25976	G3X8X0	Q80UU9	P01887
Q8K0B2	Q61937	Q99J56	Q8K1Z0		E9PYX3	Q60770	Q923D4	P08607
Q99N95	Q9Z2I9	P35802	H3BLJ9		Q9JMG7	Q921X6	Q3U487	Q8CHY3
Q9CXZ1	Q9CQD1	Q9JJ06	P98195		P97863	E9Q555	Q8K274	Q78HU3
Q9QZ85	G5E911	Q9CQ06	Q9D6Y7		A0A0R4J092	E9Q2W8	Q9JKY0	Q91V41
Q9CQ40	P54775	D3YWY6	Q9WVT6		D3Z600	Q9D8Y0	P08071	G3X9H7
Q9DBK0	P27641	Q8CJG0	P61965		P52293	Q571F8	Q4VA53	G3X8T3
Q3U7R1	P04627	G3X8T3	E9PV38		Q9CQ88	Q8VCH6	P32020	Q8VEJ4
B1AV66	P62892	O35239	Q8QZY1		Q9JLT4	F6TQW2	A6H584	Q8BU88
D3Z5Y0	P48771	Q9CPU0	G3X9M0		O08677	Q5F285	P05784	Q8C1E7
Q9D4H1	Q9CQZ0	P21278	Q9CYN9		Q06890	O88532	Q8BXB6	O88545
J3QPY0	D3Z5Y5	Q7TMM9	Q60994		P62754	O35386	Q9Z204	O35295
Q64310	P61965	Q9JMA1	F6XCT0		A0A0N4SVP8	Q9DCS3	Q8JZK9	Q561M1
P22315	Q9ESP1	A2AC16	F6V084		P39039	O08600	E9QLB2	Q91YH5
F6VVY4	A0A1W2P733	Q99N87	Q9ESE1		O88824	O54749	E9Q912	Q63810
A2AS89	Q78JT3	Q9D855	P45878		Q9D1W4	Q9QZQ8	Q9CR16	E9Q0U7
Q8K2C9	E9PW43	Q3UXF4	A1BN54		Q9JMH6	G3UW85	D3YWF6	Q8BHE8
Q6PHU5	E9PV58	Q8R1I1	Q5SWN2		Q5XJY5	Q9DC51	P35235	Q8VEK3
Q921L3	D6RFU9	A0A494B906	A0A087WPF8		P52479	Q61133	A0A1Y7VJN6	Q9R233
G3UX79	Q9ERY9	Q9WU79	A0A2I3BQY4		D3Z3S1	A0A087WQ70	Q01237	Q8BH61
A0A1B0GR18	P58064	A0A1B0GSA2	Q9D7N6		A0A5F8MPF3	Q3U487	Q9D3D9	Q8R5A6
Q8BFY6	P11589	Q9Z1Q5	Q9R233		Q9D0M0	Q8R0X7	A0A140LHA2	O35864
Q9Z2I9	O70378	Q6ZWX6	Q91YT0		A0A0R4J2B2	Q99L04	Q9D8Y0	P62631
Q99KG5	F8WJ64	O88351	Q9Z1R3		Q5FWK3	Q06185	Q00519	Q8K2I3
Q6PD03	Q8K2Y7	Q91WP0	A0A0N4SW94		Q5SV64	Q9CXA2	F6RJV6	Q9EQH2
Q99LE6	Q8K0L9	Q9ES97	Q9CRB3		Q7TPV4	P08607	Q9EP75	Q9DCJ5
Q9CPQ1	Q8R0F9	A2ALW5	Q9Z256		D3YWF6	P00493	P11881	P12791
Q3TFQ1	Q9CX56	Q924T2	Q6IFX2		Q8CDM8	Q3UUI3	E9PUD2	Q8C7J6
Q924T2	Q9EQK5	Q9R0Q4	G3X8R0		Q922U2	Q6P9Q6	Q9EQK5	Q9JKY5
P48758	Q921L3	Q78IQ7	P03921		P42232	O35864	Q9CQ10	Q9CQN1
A0A0J9YUI8	Q9Z0R9	Q8CAS9	G3UWN9		Q9CQR2	O88796	Q922Q8	P53994
Q9EQK5	Q45VN2	Q3TKD0	Q80WQ2		E9QND8	Q3UH59	Q02788	O09158
A0A0B4J1E7	Q3TCH7	C5NSA7	Q3TSR0		P58021	Q91V77	A0A1D5RLV0	Q69ZP3
Q8R1J1	Q02013	Q3TPM3	A0A494BB28		Q99L20	Q9DCX2	Q14CH1	P41317
Q8BHE8	Q8K268	A0A0G2JEB3	B1AY13		P48437	Q8BSQ9	O88456	Q8QZS1
Q3USZ8	P29037	Q6PDE7	Q5XKN4		Q8K4T3	Q5U5V2	B5X0G2	Q9WV98
Q9DCS9	Q31125	Q6DVA0	P56391		Q78KK3	Q9Z1D1	Q9R0Q6	Q8VDN2
Q8BK30	Q99N84	P17563	Q9ER35		Q6P1F6	Q5U5M8	P27808	P56399
A0A338P731	Q8CBB7	P81117	Q9CQJ8		K7N6C2	Q06649	Q8R3R8	Q80UJ7
Q7TNV0	Q99J56	Q9CQZ6	O88829		Q9D8B6	A0A494B923	Q9CRC0	P17742
Q9CQV4	P70194	P48771	E0CXT6		P61211	O88939	Q99LC8	Q3UVL4
Q6YJU1	Q8CFI7	D3Z0I8	P46061		P08071	A0A338P6P6	Q9D1P4	Q9WU19
Q99LC8	Q64462	Q5SWU9	P70333		P67778	A0A1Y7VJN6	Q9D1Q4	Q99KP6
Q8QZY6	Q5SS84	Q9CZE3	A0A1L1SSF8		Q6ZWV7	Q8CFQ3	Q80VI1	P07758
Q9DBL7	E9Q5F4	P56528	Q8BTU6		Q9D958	P46737	O88876	Q9DCN1
Q99KU0	Q7TMC8	P14576	A0A0R4J0G4		Q9Z126	P34928	B1AUN2	G3UWX9
P62892	P62748	A3KMP2	Q9DCS2		Q6A028	P01837	Q8K4P0	Q9JLN9
P32020	Q3UHN9	P97352	E9QN31		P62313	P55302	O55142	Q9D1R9
Q3UYV9	Q3TFQ1	D3Z5Y5	Q9EQU5		P08121	Q8BH61	P35550	Q9D394
Q80SY4	E9Q4Z2	P34928	P70295		Q8BX57	Q8R086	P68510	E9Q0F0
Q99ME9	Q8BXQ2	D6RFU9	Q9JHF5		P35278	P14152	Q9D0K2	Q9WTM5
Q61171	P14246	E9Q3L2	B1ART2		Q80W22	Q8BXV2	Q922D4	E9Q109
Q9CQV8	F6ZFU0	E9Q496	Q9D8X0		Q3V493	P61600	Q6P9R4	Q9ES97
Q9D0M1	Q9CQ69	E9Q5F4	Q80XI4		Q8BP67	Q9DC50	Q9WV98	P31725
O35609	E9Q4K7	P55096	Q4VBD2		B1AUN2	Q07813	Q9D8T2	Q80WQ2
Q9DBD5	Q9JMH6	Q62452	G3UXQ7		P70349	P03930	Q7TT50	O55222
V9GX00	A0A494BB28	Q6ZWQ0	Q9D4H8		P02762	O35648	Q61335	Q921E6
B2KF50	Q78IQ7	Q8K4T3	Q7TT50		Q8VCH7	Q6PAM1	Q6P1Y9	Q9D7S7
Q8VCM8	Q8CBM2	P08249	Q9WV27		Q9D1G1	Q91V89	Q9D958	Q91YI1
Q8CAS9	Q3TMX7	P16301	Q9DBG7		Q9JKV1	F6QPR1	Q80UY1	Q5XK38
Q9CQZ6	P55065	Q9JIK9	Q9CPT4		Q80XQ2	P62715	Q569Z5	Q6PGF7
P62743	Q9JI99	E0CZE8	Q8K0B2		Q5SV41	O70200	A0A140LIF0	Q6ZWM4
A0A571BDN7	Q3UYV9	Q78IS1	Q99KG5		E9Q555	Q8VCH7	Q9CYN2	J3QP56
Q9D3B1	Q9D1B9	Q61102	Q3USZ8		P15392	G5E8J2	P31725	P29341
Q9D855	Q9JJR8	Q9Z2I9	Q99KU0		Q9D404	Q9CRC0	Q6P9Q6	P33587
P01132	Q7TNV0	Q6PE01	Q3UYV9		Q8JZQ2	A0A0R4J023	Q3TZZ7	P62267
P23116	Q8BQU7	A0A494BA71	Q9DBD5		E9Q1M6	Q3TA59	Q99P27	A0A1Y7VJN6
A0A0U1RPY6	Q99JY8	P62342	V9GX00		Q8JZK9	Q9ET30	A0A087WR75	Q6NS82
E9Q9M1	P14576	Q91X75	P62743		P70274	P62311	E9Q9P8	A0A0G2JFJ6
Q570Y9	Q64524	E9Q555	Q58EV3		Q9CWW6	Q8K4L3	Q78PG9	Q6PDN3
Q5SWU9	Q8C3B8	Q9CY16	Q8K268		Q9JK23	Q04690	P47758	Q8BIJ7
Q78IQ7	Q792Z1	Q8BXV2	Q8BTJ4		A0A0R4J140	Q8C4J7	Q5PRF0	Q9CY16
Q6GV12	A2AGT5	Q921I0	J3QPW1		Q3B7Z2	Q9D3D9	Q9D7N9	Q9D289
Q8BMA6	O09159	F6WBW4	Q8VC28		Q9JMC3	G3UYE5	A0A0R4J140	Q8K4Z5
P52840	E9PUD2	Q80ZK0	Q8BWY3		Q9Z2G9	A0A498WGD8	Q922B2	O70589
P97352	D3Z3Y1	Q9DBE8	Q8VD31		A0A0G2JE29	O70194	D3YU58	A0A2I3BPG9
Q02013	Q9D0I9	Q8K2Y7	Q93092		P61089	A0A0R4J140	Q9DD06	P22437
Q9JMA1	Q8VCH7	D3YU58	Q3UPL0		Q9DCV7	Q9D8B6	Q9ERU3	P70335
A0A1Y7VMK3	Q9CQY5	Q80SY4	Q9DB34		Q921I1	Q80UY1	Q9QXX4	Q9CPY7
Q62452	L7N1Y0	Q8R5J9	Q6ZWR6		Q99MZ7	Q9ERU3	Q61696	Q3U821
Q9JJR8	Q6P5B0	P35585	Q9QY73		Q9D1Q4	Q9DCS2	Q5F2F2	A0A1Y7VK42
P53986	Q61550	Q6PIP5	J3QMY0		Q3UZ39	Q9CQ88	Q8VI75	Q80X82
Q31125	A0A0G2JDK2	Q3TYT1	A0A0G2JDI9		Q14CH1	Q8BG79	Q9DB77	P97333
Q58EV3	G3X920	Q9CR64	Q8VCU2		Q8VEM8	Q06890	G3UW85	Q8K0L9
P16301	Q9QWR8	A0A0R4J0R1	E9PUS2		P61082	A3KGR9	P62331	A0A087WS46
Q8CCK0	Q8BVE3	Q3UXJ2	Q8C3B8		F8WJK8	Q5F2F2	Q9Z2Y8	Q8BW75
Q8C6G8	Q8CG50	Q921K2	P08508		P07309	A2BDX2	Q99MR8	Q5U5V2
E9PXC0	Q9D4V7	P38647	P97313		A0A0A6YWC8	Q78JT3	Q2EMV9	E9Q2W8
Q8C2E7	Q61102	J3QPY0	Q9JLV5		A2A977	Q80XQ2	Q9CPU0	Q9DBC3
Q8JZK9	Q6PDE7	A0A0A6YXW4	Q8BHG1		Q9DBA6	Q80X19	Q9Z199	P00405
P57716	Q9Z1R3	Q9WUM3	Q8C7G5		Q6IRU5	A0A494BAK4	P22437	Q80ZS3
G3X9H5	P54729	O89001	Q5SZ87		Q8BPB0	Q4VA53	E9Q3Z5	Q8BG51
Q9DCP2	P38647	A0A0R3P9C8	Q8BJY1		P62137	Q9WVM3	Q9ES97	Q61024
Q9ERS2	P50516	Q99JY8	Q5QNV8		A2AA71	Q7TT18	G3X9T7	Q6DID3
Q8BWG6	Q99LB7	Q9JI99	Q8K0L9		A0A5H1ZRL3	P49443	Q80UG5	Q2EMV9
Q9CR61	Q8BGH2	Q8VCG3	Q61656		A6PW47	Q8CHY3	Q8VDN2	Q922E6
Q9WTP6	E9PUS2	F6RJV6	O70468		Q9JMG1	Q8R3R8	P41105	Q9D0G0
Q9CY50	Q91YX5	Q8BFZ9	P26041		O55013	P67778	Q9CPX6	A0A0R4J0R8
Q64505	H3BKF4	G3X9H5	F8WHP8		P28843	P17563	S4R287	P70340
Q78IK2	Q8BL86	P29341	E9Q133		P19783	O09043	O88939	Q8R3R8
Q65Z40	P52019	Q31125	Q64524		Q04690	P42232	O09167	A0A0R4J1Z3
Q8K268	J3QPY0	Q8BH79	P28666		Q9CR16	Q9JMC3	Q6ZWQ7	Q6RI63
Q61316	Q6PAV2	P22599	Q9ERI6		Q3THW5	D3Z458	P10639	Q99LI8
Q8BIZ0	J3QMY0	Q9DBA8	P27661		Q61335	Q63844	P62313	P10605
A0A140LJ59	Q64310	Q9QUH0	P63082		P35235	Q8VHM5	Q9DCR2	P56382
Q3TML0	O55242	E9Q4G8	Q8C7E4		Q3TZZ7	E9Q360	Q4FJZ2	P62855
Q8BXZ1	P56391	P62259	Q9EST4		Q91VM9	A6PW47	Q9JMC3	Q8BZ20
P70266	Q05920	A2AGT5	P32233		Q60770	B2RVL6	A0A0A6YW28	A2A8L5
Q62426	Q91V41	Q9CR89	P97363		Q9Z2U1	Q8R5A6	Q6PAV2	Q0KL02
Q8BTJ4	Q9WV98	A0A2I3BPI4	P31996		Q7TMQ7	P24668	Q8CFQ3	Q8R5J9
Q9CYH6	Q8VD31	Q9EQJ0	Q9JI60		P29037	Q6PDN3	B9EJ86	A0A286YE31
Q8BU30	B2KF50	A0A0A6YY75	P00375		Q8BVI4	Q8BYK6	A0A3B2WBH9	A0A338P6P6
O70378	Q3UXJ2	Q9DCA2	E9Q8B6		P50516	G5E833	G3UYM6	P14069
Q7TT37	Q8VDG5	Q6ZWQ9	P57784		O35114	Q80WQ2	P62751	Q9CQA1
Q9JMH6	P97313	Q61550	Q9DBI0		Q9DB20	H9KV13	P70288	Q921M7
Q9Z1Q2	O88876	Q9CR59	A0A217FL58		A0A0R4J0G4	Q9EQS3	Q80XQ2	P63168
P62334	A0A087WSU5	Q8BGA8	O35386		Q8C1B7	Q60973	A0A0A6YWC8	Q9DC71
A1L3P4	Q8JZQ9	A2AIT6	Q80TE4		Q9CZ42	Q921S7	Q9CPY7	Q00519
Q8CHW4	P54823	P39098	A0A140LIS8		B2RQ71	G3X9T7	Q8R1F1	Q9D7H3
Q7TQK4	A0A494BA71	Q9JMH6	E9Q4K7		Q9CWN7	Q9D0G0	Q7TMC8	Q99K30
Q6TEK5	Q8VCF1	G5E8M7	Q9JJ28		Q9Z2I9	Q9EST4	Q9DCV7	O35382
Q6P8N9	Q64685	Q8VDK1	P52825		Q80VD1	Q9JMH6	P62192	P08122
Q91WD5	Q9EQZ6	Q8K441	Q9JJI8		Q8BSA9	Q58A65	Q5H8C4	Q9JI08
Q91Y74	A0A0X1KG67	Q60766	E9Q605		Q8BXB6	A0A0R4J0U8	E9Q0F0	Q9Z0R9
Q9WU78	C5NSA7	Q8BYI8	Q3UT41		O35453	Q99P88	Q8K2I3	P56695
P31428	Q99PM0	Q8BXN9	Q8BGF6		Q8K5C8	Q9DCT8	Q8R1F9	A0A494BAK4
A2AQJ7	P48758	Q02013	Q8CDY9		Q8VC03	A6X935	A0A0M3HEQ0	Q8BFR5
P10639	Q62425	Q8CIB5	P11862		Q8K3K7	Q6P3E7	P61600	Q8R5I6
Q64674	Q80UG1	Q99L45	Q80UJ7		Q99J27	Q9WTI7	P15392	Q8VBZ0
P52019	Q64674	P98064	Q9WU03		P97314	Q9D6Y9	O54865	Q9D125
Q9DCV3	Q6IRU5	Q9D1K2	Q8BPB0		Q01237	Q8K0L9	P97304	Q9ERU3
P62274	Q8BGA8	Q9DCA5	Q3UDE2		P17563	P62137	P70671	Q91V01
P63073	Q8BGF6	Q91W89	A0A498WGK2		A0A2I3BQZ9	A0A1L1STZ1	Q9CRT8	O88796
Q9Z2I0	Q76MZ3	Q3U7R1	Q64685		Q6ZWU9	Q8BWY3	Q80WQ2	Q8BUE4
P59266	P61079	P01635	F6QFD1		Q99PL7	Q8BU88	Q8BK67	Q9CX00
Q62086	P62317	G3X8Y3	Q99P31		P63154	Q8CJF9	Q9DCJ9	O55142
Q6ZWX6	Q64521	Q9EQZ6	P17932		Q80X19	E9Q0U7	B2RT14	O54865
Q9QZI8	A0A0R4J039	D3Z7C6	B1AY71		Q61768	Q3UHD6	Q9CQV5	Q8BG94
A0A494BA71	Q9Z0M5	A0A0U1RPY6	Q9DCD0		P63038	Q01237	O09012	Q9QZB9
Q99K28	H3BJY2	Q4VC33	Q08857		G3X9T7	Q91WM1	Q3TA59	P62843
Q8BXC0	Q8BTJ4	Q8R1B4	O09172		Q91VH6	Q8BH69	Q9QYI4	Q91WN4
Q61555	Q8BUR4	Q9D6Y9	E9Q414		Q3TMH2	P61211	Q9CQI7	A0A286YEC4
P56379	P05132	Q99KN2	D3Z041		Q8BWY3	P11438	Q8N7N5	D3YWI1
P61924	A2A974	A0A494BB38	O08638		Q8K4L3	Q61768	Q3UNZ8	Q792Z1
J3QPW1	Q5SZ87	B1ARW4	Q3TVK3		O54909	B2RQ71	Q501J6	Q14C51
P62317	P99028	Q9QYE6	Q8QZT1		Q9CQB5	Q5SRY7	P29037	Q9JIB4
Q6P542	Q3UV17	Q9CQZ5	D3YVW2		P50427	Q923D4	O54734	E0CZE8
Q9QXS8	A2AIT6	O88325	O09167		P61600	Q9CPU0	Q64674	Q8VCA4
Q99LD4	Q9DBS1	Q923D2	A8DUK4		Q99LB7	Q9CR26	Q60847	Q91VV4
Q3THE2	Q9D6Y9	Q9CZ42	G3X8X1		P97352	Q8R5I6	Q9JHI5	Q8VDC0
Q3THW5	E9Q2E4	P97300	P61164		E9QNL5	P21570	P16546	B2RVL6
Q69ZQ1	Q8BX70	Q9QYC7	Q91W90		P63005	P68037	B1AQL0	A0A0R4J2B6
P42208	Q8CI94	Q45VN2	Q9QYG0		Q62446	B2RXC1	Q6P9R2	Q9CQ06
P56382	P59764	Q91WD5	P62874		Q6P5D8	Q8VDJ3	Q04690	Q8BV79
Q8C5W0	Q61656	A2AN08	P18572		Q7TMG8	Q9CQI7	Q9CY73	Q61166
E9Q5L2	E9Q555	Q61733	P61255		Q9CQV5	P11679	A8Y5N4	Q8R123
P59481	A0A0A6YWC8	Q91YX5	B8JK07		Q9D8Y0	Q9WVD5	P55096	Q91WK2
Q99KI0	O35074	H3BJ78	Q3TYT1		Q9Z2A0	P63038	Q9CR21	Q9EST4
O08749	Q3U367	P42703	Q99KF1		A0A1Y7VNZ6	P35550	P06797	Q99JY3
A0A0R3P9C8	Q9ESE1	P49945	Q9CQS8		Q8C3Q9	Q7TMY8	Q6ZWM4	E9Q3M0
P11688	P32020	P55065	P43277		Q9QZQ8	Q9ES97	H9KV21	E9Q4K7
Q8VC28	Q99KI0	Q9D051	A0A075B5T2		P70257	Q9DBA6	P43274	Q8CIH9
A2AGT5	P62320	O09111	Q91Z53		Q8K2Q7	P63154	E9PYK3	Q9CQR4
O08582	Q9WUU7	O09043	Q99PL7		Q8C7V8	E9QNL5	Q8VCY6	O70481
Q5SV41	Q91X75	Q80TE0	P62962		Q5QGU6	Q8BFR5	A0A452J8A5	Q9DCE9
Q8BWY3	Q3UT41	Q6ZWY3	Q8K0R6		E9Q2R6	A0A0R4J0D3	Q8K310	F6TEU8
Q8R4H7	Q61581	Q9D0Q7	Q8BWF0		O09043	P97452	P01837	Q9ERY9
Q8VD31	A0A5F8MPS7	Q99PT9	Q9D816		Q8CD15	Q91VM9	O35239	Q922Q9
Q2TBE6	A2AAJ9	Q9QZI9	Q9ERR7		Q9Z1B3	O70435	Q6PGF7	Q6ZQ73
Q8K441	S4R1X1	P54823	Q8BXB6		J3QPY0	Q9JMD0	A0A0N4SVP8	Q8C9H6
Q8BTZ7	Q9CR64	Q8R1S9	Q8BSY0		O88532	Q9CQB5	Q62348	Q8C3S2
F6QYT9	P46061	P62274	B2RXS4		Q8R1Q8	Q62425	Q8K215	P62751
Q8VCH7	Q99PT9	Q8CG76	O88947		Q8BIJ6	Q3THW5	Q9CQ88	Q9WVM8
Q9QZD8	Q9CQZ5	Q9CRB8	A0A0N4SVL6		Q9CYH2	B8JK07	Q9D6Y9	Q60737
Q99JY8	Q9CQF8	P99028	Q9Z2V4		O09106	O09172	Q80X98	Q922R8
Q91YW3	P62274	F6Z458	P47955		P35550	O54865	Q9WUU7	P61750
Q5XJY5	Q91VS8	Q8BUE4	Q922M3		Q9JKX3	Q9CPX7	Q80YV3	P62984
O35598	A0A1Y7VLP0	O08582	Q9CQC7		P17047	Q8VE22	Q99N42	P05132
Q3UDR8	Q8R5J9	Q00897	Q9DBJ1		O35099	H7BXC3	O35648	Q9D6S7
A2A974	Q3B7Z2	Q924Y0	Q8JZQ2		P99026	Q6PIP5	A0A1B0GS70	E9Q852
O55111	Q9CPQ1	Q6P5B0	A0A0R4J0B5		P03930	Q80UM7	P58021	O35344
P62141	Q91YH5	Q9D7S7	Q14CH1		Q9DBG6	O35593	Q8VD00	Q5F2F2
Q93092	Q6P3A8	Q9CQE3	Q61151		Q9DCE5	Q8K183	Q99KQ4	Q8BGZ7
Q9R0P5	Q64505	D3Z191	P51910		Q60692	A2AA71	P48437	A0A0N4SW34
B2RSU6	A0A0U1RPY6	Q9D2R6	A2A5R2		Q8BLF1	Q8K4T3	Q91WN4	P70297
H3BJ78	A2A8L5	P29037	Q3TZM9		Q8C4Q6	Q99P27	Q8BLY7	Q9CPX7
O09131	Q9QZI9	Q8BXC0	O88384		P14152	E9Q9C4	Q9CQW2	P25206
Q3UPL0	Q9R0Q6	Q5XJY5	P40336		E9Q5K4	P11881	Q9QZI8	Q62392
D3Z4D3	Q9JHK4	A1L3P4	A3KMP2		A0A286YCB3	P53994	Q9DCJ5	E9QJV4
Q6PDE7	Q9WU79	A2BE93	G3X926		P32921	Q9EPK6	Q8K3K7	E9Q496
Q9QZI9	Q9JJF9	Q8CCK0	Q91X78		Q6ZWQ0	O35295	Q3UZ39	P62342
B7FAV1	A0A1L1SSF8	Q99LE6	Q99J47		Q9R112	E9QND8	Q7TMG8	P25911
A2AP78	Q9ERI6	A0A2I3BQN2	A2AC16		P47758	Q8N7N5	E9PZJ8	Q91VK1
Q9EPL0	P16294	Q64462	Q8VDK1		Q9Z188	Q9QUR6	G5E833	P56387
Q9DB34	P35585	Q9JI19	Q9CZS1		Q9CQE1	Q921M7	Q03147	Q9DBG7
B9EJ80	Q8R0B4	Q6QI06	Q9WVA2		Q3UP75	Q80ZS3	Q9Z1G3	Q922L6
P08032	Q8R0I4	P09813	Q3UXF4		Q64105	P01887	E9Q555	E0CYE2
Q9CZD3	Q3UDE2	D3YZZ3	D3Z7C6		Q9CQ10	Q9D958	Q99N84	P49698
A0A0R4J1E2	Q9DCV3	Q792Z1	P61979		Q9WUU7	Q9DCG2	Q91YM4	Q6ZWQ7
Q8BS95	P53569	Q8BQU7	Q9CRA4		Q8VHM5	Q9D0M0	Q80X19	Q8BYY4
Q91WP0	Q6ZQ89	Q61009	Q8VCG3		O70194	Q8QZS1	C0HKE5	Q8BL99
P26516	P22599	Q9EQG7	Q9JIM1		P21570	P97863	E9PVA8	D3Z4V3
Q1ERP8	Q9CQN6	Q8BGT0	Q9QYE6		Q9CQQ7	Q78KK3	Q8VE62	Q8CHT1
Q6ZWR6	Q9D4H8	Q9WUU7	Q9CXZ1		Q8BWU8	A0A0A6YX73	Q9D125	O35386
Q8CGC7	O35728	O55029	A0A1B0GR18		D3YU58	Q9DCJ9	Q9WUQ2	A0A0N4SUV6
P27601	Q62426	Q91Z34	Q99LE6		Q14AX6	Q9CPQ8	Q9Z1B3	P70353
E0CZE8	O88188	Q6DID3	A0A0J9YUI8		A0A0A6YW28	Q3UZ39	P34928	A0A0R3P9D3
Q9DC71	Q8BWY3	Q8R2W9	Q9CQV8		Q9Z2C5	Q8VDV8	A0A338P6P6	Q9DBL7
Q8CC88	G5E8F8	E9PV04	O35609		E0CYH4	Q99LI8	Q6P3D0	Q8R5F7
Q3USK2	P57759	Q8BMA6	Q8VCM8		Q9D8Z6	Q78XF5	Q920L1	G3UXI6
P56528	Q3UIU2	O70572	Q9CQZ6		P55302	Q9Z2G9	Q8VHM5	O09172
Q9QYC3	Q9DBL7	P59383	E9Q9M1		Q91ZU6	O09174	Q8BWU8	Q9QXN3
Q9QY73	Q9DB34	Q58NB6	P97352		P01837	Q8BU33	P56391	Q91X34
Q8BJ83	O09110	A0A140T8P3	Q9JMA1		Q920L1	Q9CQV8	G3X9K8	P55258
P16294	A0A1L1STY4	Q9QWR8	P16301		Q6P5C7	Q9EQI8	J3QNW0	P47856
Q60766	O08749	Q61702	Q8C6G8		A0A1W2P7A1	P62313	E9Q0J2	P62869
Q8R2T8	J3QPW1	Q9CPS6	G3X9H5		Q9CQI7	Q8R2V5	Q9JMK2	Q9JIW9
Q9JI99	Q5U467	O09174	P63073		Q8VDJ3	Q6P1F6	Q8VBZ3	Q61733
P35802	A0A571BF02	Q9CQV5	Q6ZWX6		E9PYK3	F8VQ87	Q8VEJ4	Q9DCH4
J3QMY0	A0A494BB38	Q9JKF1	Q99K28		Q9CPU0	Q8BHE8	Q9R008	Q9WVL2
Q9D826	Q9DCY0	E9PYJ6	Q8BXC0		Q9QXG2	Q8VDC0	Q8QZR1	A2AEM2
Q9JLF6	Q61464	Q9DCU6	Q3THW5		Q8BPM0	Q61081	Q9WV55	Q5NCF2
Q5SSH8	Q5XKN4	Q9QXA6	E9Q5L2		A8Y5N4	F6TXD3	F8VQ87	Q7TMR0
Q9ERB0	P01635	Q9QYC3	H3BJ78		O09167	Q3TVF4	Q6IRU5	Q9CXA2
G3X9Y5	Q91W89	Q9CQC9	Q9DC71		Q9R0P5	Q9D0K2	Q8R1Q8	P97868
P38647	Q8R2W9	F6XQ00	P56528		Q9JHI5	D3YVI6	P50516	O88822
P10107	P26041	F8VPJ6	Q8R2T8		Q8R3K3	Q9JLN9	Q9JIB4	Q9JLV2
Q9JHS4	Q5SSH8	P61458	Q3TPM3		Q9CRC6	O55142	P11862	Q8R2V5
A0A0G2JDI9	Q5QNV8	P24638	P15920		G5E833	Q9CQN1	P62715	P00375
B2RX12	Q9D0Q7	P62071	Q9CZE3		P62334	Q00899	Q7TPV4	Q78PG9
Q8VCU2	Q9D823	A0A0N4SVE0	Q6PHS6		Q80W14	P12710	A0A3B2W864	E9Q0B5
Q9ER72	Q8C407	O70131	Q64726		P28474	Q8C2E7	Q8R5I6	Q9CQE3
E9PUS2	A0A0R3P9C8	Q8VEE4	F6TUL9		A2AN08	Q6ZQL4	Q8CFI7	Q8BI72
Q8C3B8	A2AKK5	Q9QWY8	Q9EQ61		Q91VZ6	P12791	Q8BU14	A0A1Y7VLP0
P08508	P56382	A0A0R4J140	Q9CQW0		P11862	Q78HU3	Q99NB9	Q91WC0
Q3TPM3	Q9EPU0	Q9DBS1	Q91ZN5		O89110	Q8VEK3	Q8BSA9	E9PXG9
P15920	Q9CZD3	A0A0R4J1Z3	P21278		B2RT14	P22682	Q9Z2K1	Q3U7R1
Q9CZE3	Q811I1	Q64726	Q8BY89		Q9D6Y9	A0A2I3BPG9	A0A494BAK4	Q923E4
Q3UHN9	Q9D0Y8	Q91WT8	O88329		Q9Z2I0	Q9D6S7	D3YVM8	J3QMY0
Q9CQZ5	Q09200	Q8VDG5	A0A0R4J187		A0A1D5RLV0	P47856	Q9JI08	Q91WM0
P97313	Q61009	P28660	Q9WTX5		Q9CQV1	Q99MZ7	P53994	Q8BK72
Q9CY27	Q9D2R8	Q9D0Y8	Q924Y0		Q6PAV2	Q80VD1	Q8VCT4	A0A0N4SUH4
Q9JLV5	Q8BUV8	Q80UG1	Q6PIP5		F8VQ87	Q9EP75	P32921	A0A0G2JDK2
P17918	Q9CQC9	P05132	A0A140LHA2		Q9DCT8	Q8BH95	Q689Z5	Q8VCU2
Q9Z1Z0	Q6P3D0	Q6IRU5	Q9CQ71		A0A140LIM2	Q91VZ6	Q9EST4	Q80SY5
P48776	Q3UUQ7	Q8BND5	Q60710		Q6P3D0	G3UWX9	P07309	D6RJJ8
A0A0R4J140	Q9CPX7	P01675	G3UXL2		P61079	Q8R3K3	Q99JT1	Q3TBL6
P39039	E0CZE8	P19536	P29341		Q8BYH7	E9Q0F0	E9Q109	Q5F285
O70309	Q9DCD0	E9Q6M6	A0A0N4SUV6		D3Z253	Q8C1E7	P63154	A0A0R4J0U8
Q8VI47	Q9JMG2	O35719	A0A286YDT5		A0A0G2JDK3	Q99JR1	Q8VCH7	P24668
Q91V08	Q6NXZ5	B2RVL6	P61166		Q80UY1	P04104	Q3TQ29	O70318
Q8BHG1	A0A0R4J140	Q9EP72	P34884		P70280	G3UYF9	Q5U5V2	Q91WM3
Q9D6Z1	Q9JIK9	Q6PHS6	Q61035		O08807	Q5DU09	Q61268	P12787
A0A1W2P869	F8VPJ6	Q9CPQ1	Q9EST8		A0A140LIT2	Q9WVM8	P47856	Q3TXN1
F8VPJ6	Q8K441	A0A0R4J034	Q8BHC1		P97784	O88876	A8Y5J3	A0A0R4J175
Q8C7G5	P70211	P16331	Q14C59		H9KV21	Q9DBD5	P17563	Q8C2E7
Q80X41	O08553	Q921L3	A0A1Y7VKC6		Q61081	P52293	E9Q5L2	Q9D024
Q64462	Q61733	P62141	A0A0N4SVE0		G5E8R4	Q8K5C8	Q9DCQ2	Q921V5
Q9QZB7	Q9CR59	A0A1D5RLM8	Q8JZP9		P53810	Q9Z0R9	Q62452	B2RPU2
Q6PHS6	Q91WT8	Q9QZB7	A0A0U1RPZ0		Q8VDQ8	Q9CQA1	Q9R098	Q9DCJ9
P97760	P16331	G5E833	Q8JZN5		P11679	Q6DID3	Q78XF5	Q6PER3
Q80U30	Q8BP07	E9PYV1	G3X9Y6		Q6PAM1	Q64105	Q6DFZ1	B2RXC1
P46460	F8WI14	Q8VCZ9	D3Z2H4		Q5RL20	P97290	Q8BX57	Q3V117
O54998	Q8R1S9	Q8CC86	Q8BH79		H9KV13	Q9QZB9	Q9JIK5	A0A0R4J135
Q5SZ87	Q61823	P07351	F6S4J6		Q9D6P8	Q8BK72	P67778	E9PVP0
Q8BJY1	Q6DVA0	Q9R1Q7	Q9JI19		Q8K4R4	E9PUU4	Q60770	E9PZ16
O70303	Q924T2	Q3UIU2	P35576		A0A0R4J046	Q9JKV1	D3YVA2	G3UZ26
Q5SSI6	Q8BUE4	A0A1B0GR18	P12382		Q06138	Q8BI72	A0A0R4J2B6	A0A5F8MPH8
P54823	O88351	Q9QUJ7	Q9D6Y1		P63321	B1AZI6	A0A5F8MPF3	E9Q1S3
Q64726	Q80TE0	Q61153	E9Q109		P01887	Q8JZQ2	Q922E6	F8WJ05
Q5QNV8	A0A0R4J135	Q9QYJ0	Q9CYA0		P08607	Q61687	Q78HU3	E9Q8B6
P97494	P03921	P70257	Q8CIB6		Q9D1B9	Q2EMV9	Q8C1E7	E9PUW7
Q8K0L9	Q9CQE3	E9Q3C1	P97364		A0A087WSK7	P97352	Q8BJY1	A2AD32
F6TUL9	Q6ZWR6	Q8R2T8	A0A0U1RPJ5		Q8CHY3	H3BKQ7	A0A0G2JE29	Q8K1X1
P50516	Q8R4P4	Q8CDM8	A0A087WS16		Q78HU3	Q8BG94	E9Q2R6	Q8BWP5
Q9D4V7	A0A6I8MWZ8	E9PZA7	Q9D379		Q6P9R2	Q9CZ42	Q99PM9	A0A3B2WAL8
Q61656	P62141	Q3B7Z2	Q5SV64		Q91V41	O08807	Q6PDN3	Q80WJ7
O70468	Q9JHW4	Q3UDR8	P06801		G3X9H7	P08121	P01887	D3Z106
A0A0A0MQ68	Q99LY9	Q9JJF9	A0A2R8VHF9		G3X8T3	Q9DBR3	Q91YI1	Q91WG8
P26041	Q8BWQ6	E9Q6D8	A0A1W2P6G5		Q8VEJ4	P63325	P97352	Q5SSH7
Q9EQ61	Q61703	Q8BXQ2	P47740		D3Z458	Q8C7J6	Q9Z2C5	Q9DBT5
P21956	P11862	Q8BW49	P62858		P40630	E9PYK3	Q561M1	A0A0J9YUQ8
P42703	P70266	Q9QWF0	Q9ET30		Q8BK67	Q8CCP0	P11679	E9PZF0
Q9D706	Q3UDR8	Q8C407	Q5SVG5		Q91V09	Q9JLF6	Q8R1V4	Z4YJT3
Z4YN00	Q9D826	Q60680	A0A140LHR3		P08730	P62331	Q8K012	A0A0U1RNT6
F8WHP8	P31786	Q9D8P4	E9PZF0		Q8BU88	Q7TT50	Q8R151	E9PYI8
Q61830	P35601	Q60597	Q9D0F9		Q62348	P48437	O35114	A0A494B9A7
A0A0N4SV06	Q8R1B4	Q80UW8	E9QNY3		P56391	Q60692	D3Z6A1	G5E8J2
Q9CQW0	Q80SY4	Q9QZN4	Q6ZWU9		D3Z3L3	K3W4Q8	B2RVL6	Q9QUR6
Q30D77	A1L3P4	Q8BXZ1	H3BL34		Q8K400	Q64674	Q8K0L9	Q8K370
A0A0A6YY75	Q8BPM2	J3QNN4	Q8CGV4		Q8C1E7	E9Q447	P55302	Q7TMM9
Q8CI51	D3YVF4	Q9DCV4	Q8CFX1		O88545	Q80XC2	O70585	Q58A65
P70168	P61458	O08749	Q61941		A2AJ15	A0A494BB10	Q9CQQ8	P84244
Q920E3	Q9DCE9	Q7M6Y3	Q8R5C5		O35295	Q9CPY7	P04104	H3BKD0
Q91ZN5	P46935	Q9JII6	Q9CYH2		P49935	Q5XK38	Q91VH6	Q8BSY0
Q9DC51	O88325	P40336	Q02105		D3Z136	Q9JLI6	Q8VHK9	P18242
Q8BYA0	O35864	P42227	Q5SW88		Q561M1	Q9D1W4	O55013	B8JK07
P21278	Q99KU0	Q9CQF8	Q9CY66		Q91YH5	Q91VU6	E9Q2B0	Q3TLP8
G3X8T3	Q6NV83	A2AKN8	Q5SSH7		P39876	A0A0R4J2B6	A0A1B0GRJ0	Q9DB29
P98064	Q6NS46	L7N463	Q8C2Q8		Q63810	Q63810	Q91YH5	Q9D892
Q9CQN6	A0A571BDG6	A0A2R8VHF9	Q05793		Q60870	Q61335	Q8R1G1	P46737
P97370	L7N463	A0A1W2P6G5	O88792		Q9Z1J3	Q9JK23	E9QQ18	F2Z4B7
A0A0R4J1U2	E9Q133	E9PXC3	Q8VCI0		E9Q0U7	Q5RL20	Q924T2	P14824
Q8BY89	Q7TMM9	Q8BK48	Q14AA6		P27641	Q9DC63	O35864	A0A0N4SVV4
Q8CBB7	P28666	O88329	Q3TJ56		Q8BHE8	O54804	Q8BG94	P97760
P35487	H3BIY9	Q9D816	E9Q6A6		Q923G2	Q9Z0S1	Q9CRD2	Q8K4H1
E9Q555	Q8R429	Q99P27	P63001		P48024	G5E823	Q9D1W4	A0A087WQ70
P49182	Q8QZW8	P15626	P01807		O08997	Q8VCA8	Q9JKY5	Q80ZK0
P29037	Q6ZWY3	E9PV73	Q8CJG1		Q8VEK3	Q6IRU5	P70297	A0A140LJG6
Q8K182	Q5NC80	Q5NC80	H7BXC3		Q9R233	A8Y5N4	Q9CQV1	A0A0R4J065
Q9D823	Q6IFX2	P10605	A2AUE1		Q8BH61	Q9D1R9	A0A494BB95	G3UYU5
E9Q133	E9PV73	Q99KI0	Q9DCF9		Q8R5A6	E9PUD2	A0A286YDV6	Q91WM1
E9PXC3	P01797	P35278	P62814		O35864	O35114	P51150	Q06649
Q64524	P26516	B1ARD1	P08752		P62631	Q91V76	Q64321	O70435
Q7TMM9	Q9DBI0	A2A9I0	Q9QWL7		Q9D4H1	Q99KP6	Q8VBZ0	P27656
A0A1B0GSQ6	Q61555	Q3UV17	F6XQ00		B1AU74	Q8WUR0	Q99LI8	P35441
P28666	O35841	Q9WTP6	G5E902		A0A3B2W864	P61079	O08807	Q9Z0H1
O88329	Q9WUD0	P50446	Q80W54		Q8K2I3	Q9JIK9	Q8K363	Q8R050
Q9QXY6	P62700	A2AUE1	Q07417		Q9EQH2	Q8BQZ4	P08121	Q91XE0
P15864	P70257	P15864	Q61559		Q9DCJ5	P17047	Q8CDM8	Q9Z1D1
O35728	Q8BGZ7	Q9WUH7	Q60996		P12791	Q6ZWQ0	Q9JJL3	E9QKC6
O35841	E9Q593	Q61151	O35972		Q8BHN3	P50427	Q5RL20	Q9EQI8
D3YVP6	A2A998	Q9WV70	A0A1Y7VL93		Q91X78	Q99K95	Q6ZWV7	Q9WVD5
Q9CR89	Q62392	Q8QZW8	Q8CG14		Q9DBD5	J3QP56	Q9D394	Q9QY30
O88351	A0A1Y7VN19	A0A338P6G0	A0A0R4J1H0		Q8C7J6	Q6PAV2	E9Q3M0	Q8BSQ9
Q922B2	E9Q496	O35841	Q9WVL0		F8WI14	Q9CR16	A0A0R4J1Y3	Q8C5W0
Q924D1	Q8R2P8	P52196	E0CYN0		P02089	Q8BWU8	Q9CQL1	P58044
Q8K3J1	P63082	Q9DCV7	Q9CXF0		Q9JKY5	Q91VK1	Q6PIP5	Q542V3
Q9ERI6	O88824	Q62392	B1AUB9		Q9CQN1	Q91VH6	Q8VHE0	Q9D1M4
O55242	A0A0N4SW34	A0A0N4SW34	Q8R1I1		Q8CBY8	Q9CQV1	P62137	D3Z600
Q9DB05	P60335	A2A998	Q00724		P53994	Q9CQ62	Q9WU19	P52293
P03995	Q8BTZ7	G3X926	Q99N85		O54804	Q9JI08	B1ARU4	Q06890
A0A0R4J187	P97363	P27641	O70475		O09158	O70274	B1AU74	D3Z3S1
P27661	Q80UW8	A0A1Y7VN19	O35658		Q69ZP3	Q8VCM4	Q8CGK3	Q9D0M0
P62897	P08508	Q01237	P68254		Q99MR6	Q8BVE3	Q9CY16	Q6A028
P63082	Q9DBD5	O35639	Q9ER41		P41317	Q9CQ06	P52840	P02762
A2AQN4	O88544	P70194	Q8K297		Q8QZS1	P26450	D3YYC2	Q8JZQ2
Q9WTX5	A2A9I0	Q9D4V7	Q6PDQ2		Q9WV98	Q8BHI7	P21278	A2AA71
Q3UV17	A2A4P3	Q924D1	P51660		Q61133	Q69ZP3	P41317	A0A0R4J0G4
Q8C7E4	Q9D2R6	Q62165	Q9EPK7		Q8VDN2	P56399	Q80XC2	Q8C1B7
Q9EST4	A6X919	Q8BGG9	A0A2R8W6P0		G3UX79	E0CYH4	J3QPW1	Q80VD1
D3YY98	Z4YKM2	Q8BHD0	Q9JJA4		P56399	A0A140LIF0	H3BKC5	Q99PL7
P31809	Q80WQ2	Q8BG94	E9Q0F0		Q80UJ7	P70340	Q8R3K3	Q61768
D3Z0I8	Q9ERG2	Q8R2P8	P63158		Q61696	Q9Z0U1	E0CYH4	Q8K4L3
Q91W52	Q80UJ7	Q80U95	Q8CIB5		P17742	E9Q9J4	G3X8X0	P50427
A0A0N4SW34	B1ARD1	Q9DCV3	Q99L48		Q3UVL4	Q9EPC1	Q9JLN9	E9QNL5
Q62392	Q5FWK3	P68254	Q8R5I6		Q9WU19	Q9QUH0	B1AZI6	A0A1Y7VNZ6
Q5SW87	Q8BJY1	Q69ZQ1	Q61702		Q99KP6	Q80UP3	Q9DBG6	Q8C3Q9
P62746	Q61469	Q5U4E0	Q9D1M7		A0A286YCL2	Q9DBC3	Q8R0S2	O09043
P04186	Q9QYA2	Q5SXR2	A0A5F8MQC8		P07758	Q6PB44	Q91VM9	Q9D8Z6
Q8R1S0	A0A087WQU4	Q7TQK1	Q7M6Y3		Q9DCN1	P55258	Q8R5F7	Q91VZ6
Q924Y0	F8VPK0	E9Q447	Q9DCV7		F8VQ54	H3BKC5	O09172	P61079
Q62165	P46460	Q99K28	A0A0R4J119		G3UWX9	A0A1Y7VK42	Q3U821	D3Z253
Q99L28	J3QQ44	E0CX44	Q9QXB9		Q6QI06	V9GX87	P61211	D3Z458
Q5FWK3	J3QNN4	Q99PQ2	P70697		Q9JLN9	Q9D7H3	P70335	D3Z3L3
E9Q3C1	Q8K4T3	A0A1Y7VNF4	Q99KN2		Q9D1R9	Q8CG16	P12382	P39876
P32233	Q9QYB1	Q5FWK3	O35639		Q9Z1G4	Q6ZWQ7	Q3TYU0	Q9DBD5
P97363	Q791V5	Q9DBL7	Q9CPU0		Q9D394	P52019	Q6P5D8	F8WI14
B1ARD1	Q80TN5	Q99P88	P54071		Q9JJ28	A2A977	Q80ZS3	O54804
Q9CX00	P10852	F6VNW5	O35239		E9Q0F0	Q9WV55	Q99PT1	Q61133
Q6PIP5	Q99K94	Q9EQQ2	Q8C1E7		Q9WTM5	Q91WE6	Q7TMR0	G3UX79
Q9DBB8	O89116	Q76I79	Q91V04		Q8K2C9	Q9CY16	A2AVR1	F8VQ54
P70274	D9J301	A0A217FL53	G5E8M7		A2AS37	Q99J77	A0A1L1SSF2	Q9Z1G4
A0A140LHA2	Q8K4Q8	Q9CQL1	D3Z5Y5		E9Q109	P56387	A0A0G2JDK3	Q9JJ28
A0A0N4SWH3	Q8CJG0	Q9EST8	A0A1W2P733		Q9ES97	Q3UP75	Q8BWY3	P14094
P70194	Q9DBG7	D3Z4U8	D6RFU9		Q9Z2U0	D3Z253	Q9CXA2	Q8K297
Q9CQ71	A0A2I3BQY6	Q61114	Q45VN2		P31725	A0A0G2JDI9	P00405	Q9CY50
P97929	P59481	Q9DCE9	Q99N84		Q80WQ2	P62876	Q8VDQ8	Q61805
Q91V77	Q8K072	Q9CQN6	Q99J56		P14094	P35123	P62855	O70274
P62869	A0A0A0MQD4	Q9Z2M7	E9Q5F4		Q8K297	Q9WU19	A0A0R4J0D3	Q8K2Y7
Q60710	Q9Z2M7	Q5SSH8	P62748		Q9CY50	P50516	Q80UP3	B0V2N8
P31996	Q9D051	Q61469	P14246		O55222	P70353	Q5QGU6	Q5DU09
Q9JI60	Q9CRB8	J3QQ44	P55065		Q99N92	Q80X82	V9GX87	O55106
Q91YR7	P49182	Q9CQI7	Q8BQU7		Q921E6	Q8CHT0	E9Q0U7	Q3UV17
Q61009	G5E8G6	Q8BFY6	P14576		Q9D7S7	P35441	P56399	Q7TMY7
G3X920	K4DI77	Q9EPA7	Q792Z1		Q91YI1	Q9D394	Q921M7	E9PUU4
D3Z7P0	E9Q3W1	E9Q6P2	Q61550		Q5XK38	P32921	P39098	O09174
Q3UVL4	Q6P542	P46460	A0A0G2JDK2		Q61805	A0A0A0MQA5	Q63810	P01901
Q8VDG5	Q64133	E9Q5L2	Q9QWR8		Q6PGF7	Q8C1Y8	Q6DID3	E9PUK3
Q91X17	O55229	A0A0A0MQ68	Q61102		Q6ZWM4	Q9CY50	A0A2I3BPG9	G3UZJ3
D3YWI1	Q80UY7	P59481	Q91YX5		O70274	Q8VEK0	Q8R164	Q3UHD6
G3UXL2	Q9QUH0	A0A0A6YWM5	Q91V41		Q9R1P3	Q80SY5	Q60996	Q61550
Q8C407	Q3TKT4	A0A140LHA2	A0A087WSU5		B1ARS9	Q9QY30	Q9EPC1	G5E911
A0A494BAA4	Q9D023	Q9D5V5	Q9EQZ6		P29758	A2ATU0	Q80XK6	Q9CQ62
P29341	E9Q0B5	P26262	C5NSA7		J3QP56	P31725	O70194	Q8BG79
Q80XI1	P97494	Q9JJQ0	Q6IRU5		Q99J56	A2AAJ9	P55258	P51655
G3UX35	Q9DCE5	Q60710	Q8BGA8		P29341	A2AEM2	Q8K2Q7	Q9QXZ0
H9KV13	Q9D8P4	Q91VR5	P99028		P33587	G3UX79	Q69Z37	Q91WU0
P00375	D3YXN0	E9Q0B5	P59764		P62267	O35405	P97314	Q8R035
A0A0N4SUV6	Q9EST5	Q8BHN0	Q3U367		A0A1Y7VJN6	Q5SV41	P24527	F8WJ64
P55194	O88822	P61166	P62320		Q8VBZ3	Q6A028	D3YVX4	Q8VEK0
E9Q8B6	E9PZ31	B1AUB9	Q99PT9		Q9R0X4	P47964	A0A0R4J049	Q6P3E7
E9Q4Z2	V9GXH2	Q9Z2A9	Q9CQF8		Q9CU65	A0A140LIT2	P07758	Q9R002
P57784	Q3U3J1	A0A5F8MP92	A0A1Y7VLP0		Q8K2Y7	Q8BIJ7	P98063	D3Z7P0
Q80X82	Q99KW9	Q9D2R0	Q9WU79		Q9JJL3	Q6PAR5	Q9D4H1	F8VPJ6
Q9DBI0	O08582	E9Q852	Q9JJF9		Q6NS82	Q9Z1P6	Q9DBH0	A3KGI3
P27681	Q69ZQ1	P23249	P53569		A0A0G2JFJ6	Q922L6	P50295	G3UZ01
Q9D6Y9	Q5SSK3	A0A1Y7VL93	G5E8F8		Q6PDN3	F8VPJ6	Q80X41	P34884
Q6PE84	E9Q605	Q8VCH7	Q3UIU2		P97429	Q8VDR9	P19783	Q91WP0
A0A217FL58	P17932	Q9D8T2	O09110		Q8BIJ7	Q9D5J6	Q99N92	Q8R3I3
O35386	Q8BPB0	D9J301	A0A494BB38		Q6P069	Q9D024	P17047	P68037
A0A286YDT5	Q9CPY1	Q9R257	Q8R2W9		Q9DCT2	Q7TMG8	Q91WC0	Q9CR64
Q3UW64	F7AWK3	Q922B2	Q9CQC9		A0A2I3BQN2	A0A0R4J034	Q99KK9	D3YWY6
O88738	Q9QZB7	O55013	Q9CR59		Q9CY16	Q8CG14	Q9ERG2	O70303
P28474	Q8BP71	E9Q309	Q91WT8		Q9D289	P08122	Q61024	Q9CQN6
A0A1W2P6Y4	D3Z1Y1	Q9DC71	Q8BP07		Q9D9I4	P70297	Q9JLI6	B1AY10
P61166	F6SSP6	Q791V5	Q8R1S9		Q8K4Z5	A0A0G2JFJ6	Q9WVM8	Q05915
Q3TMX7	E9PUN6	Q6NVG7	Q8BUE4		B0V2N8	Q80VI1	Q99MR6	Q80UW8
O88569	Q9DCU6	Q543K9	Q80TE0		P17717	Q9EPQ7	Q99NH0	Q8CG16
J3QQ44	A0A0G2JFA8	P0DN34	P61458		O70589	Q8K2Y7	Q64105	P56654
E9QNR5	Q80TE4	Q8K4W8	Q9DCE9		Q99K01	Q99NH0	Q99K01	E9PUM3
Q91VE0	Q9JHZ2	Q9CR40	P46935		A0A2I3BPG9	G3UZJ3	Q9WUI0	A0A0R4J008
Q80TE4	B1ART2	A0A1W2P6H1	Q6NV83		P22437	Q91ZU6	Q3UP75	Q61009
P34884	Q7TN73	P35576	Q6NS46		Q8BUK6	Q8CC88	A0A0G2JFJ6	Q5XPI3
Q61035	A0A217FL58	E9Q4K2	L7N463		P28651	Q8BUE4	Q8K4Z5	G3UYE5
Q9CQU0	E9Q8B6	A0A0G2JGN4	H3BIY9		P70335	P62192	Q9D024	J3QQ44
Q61712	Q8BHD8	P97325	Q5NC80		Q5DU09	A2ALW5	P56387	A2AKV1
Q99P88	P42703	E9Q109	E9PV73		O88543	Q8CGK3	Q6PAR5	Q9DC70
Q60936	Q3TMH2	Q8CFI7	P70257		O55106	Q61009	Q5XK38	Q80V86
Q8BGA7	Q8BIF9	F6S4J6	A2A998		Q3U2A8	Q9D8Z6	Q91WE6	Q4FK66
Q4FJZ2	Q60766	Q9D023	Q8R2P8		Q9CPY7	A0A1B0GS70	Q9QXY6	Q8R3N6
K4DI70	Q9JJI8	A2A4P3	Q80UW8		Q3U821	Q8VEJ4	A2ATU0	O55229
P06339	A2A930	A3QM89	A2A9I0		A0A1Y7VK42	P62855	F6TQW2	Q5ND13
O08715	Q8BND5	A0A0U1RPZ0	Q9D2R6		Q91VM3	Q80U58	P25911	P47199
Q8VCU0	P05531	G3X8U3	A6X919		Q80X82	Q80UM3	Q9Z0R9	K4DI77
A0A140LIS8	F6UJ99	P56382	Z4YKM2		A0A0U1RPV3	Q8BZ20	Q9D0G0	Q8VDI9
Q91ZH7	P52825	Q6PER3	Q61469		Q69Z37	Q8VDN2	Q80W14	Q3UM29
P62192	A0A0N4SWI4	Q8K072	J3QNN4		P97333	P27808	O09158	Q03160
G5E905	L7N264	A0A0U1RPJ5	Q8K4T3		Q61749	Q9D6Y4	Q8BGR9	E9PZ92
Q02257	Q99NF1	P41588	Q80TN5		Q3UV17	A2A8L5	Q91V76	Q9DB34
E9Q4K7	A0A3Q4EC18	P97364	P10852		Q8K0L9	B2RT14	Q4PZA2	Q8C318
G3X8U3	Q6NXL1	Q8K2C7	D9J301		A0A087WS46	P00405	Q91X75	P55097
Q9CR40	P69566	F6XQY1	Q8K072		A0A2I3BPI4	D0QMC3	P62267	Q9Z1A1
Q8BRK8	Q924D1	Q9D6J5	A0A0A0MQD4		Q99L88	A2ASR8	A0A1B0GR18	A0A1D5RLH3
A0A1B0GR78	A0A0G2JGT5	A6PWX1	Q9D051		Q8BW75	Q6NS82	Q9CRC6	O54988
Q9DC23	Q5XJY5	Q6NV83	Q9CRB8		Q5U5V2	Q91WC0	Q8R0X7	P04095
D3Z6Z0	Q3U7R1	Q8BP07	K4DI77		Q9JM99	A0A1Y7VLP0	Q9JK23	Q9CQ80
Q9JJ28	Q8R079	D6RH67	Q9QUH0		Q7TMY7	Q3TIV5	Q91WK2	Q1MX41
Q62470	Q9EQG7	D3Z2H4	Q3TKT4		E9Q2W8	P62082	Q8K5C8	A0A0R4J0V5
Q9DBA6	A0A338P6R5	F7CLL3	Q9D023		A0A3B2WBH9	P14094	Q9JMG1	Q8CCP0
P52825	Q9WVL2	E9Q8I7	V9GXH2		Q9DBC3	P12382	Q6ZQB6	Q9CPQ1
Q9JJI8	Q99J36	P53569	Q99KW9		P00405	Q62452	O35099	Q6PHN1
O70165	Q3U3Q1	Q6P3D0	Q7TN73		Q80ZS3	Q8R5J9	F8VPX2	Q3URQ0
G5E8P3	D6RDC7	Q9D5R3	Q3TMH2		Q8BG51	D6RFQ2	Q9CXW3	Q9R1K9
Q9ES63	A0A0R3P9D3	E9QLJ0	A2A930		Q61024	Q8CI51	Q8R2V5	Q91WD5
Q8BUE1	Q9DBN1	Q05915	Q8BND5		E9Q3L2	Q9EPL9	Q8VC85	S4R2T5
Q9EST8	Q61024	Q8BX10	A0A3Q4EC18		Q6DID3	P62869	Q80X82	P70404
Q8BHC1	A0A1W2P7Z3	Q9JI95	E9PV04		E9PUU4	Q4PZA2	P63087	A0A0U1RPY6
P28028	O70311	Q8K3J1	P26262		Q2EMV9	Q9D289	Q9CQA1	Q99P87
A0A7N9VSW1	A0A0R4J083	Q9DBN1	E9PYJ6		Q922E6	Q3TGW2	Q14C51	Q8BGF3
E9Q605	P57784	Q3TKT4	Q9JKF1		Q6P1E1	A0A0R4J0G4	Q3UMB9	B7ZCP6
A0A0R4J083	F8WID5	A2AS89	Q9DBD0		Q9ER88	Q8BYL4	Q8BH43	E9Q360
P23249	A0A075B664	Q3TMH2	B2RVL6		Q9D0G0	P28474	Q9QZB9	F8WHP8
Q7TPV4	O70479	P34884	Q8CD26		Q8C9S4	Q8C3S2	Q69ZP3	Q8CFZ6
Q3UT41	Q9JJ28	O35368	A3QM89		Q04207	Q8VDD8	P97499	Q9D1N9
Q8BGF6	E9PV04	Q8CGC7	Q62192		A0A0R4J0R8	P19783	A0A0A6YW80	E9Q3C1
Q14C59	Q8BWS5	O35459	A0A0A6YWM5		P70340	Q8R0V5	P63094	Q5SXR6
A0A1Y7VKC6	Q9D5R3	Q80TN5	Q6PER3		F8WGS1	P98063	P70257	O35643
A0A0N4SVE0	B1AU71	Q91ZN5	Q8K4W8		Q8BJ37	P17742	A0A140LIT2	Q3TQP6
A0A286YCX6	Q3USZ8	P08607	Q9JLJ1		O09174	P25976	Q8BH15	S4R1I6
Q8JZP9	P26262	A0A0A0MQD4	Q8K2L8		Q8R3R8	Q6RI63	Q99L88	Q8BRT1
Q91X21	Q9JI60	A0A1Y7VLP0	Q9QUJ7		P01901	Q91VV4	A0A140LIE6	Q9CXF0
Q78T54	A0A087WQB0	B8JK33	G3X9D6		E9PUK3	K4DI77	Q99KP6	Q9EP69
E9PWD4	Q9QXE2	P97792	Q9CR62		G3UZJ3	F8VQ54	Q60692	P37040
P33587	A0A0G2JDI9	Q8VF55	Q9CQW1		A0A0R4J1Z3	Q9DCE9	Q9CWH6	Q3UJD6
O55222	Q99P31	A0A1Y7VKC6	F6Z458		Q6RI63	A0A140LIN0	Q9D0D4	Q78ZA7
Q8CDY9	Q3UM45	P04919	Q8C0C7		Q6ZPE2	Q9D0M5	Q8BZ20	E9Q394
P11862	O70468	D3Z2U5			Q571I9	P47955	Q99P31	Q91WH2
Q925N0	Q8CFS6	Q9CQW0			Q3UHD6	Q5H8C4	Q8BKX6	Q6PDI5
O88822	Q9EP72	Q8K2L8			Q9CR56	G5E8G6	P27641	A0A140LHR8
O55240	O55239	Q9JLJ1			Q99LI8	P52432	B0V3P4	F6T2S0
Q9D2R0	Q99JT9	Q8BHC1			P10605	Q792Z1	Q9R1V7	P61255
A0A0U1RPZ0	E9PYJ6	Q9DBB8			P56382	Q91WK2	Q8R5J9	Q8R010
P26618	A0A0A0MQ68	Q91ZH7			Q99KC8	P07758	Q8BHG3	Q9JK38
Q9DBN1	Q62165	Q3UV66			Q61550	P70211	Q6P1F6	Q6P1B9
Q61749	E9Q4Y4	A2A930			P62855	Q7TMY7	Q9DCE9	P17751
Q8JZN5	Q6DFZ1	F7AIF3			Q9JKF7	Q4VC33	Q6ZWQ0	L7N463
Q8QZW8	Q9JKF1	A0A0G2JFP4			Q8BZ20	O54984	Q9DCG2	O55060
B1AU71	Q8CHT0	A0A286YDT5			A2A8L5	Q61805	Q8K3W0	Q6ZWV3
G3X9Y6	Q61749	Q9CR23			Q0KL02	P56695	P47964	A2A4P4
Q9EP72	D6RFV0	Q8CBB7			Q8R5J9	Q9ERY9	Q9DBA6	E9QM92
Q62314	Q8BIP0	Q9D823			A0A286YE31	Q9CY73	A0A1Y7VLP0	A0A087WPH7
Q7TMY7	Q9QXS8	A0A3Q4EC18			Q6PEB6	D3YWT0	Q8BG51	A0A1Y7VNF4
D3Z2H4	B1B1D8	Q62192			D3YVA2	P63268	O35453	P63101
Q80UJ7	Q08857	P54071			A0A338P6P6	D3Z3S1	Q60932	P62835
Q3B7Z2	O35343	V9GXH2			Q99PT1	Q8VE80	Q6RI63	P16546
A0A2I3BPN8	Q91XE9	Q5DTK1			P14069	Q91WP0	Q8C7J6	Q8BP47
A0A140T8L4	Q99KC8	Q922M3			Q64321	A0A0N4SVG9	Q91WH2	O55131
Q9WU03	P24063	Z4YKM2			Q9CQA1	G3UZ01	Q99N96	E9QN31
Q8BPB0	Q9DBD0	Q61749			Q8BGC4	Q8R123	Q9CQ06	Q9EQE2
P01635	Q9WU03	Q3U2P1			Q921M7	Q9QZI8	Q8VE18	Q8C5N9
Q8BH79	E0CZ18	P04095			G5E911	Q9CYK1	P21570	Q9R0Q6
Q99LF4	B2RVL6	Q8R079			Q60932	Q9JHI5	Q8CG14	A0A6I8MWZ8
Q3UDE2	Q6YJU1	P13597			Q6QD59	Q91WS0	Q8K4T3	Q9D172
A0A498WGK2	Q9D136	Q99P30			P63168	Q9ERG2	Q91VK1	Q9QWY8
Q8VDW0	P70349	Q8BZJ8			Q9DC71	F7CXG9	A2A977	Q9Z329
Q8K273	Q8CE96	B1AU71			E9PY39	P00375	P62900	Q9JHI7
A0A0R4J0V5	Q8CD26	P59764			Q9CQ62	A0A1B0GSU0	O88532	P15864
B2RXC1	Q9R0M3	P97494			Q9D0D4	G3X9H7	Q3ULJ0	J3QNW0
P01646	Q61503	Q9JLJ0			Q8BG79	Q9D104	Q5ND34	A2ALK8
L7N480	P32233	O55240			Q8K363	Q8VI75	Q9CQN7	Q91YP3
D3Z4D8	Q91YP0	Q61823			Q00519	Q8R079	P02089	G3UZX4
Q9D5R3	A3QM89	Q9JIM1			Q9D7H3	Q91WN4	Q8K2C9	A0A498WGK6
Q9EQG7	A2BE28	G3UZJ4			Q8R001	Q14C51	Q8BHE8	Q91YT7
Q9D8P4	B2RXC1	P10639			P32261	Q91V01	Q923U0	Q69ZW3
Q64685	P29758	P62320			Q99K30	O54909	Q9JJH1	Q71KT5
E0CYQ2	A0A140LIJ4	P40240			Q9WUI0	Q3UHD1	A0A1Y7VK42	Q60996
Q5SV85	P59266	A0A087WPV1			O35382	A0A286YE31	O55222	A0A494BB28
F6QFD1	E9PZQ0	Q8CIB6			P08122	D3Z5Y5	Q8BK72	E9QLB2
E9QAD3	A2A3V1	B1AWN4			P51655	P35235	A0A286YE31	A1BN54
A0A338P686	A0A0R4J0V5	Q14C59			Q9QXZ0	D3YWY6	D3YWT0	Q8JZM0
P10605	Q62193	O88822			Q91WU0	Q14CH1	P68369	B1ART2
Q9CQ69	F2Z488	Q3UFQ8			Q9JI08	P62631	J3QP56	E9Q481
Q80UP8	Q62192	Q3TMX7			Q9Z0R9	A0A1Y7VM63	O88986	Q9ESZ8
E9Q0B5	A0A0A6YWM5	A0A087WSU5			A0A0U1RNL7	Q91XE0	P97929	G5E8M7
E9Q0Q3	B1AY71	Q9EQ61			P56695	Q9CPP6	Q8BIJ6	Q9DAU1
A2A4P3	Q6PER3	Q9QZ88			O08740	Q91WM0	O88796	O35129
A0A1Y7VN19	Q99P88	Q8VDG6			A0A494BAK4	Q30D77	Q8K183	Q6P9R4
B1AXZ5	Q9D2R0	Q8JZP9			Q8R035	Q4FK66	H9KV13	Q5SUH7
P97452	E9PWR4	Q9CYA0			Q8BFR5	Q80X98	E9Q496	P62962
Q76LS9	Q8BH95	D6RCI0			E9QKK8	E9Q6P2	Q8VDD8	Q9DCR2
Q99P31	Q8K4W8	Q7TN73			Q8R5I6	Q78PG9	Q3UVL4	Q9D1P4
Q61733	Q91ZH7	Q8CD26			Q6P4T0	A0A0R4J207	Q8C878	E9Q5L2
Q6P8W9	Q8CDY9	A0A0R4J0A9			Q8VBZ0	A0A5H1ZRL3	A0A0A6YX73	F6Q404
Q543K9	Q61247	Q8VDJ3			F8WJ64	P51655	Q80SY5	Q8CDM8
Z4YK56	P00375	Q9JIS8			Q8VEK0	D3YWI1	Q4U2R1	P58021
F6S4J6	Q9JLJ1	A0A0R4J0V5			Q6P3E7	E9Q0B5	Q9D7S7	Q8VEM8
Q61823	G3X8U3	Q6P5D4			Q6R891	P28700	Q9CPX7	P07309
A0A2R8W6Y3	Q8K2L8	Q9D6Y1			Q9QWW1	Q91WU5	Q6ZQ73	A0A0A6YWC8
P17932	P62192	E9Q0P8			Q9D125	Q8BX02	Q91VV4	P97314
D3YU58	Q9QUJ7	Q9CQW1			Q9ERU3	Q9DC71	Q8BFR5	Q6ZWU9
H3BJK5	Q3URQ0	Q8C0Z1			Q91V01	P33587	Q9JHH9	P70257
B1AUS0	A0A494BA54	Q91V41			Q9R002	Q6ZQ73	D3YWI1	Q5QGU6
A0A2R8VHP3	G3X9D6	P59266			O88796	P99026	Q3U7R1	E9Q2R6
Q3TZZ7	Q9CR62	A0A0U1RNH3			Q8BUE4	O70481	P70340	Q9CYH2
Q64516	Q9DBB8	P70266			Q9CX00	P62900	Q9EQ20	Q9CQE1
P32037	P31996	Q6YJU1			Q9QUM9	Q9QXZ0	P56382	Q9WUU7
I1E4Y1	F6QFD1	Q9CQL6			O55142	P62342	A2AC65	D3YU58
P05132	G3UZ78	Q9QXS8			P85094	Q9D7S7	P59266	A0A0A6YW28
Q9JI19	Q543K9	G3X9D6			O54865	Q6PER3	Q8BYH7	Q9Z2C5
Q8BXQ2	O55240	A0A0J9YUN6			Q8BG94	B2LVG5	Q9DC71	Q80W14
A2AIT6	A0A494BAH3	Q3TWI9			Q9QZB9	E0CX74	Q9CWY3	P11862
Q6AXE3	F7ARC5	Q9D826			D3Z7P0	Q3V0B4	Q792Z1	A0A1D5RLV0
A0A075B664	Q9WTZ2	Q60634			P62843	Q9DB27	G3X9H7	Q8BYH7
P17665	Q9CQW1	B2RXC1			Q91WN4	Q8JZN5	O88543	A0A0G2JDK3
D3YTQ5	Q9Z256	K4DI77			A0A286YEC4	A3KGI3	P00375	Q8VDQ8
Q9DCQ3	F6Z458	A2BE28			D3YWI1	Q91WU0	Q9CQE3	Q6P9R2
Q8BJR6	Q8R3L2	Q8JZN5			Q792Z1	Q9DBG7	Q9Z1Z2	Q8BK67
Q8BH35	Q9CR40	G3X9Y6			Q14C51	Q8BPE4	Q99K73	Q91V09
E0CYH7	Q8BH61	P49182			P09528	Q32MW3	Q6PER3	Q62348
P70704	F6XCT0	A0A075B664			A0A2R8VI30	Q8BV79	D6RFQ2	P56391
B1AY71	Q9QY73	Q8R574			Q9JIB4	Q03160	Q61081	Q9Z1J3
Q6P1E8	P00848	Q8C0C7			F8VPJ6	Q8BM85	Q9QWW1	P27641
Q8CFI7	P62305				E0CZE8	A0A3B2W3S2	Q8VE80	Q9D4H1
A0A0G2JEX1	G3UX45				Q8VCA4	A2ASQ1	B2RRE7	B1AU74
Q6DFZ1	Q8CGC7				A3KGI3	Q9JLI0	A0A494BB38	A0A3B2W864
Q9CR64	Q8C0C7				Q91VV4	A0A087WS46	A2A8L5	Q8BHN3
Q9DCD0					Q8VDC0	Q8R1F1	Q571I9	P02089
A0A5F8MPH5					G3UZ01	Q9JIT1	Q8CHY3	Q99MR6
P35576					B2RVL6	Q9CQR4	Q6ZQH8	Q61696
P27808					V9GX22	S4R2T5	Q6WKZ8	A0A286YCL2
P12382					A0A0R4J2B6	D3YWK6	P56695	Q8K2C9
Q8C1Y8					Q9CQ06	E9Q6M6	Q9ERF3	Q99N92
A0A0A0MQM2					P34884	Q9CQE3	Q8R4H7	Q8VBZ3
E9PXG9					Q3TQ29	D3YVU0	G3X8Q5	Q9JJL3
Q9D6Y1					Q8BV79	Q9DBL7	Q5SRX1	P17717
E9Q109					Q8CFE4	Q9JJ28	Q64726	Q99K01
A0A1B0GRS5					Q91WP0	Q3UV17	P33587	Q8BUK6
Q9CYA0					Q8R3I3	Q61792	Q8BRG8	P28651
Q6PDN3					Q61166	O54998	D3YYK8	O88543
G3UYN2					P68037	Q8VCX1	Q8BHN3	A0A0U1RPV3
Q8CIB6					Q8R123	A0A286YEC4	P40201	Q69Z37
P97364					Q91WK2	Q91YR1	E9Q6P2	Q99L88
Q08857					Q9JI44	Q8BW75	Q8C547	A0A3B2WBH9
Q6I6G8					Q9CR64	Q99K30	O55028	Q8BJ37
A0A0U1RPJ5					Q9EST4	Q6PGF7	A0A286YEC4	Q571I9
O09172					Q5U467	Q8R035	Q9ERY9	D3YVA2
A0A286YDB8					Q99JY3	P63005	Q3TQC7	Q99PT1
Q9Z0K8					D3YWY6	P62751	Q9ESZ8	Q64321
F6T4M4					E9PV22	Q6NZL6	Q61129	Q60932
P55258					E9Q3M0	Q9JIW9	O88384	Q9D0D4
F6X819					Q99LG2	Q8K0D5	A0A0R4J1Z3	Q8K363
					E9Q4K7	Q6WKZ8	Q505F5	Q9WUI0
					Q8CIH9	Q8VE18	Q99JY3	E9QKK8
					P70700	Q8BZ81	E9PV73	Q9QWW1
					Q9CQR4	Q69ZK6	Q3TBL6	P85094
					P52624	Q9D420	P35278	Q3TQ29
					O70481	O54988	Q8C176	Q99LG2
					Q9DC61	A0A140LJG6	Q3TZX8	P70700
					Q9CQQ8	Q9CY64	Q8BYY4	Q9CQQ8
					P52623	Q8C7G5	Q9JIK9	Q80X41
					Q9DCE9	A0A286YCV0	A0A0G2JFK7	F8WJ43
					Q80X41	Q6P8N9	Q3TIV5	Q3ULJ0
					O70303	P56654	Q8CAS9	O88384
					F6TEU8	Q8BSL7	Q8BU33	H3BJI5
					F8VQK6	Q61390	Q8VCT3	Q9D517
					Q9CQN6	A2AMI7	Q9QXS8	D3YU32
					B1AY10	P13745	Q4VC33	Q5NC80
					Q9ERY9	Q922U2	Q9DBG7	A2A9I0
					A2AGL3	P62984	P62082	F6RJV6
					A0A1W2P6U8	Q8BGZ7	Q8R123	A2A930
					B2RX70	Q542V3	P12791	Q99PG4
					G3UW83	O35344	Q99LG2	O55242
					Q8CEC6	E9PV58	Q8BUE4	A0A0R3P9C8
					Q922Q9	E9PUM3	H3BJI5	G5E8Q0
					E9QA74	E9PV73	O88968	Q9R1P0
					Q05915	Q7TMM9	Q9QZD8	Q80SW1
					F8WJ43	P21278	Q9CQL5	Q8VCT4
					Q9ER39	G3UXI6	Q9CQR4	A0A286YCX6
					Q6ZQ73	Q61781	P97868	Q8VED2
					Q8C9H6	Q5SW87	P58158	Q8BKE6
					Q8C0L8	Q69ZA1	Q6NS82	Q5SRX1
					Q8C3S2	P63168	Q9DCH4	Q8CDY9
					Q80UW8	E9Q852	Q8VI84	O08715
					P62274	P68181	Q9Z329	F7DF70
					P62751	D3YXN0	P62876	D3Z4E3
					E9PV66	A0A0R4J065	Q8QZS1	Q9EQ20
					Q3ULJ0	B2RRI2	E9Q9H3	E9PVA0
					O88384	Q9EPE9	O70481	Q8C547
					Q9WVM8	P03995	Q0KL02	G3X8Q5
					H3BJI5	A0A286YDU3	Q9D0M5	Q61205
					A0A1B0GRY4	O88545	Q5U5M8	P40201
					P18572	Q80UY7	P28843	G5E829
					Q60737	Q9ER41	Q8BV79	Q8CI71
					Q9D517	E9QMI6	Q8CIZ8	Q9JHH9
					Q8CG16	Q62392	Q8BKE6	P59266
					P20060	Q91VR8	Q9JJI8	Q8BKX6
					D3YU32	O55222	Q91ZU6	Q8CI32
					Q922R8	A6H6A9	Q6NZL6	E9Q690
					Q8CJF8	A0A0N4SW34	Q8C7G5	A0A1D5RLL3
					E9PXN7	Q8BXB6	Q6P549	E9QKW2
					P56654	Q8BG51	Q78KK3	Q99J39
					A0A1L1SQ51	P15508	P24668	E9Q0J2
					P61750	Q8CFJ9	Q9CQE1	A0A0A0MQM2
					P62984	Q9DCC4	A2AFQ9	Q3V3K3
					Q5NC80	Q9D892	Q8BGR2	Q8VHE0
					F8WHU7	P25911	D3YU32	E9PUK6
					A0A0R4J069	Q80XM9	F2Z461	Q80TE4
					P05132	Q9R1V7	P43883	G3UYJ2
					P97490	P48771	P35576	B7FAV1
					Q9D6S7	Q8VCU2	Q8CI71	Q68FL6
					E9PUM3	P58044	P25206	G3X8X1
					Q62095	Q6P1Y9	G5E8Q0	P84078
					A0A0U1RPZ0	Q9CXW3	P62631	Q9Z0X1
					E9Q852	A0A1Y7VN19	P26040	Q91YE6
					O35344	Q99LD9	L7N463	Q3U367
					Q5F2F2	F6W1A2	Q61390	F8WHM5
					Q8BGZ7	P58158	P13745	P31230
					A0A0N4SW34	A0A0M3HEQ0	G3UXI6	H7BX99
					P70297	A0A0R4J1U2	O35728	Q3TMX5
					Q9CPX7	P62267	Q8C788	P62717
					P25206	Q3U3R4	P68181	O35658
					Q920A5	Q8VC85	Q9DB27	B1AV77
					Q91XU3	Q8C5W0	P63168	P62858
					P83940	P52792	Q3THW5	Q9CPX4
					A0A0R4J008	Q9WV92	Q9JMH6	H3BK43
					E9Q2H1	D6RJJ8	O08600	Q8R2P8
					Q62392	P25206	A0A087WS46	Q5RKN9
					E9QJV4	Q8CFI7	P56655	Q569X9
					Q61009	D3Z3L3	O35344	Q91X52
					D6RGM7	Q5ND13	E9Q852	Q80Y81
					A2A9I0	P35278	D3Z4V3	E9Q1Q9
					E9Q496	Q9CQU3	G5E8G6	Q9R1R8
					Q5XPI3	Q8R1Q8	Q9QXB9	A2AEX6
					F6RJV6	Q505F5	P99024	Q9EPU4
					G3UYE5	A2ACP1	P08122	Q80TV8
					P62342	D6RDC7	Q91V41	O54879
					P25911	P12787	Q99LD9	P68369
					Q91VK1	Q80YR4	A0A0N4SW34	P19639
					P56387	Q9JKY5	Q62392	G3UZJ4
					Q8BH74	J3QQ44	Q8BGZ7	Q920B9
					P70677	Q561M1	Q3UFS0	Q3UGC7
					Q99LG0	Q9QWR8	Q922L6	P11103
					Q9DBG7	Q8BGR9	O08547	G3X8R0
					Q8BTY5	P63280	O89051	P63094
					J3QQ44	Q8K368	Q60520	P28660
					Q922L6	Q922E6	D6RJJ8	Q9QY76
					Q921T2	A0A0R3P9D3	F2Z400	A0A1C7CYV0
					A2A930	Q3UVL4	Q6PB44	P62874
					Q99PG4	I6L974	Q5SUH7	Q64475
					E0CYE2	A0A1D5RLH3	Q9CZ42	P43277
					Q6NZR2	O88986	Q9JHI7	D3YVM8
					O55242	Q9Z2I0	A2A9I0	Q8K0V4
					P49698	Q9QYI4	P53569	F6ZFU0
					Q924D1	Q8CHT1	Q99J27	P99024
					Q6ZWQ7	Q80V86	P48771	P70296
					A2AKV1	P39429	Q9CXJ1	A8Y5J3
					Q8BYY4	E9Q496	A0A5F8MPM8	O08709
					F6TYD6	E0CZE8	Q61635	E0CXZ0
					Q8BL99	Q99K28	A0A0N4SUV6	Q02788
					Q9DC70	Q9CQN6	Q8BUK6	A0A1D5RLD8
					Q60945	P24527	G3UZM1	Q9Z1Z2
					D3Z4V3	Q9ESJ0	Q8CFA2	P0DP27
					Q8CHT1	Q5XG71	E9Q0B5	Q9DB77
					Q6ZWZ4	Q8C0S1	F6TEU8	Q8VCY6
					Q923L7	E9PW43	P62342	P63087
					O35386	P14069	Q8BI72	Q6PKB0
					Q80V86	P01901	Q9R1P0	F6WMC0
					Q4FK66	Q99N96	A0A0U1RPV3	Q8CE04
					A0A0N4SUV6	Q9JLV2	Q8BPM0	Q8CGV4
					P70353	Q8VIJ6	Q9R194	Q91WP6
					A2AWE9	Q80V94	Q5NCF2	Q91W90
					Q6PHU5	Q8C9H6	Q8C129	A0A2R8W6G1
					A0A0R3P9D3	Q9CPQ1	A2A930	Q9D710
					E9Q5L3	Q9D023	P62984	Q148V7
					Q9DBL7	P97390	D3YYN8	P31266
					Q8R5F7	Q6KCD5	Q9CQN1	P46638
					Q8C0V0	E9PV41	Q9CR20	Q80W65
					Q8CI75	Q8K297	A0A0R3P9C8	Q9Z199
					G3UXI6	Q921V5	P70353	Q922D4
					O09172	E0CY53	Q8VDC0	F6TQW2
					Q8R3N6	P16294	Q8BYB9	Q6P9Q6
					Q2TBE6	P10833	F8WJ98	Q3UH59
					Q9CR70	E9Q109	Q8JZM0	Q5U5M8
					A0A0R3P9C8	A0A2I3BQZ9	A2ADH1	O35648
					G5E8Q0	O55106	Q8K2V6	P62715
					Q9QXN3	E9Q3M0	A0A0R4J175	Q3TA59
					O88425	Q91X34	Q91V01	Q63844
					Q91X34	Q8R3N6	Q99PG4	A0A0R4J0D3
					P55258	B1AR69	Q9JLV2	Q62425
					Q9R1P0	Q91YP0	B2RPU2	Q8K183
					O55229	P34884	Q91WS0	P11881
					P47856	Q9DB25	Q8VIJ6	Q9DCG2
					F6X819	Q6ZQH8	A0A5H1ZRL3	A0A0A6YX73
					P62869	P51432	Q8BT60	Q78XF5
					Q9JIW9	P39876	Q9Z2I0	P04104
					A2AI89	Q91XH6	Q5SXR2	O88876
					Q5ND13	Q9R002	P70336	Q9DBR3
					P47199	Q3UM29	Q9D6W8	Q9JLF6
					Q61733	Q9Z1G4	A0A2I3BQZ9	P62331
					A6H6A4	A0A087WSI2	G3UWX9	Q9JLI6
					Q9DCH4	Q922E4	Q9D554	Q91VU6
					Q9WVL2	B1AWL5	A0A338P7H3	Q91V76
					Q80SW1	Q8K010	Q99K30	Q9JIK9
					B1AWN4	Q3UED7	Q9QXG2	Q99K95
					K4DI77	Q9DBI0	A0A0A0MQM2	Q8VCM4
					Q8VDI9	E9PXG9	J3QMY0	Q80UP3
					Q9JKN1	Q920R0	P10833	Q6PB44
					Q3UM29	Q922V4	F6SFF5	H3BKC5
					Q8VCT4	Q8BGF3	D3YVU0	P62876
					Q03160	Q9QZM2	Q64345	A0A0A0MQA5
					O88738	Q6P5E6	Q9JIW9	A2ATU0
					F5CSM7	Q9JJF9	P14069	P47964
					Q6ZPR5	A0A0G2JFB1	A0A140LJ16	Q6PAR5
					A2AEM2	Q9CR64	F7CXG9	Q9Z1P6
					Q5NCF2	J3QQ18	Q8C9H6	Q8CG14
					A0A3B2W4C8	Q9CQ80	Q9D517	Q80VI1
					Q7TMR0	Q6P560	Q99J39	Q99NH0
					A2AKI5	Q66GT5	Q9EQP2	P62082
					Q9CXA2	A0A5F8MPH5	Q6NT99	Q62452
					P52760	D3Z7P0	Q923E4	D6RFQ2
					Q8VCD5	O08528	G5E829	Q4PZA2
					A0A0B4J1E2	Q3V061	Q9QXN3	Q8BYL4
					E9PZ92	Q9Z1A1	E0CZE8	Q8VDD8
					Q7TQK5	E9Q321	E0CYE2	Q8R0V5
					Q3TZK9	A2AKV1	Q8BIJ7	P98063
					P48774	Q1MX41	Q9D023	Q9D0M5
					A0A286YCX6	O54692	Q9D823	G5E8G6
					Q9CX98	Q9QZ08	H3BKF6	Q4VC33
					Q3UMB5	Q9D125	Q9DBV3	D3YWT0
					D3Z7C6	P70335	B1AV66	Q8VE80
					Q9DB34	Q9D7J9	E9QKW2	Q9QZI8
					Q8C318	Q8BU14	Q000W5	Q91WS0
					D9J301	Q5NCF2	P16294	Q9ERG2
					P55097	Q9D1N9	Q8C3S2	F7CXG9
[truncated: 161 more rows]

## Sheet: Table S5
Table S5	This table lists EV marker abundances in 100,000×g pellet and EVtrap on 100,000×g supernatant, quantified through LC-MS/MS.
Gene name	100,000×g pellet, technical replicate #1	100,000×g pellet, technical replicate #2	100,000×g pellet, technical replicate #3	EVtrap, technical replicate #1	EVtrap, technical replicate #2	EVtrap, technical replicate #3
Myh9	8.75262e+08	7.96233e+08	8.60733e+08	2.7274e+08	2.624e+08	2.78331e+08
Cltc	3.00692e+07	4.1364e+07	4.21578e+07	6.77232e+08	6.57395e+08	6.78571e+08
Acly	1.49297e+08	1.44796e+08	1.415e+08	4.17626e+08	4.14722e+08	3.82963e+08
Eef2	2.26321e+08	2.05795e+08	2.03434e+08	2.88947e+09	3.11195e+09	3.16224e+09
Hsp90Ab1	1.43185e+08	1.56807e+08	1.55321e+08	4.0583e+09	3.7411e+09	3.84974e+09
Mvp	7.4308e+08	7.11619e+08	6.76173e+08	8.53437e+07	9.04073e+07	8.86053e+07
Fasn	5.65513e+07	5.60944e+07	5.10836e+07	2.30831e+08	2.25699e+08	2.18422e+08
Flna	3.19744e+07	3.01552e+07	3.99843e+07	2.99819e+08	3.10079e+08	3.58311e+08
Hspa5	1.50001e+08	1.44432e+08	1.49488e+08	7.90946e+08	7.12209e+08	7.68223e+08
Eef1A1	1.02832e+08	1.06651e+08	1.05616e+08	6.65597e+08	6.76676e+08	7.08344e+08
Hsp90Aa1	1.05802e+08	8.86203e+07	9.58406e+07	1.13386e+09	1.09233e+09	1.08466e+09
Cct3	1.71552e+08	1.62003e+08	1.58976e+08	2.19448e+08	2.18536e+08	2.1923e+08
Actb	2.59067e+09	2.45153e+09	2.47548e+09	1.56994e+08	1.54063e+08	1.51531e+08
Alb	1.71562e+08	1.84575e+08	1.99102e+08	2.03094e+07	2.20823e+07	2.07496e+07
Tcp1	1.3357e+08	4.47883e+08	4.36288e+08	3.13122e+08	3.35723e+08	3.21244e+08
Tkt	4.35116e+07	4.72782e+07	5.00461e+07	8.06889e+08	8.11784e+08	8.11041e+08
Cct2	1.36426e+08	1.27999e+08	1.3249e+08	2.80451e+08	3.03412e+08	2.83816e+08
Cct5	2.21694e+08	2.19458e+08	2.24141e+08	1.79494e+08	1.66761e+08	1.75867e+08
Atp1A1	2.50099e+07	2.10343e+07	2.19998e+07	6.48992e+06	5.31512e+06	6.24533e+06
Pgk1	2.13058e+07	1.91741e+07	1.8574e+07	2.63274e+08	2.47292e+08	2.53082e+08
Actn4	1.13509e+07	1.0811e+07	1.26354e+07	1.53147e+07	1.43225e+07	1.3497e+07
Ahcy	2.25826e+08	2.04212e+08	2.11363e+08	3.19065e+08	3.13799e+08	3.05108e+08
Vcp	4.0679e+06	4.68101e+06	4.15025e+06	8.73233e+07	8.36958e+07	8.64166e+07
Eno1	2.62941e+07	2.5529e+07	3.52064e+07	1.31696e+08	1.2536e+08	1.29777e+08
Anxa6	9.13182e+07	8.77469e+07	9.69739e+07	2.48264e+07	2.59185e+07	2.22983e+07
Prdx1	6.66191e+07	7.1128e+07	6.82466e+07	2.62538e+08	2.91446e+08	2.75728e+08
Anxa4	7.35095e+07	7.26275e+07	6.63228e+07	1.7365e+07	2.01211e+07	1.97976e+07
Hspa8	1.89846e+07	1.6413e+07	1.57327e+07	2.58001e+07	2.31863e+07	2.37404e+07
Kpnb1	2.47935e+06	2.51119e+06	2.36801e+06	2.33211e+07	2.51919e+07	2.39809e+07
Arf1	2.80932e+07	2.74168e+07	2.53579e+07	8.98781e+07	8.71599e+07	9.25172e+07
Itgb1	1.45636e+07	1.82296e+07	1.58046e+07	7.32836e+07	7.77299e+07	7.26943e+07
Gdi2	6.00129e+06	6.44047e+06	6.89014e+06	2.78946e+07	3.08914e+07	2.97264e+07
Pdcd6Ip	1.02181e+07	8.62802e+06	9.28309e+06	3.14888e+07	3.11194e+07	3.37462e+07
Lgals3Bp	7.85685e+06	8.57429e+06	8.24445e+06	1.35932e+06	1.10258e+06	887653
Gnb2	3.77915e+07	3.82781e+07	3.95046e+07	2.73612e+07	2.48376e+07	2.40886e+07
Gapdh	7.71921e+06	5.87241e+06	6.51794e+06	1.36895e+07	1.55509e+07	1.53362e+07
Anxa5	3.83753e+07	4.69464e+07	4.71232e+07	1.14522e+07	1.09144e+07	9.39676e+06
Ran	1.39539e+07	1.4108e+07	1.58942e+07	1.39951e+08	1.28566e+08	1.3281e+08
Uba1	2.12951e+06	1.37987e+06	1.98186e+06	3.15059e+07	3.83257e+07	3.98006e+07
Ldha	6.65123e+07	7.44409e+07	7.32739e+07	7.05778e+07	7.27738e+07	6.60647e+07
Anxa2	9.59703e+06	9.1775e+06	9.02749e+06	851540	617602	617122
Tfrc	6.44034e+06	5.52988e+06	6.87483e+06	3.18706e+06	3.14284e+06	2.73844e+06
Cfl1	231959			1.06004e+07	1.10874e+07	1.12934e+07
Hspa1A	1.46723e+06	820470	750441	1.36815e+07	1.50117e+07	1.41176e+07
Rhoa	1.02338e+07	1.02026e+07	9.83666e+06	6.04588e+06	6.10308e+06	4.69012e+06
Pkm	239150	788448	1.19693e+06	3.86021e+06	2.79802e+06	2.89437e+06
Ywhae	5.6215e+06	1.34595e+07	6.16076e+06	2.26643e+07	2.14242e+07	2.09116e+07
Gnb1	1.77524e+06	2.55707e+06	2.82576e+06	3.11917e+06	2.0674e+06	2.66473e+06
Anxa11	2.31697e+07	2.14938e+07	2.2798e+07	1.50653e+07	1.53321e+07	1.25474e+07
Ywhaq	4.54396e+06	9.02744e+06	7.17919e+06	3.10154e+07	3.11074e+07	3.02887e+07
Msn	5.04745e+06	2.4689e+06	2.19132e+06	1.66835e+07	2.7184e+07	1.89388e+07
Clic1	1.07879e+06	2.27841e+06	2.10157e+06	5.51158e+06	6.32629e+06	5.98147e+06
Ywhab	1.76758e+06	1.62297e+06	1.53744e+06	6.92743e+06	7.20365e+06	6.915e+06
Lamp2	4.21357e+07	3.7942e+07	3.58472e+07	1.74561e+06	2.39593e+06	2.17473e+06
Ywhag	4.12416e+06	4.30825e+06	3.34761e+06	2.32035e+07	2.30727e+07	2.35391e+07
Gnas	2.59563e+06	3.1077e+06	1.69134e+06	877957	1.25531e+06	1.47691e+06
Tpi1	7.91745e+06	8.84075e+06	7.47626e+06	6.51349e+06	6.30627e+06	7.07276e+06
Bsg	9.25873e+06	9.76074e+06	9.38732e+06	2.89046e+06	1.27603e+06	2.45219e+06
Rab1A	2.53401e+07	2.73398e+07	2.81276e+07	1.66316e+07	1.73104e+07	1.75874e+07
Ywhaz	2.48692e+06	2.21558e+06	2.2354e+06	2.22019e+07	2.34002e+07	2.06366e+07
Ppia	9.31032e+06	7.8006e+06	1.02276e+07	6.32826e+06	5.28372e+06	6.18952e+06
Pfn1	2.29258e+06	2.09207e+06	1.75272e+06	3.10966e+06	2.24424e+06	3.22433e+06
Thbs1	1.04269e+06	903714	755011	712162	1.02482e+06	597838
Ywhah	2.61128e+06	2.55736e+06	2.03288e+06	1.06262e+07	8.85118e+06	9.35079e+06
Rac1	2.32169e+07	2.17236e+07	2.36059e+07	9.36007e+06	1.13376e+07	1.02118e+07
Cdc42	4.39481e+06	4.72617e+06	4.24771e+06	2.9423e+06	2.96687e+06	2.82573e+06
Cd81	1.96755e+06	1.46069e+06	1.92902e+06
Gnai2	388674	1.16982e+06	720066	580355	630444	519488
Rab8A	3.36548e+06	3.29756e+06	2.95454e+06	7.21999e+06	8.87095e+06	8.03366e+06
Rab14	2.14055e+06	2.11385e+06	2.23731e+06	2.63553e+06	2.88244e+06	2.72287e+06
Rab5C	2.49034e+06	2.42404e+06	2.07558e+06	353104	551348	395327
Slc16A1	1.6466e+06	1.53582e+06	1.51107e+06		408734
Prdx2	680863		512395	1.52408e+06	2.0638e+06	1.92395e+06
Rab5A	707516	715418	635617
Slc3A2	223968	424879	235042	831863	801139	806736
Rab7A	914973	408864	931588	2.01731e+06	1.81409e+06	1.79882e+06
Aldoa	66829.9
Tuba1A	1.2455e+06	1.04685e+06	1.58404e+06	331798	212937	291494
Tsg101				590175	652497	786122
Ezr		25401.4		175823	166122	211362
Anxa1	311238		277408
Ehd4
Mfge8
Cd9

## Sheet: Table S6
Table S6	This table lists identified proteins in 100,000×g pellet and EVtrap on 100,000×g supernatant through LC-MS/MS.
100,000×g pellet, technical replicate #1	100,000×g pellet, technical replicate #2	100,000×g pellet, technical replicate #3	identified ≥2 our of 3 technical replicates		EVtrap, technical replicate #1	EVtrap, technical replicate #2	EVtrap, technical replicate #3	identified ≥2 our of 3 technical replicates
A0A0R4J0I9	A0A0R4J0I9	A0A0R4J0I9	A0A0R4J0I9		Q68FD5	Q68FD5	E9Q414	Q68FD5
Q61554	A0A087WS16	Q8VDD5	Q61554		E9Q414	E9Q414	Q68FD5	E9Q414
Q61838	Q61838	Q61554	Q61838		Q9DBM2	Q9D0R2	Q9D0R2	Q9DBM2
E9PWQ3	Q8VDD5	Q61838	Q8VDD5		Q9D0R2	Q9DBM2	Q9DBM2	Q9D0R2
Q8VDD5	Q61554	A0A087WS16	Q8R0Y6		A0A087WSN6	A0A087WS56	P01027	Q9JHU4
Q8R0Y6	Q8R0Y6	E9Q3X0	E9Q3X0		Q9JHU4	Q9JHU4	P11499	P01027
E9Q3X0	E9Q3X0	Q8R0Y6	P24456		P01027	P58252	P58252	P58252
P24456	P24456	G3X982	G3X982		Q91V92	P11499	Q9JHU4	P27773
G3X982	G3X982	Q64514	Q64514		P58252	P24549	P27773	P11499
Q64514	P60710	P24456	Q04857		P27773	O35490	A0A087WSN6	O35490
Q04857	P07724	P11714	Q3V117		P11499	P01027	Q3V117	Q8R0Y6
Q3V117	E9Q1Y3	P60710	P60710		O35490	Q3V117	P24549	P24549
P60710	Q64514	P35564	Q3UQ44		Q8R0Y6	P27773	Q8VDD5	Q9Z1Q9
Q3UQ44	P41216	E9Q414	P11714		P24549	A0A0R4J0Z1	O35490	F8VPN4
P11714	Q9D0F3	P33267	O35490		B7FAV1	P06909	P06909	Q8C196
O35490	P33267	D3Z041	P33267		Q9Z1Q9	Q8R0Y6	F8VPN4	P19096
P33267	P56593	Q64458	P08113		F8VPN4	F8VPN4	Q80X90	P06909
P08113	P20029	P07724	P56593		Q8C196	Q9Z1Q9	Q8BTM8	Q8VDD5
P56593	O88451	A0A0R4IZY2	Q91ZA3		P19096	P20029	A0A0R4J0Z1	A0A0R4J0Z1
Q91ZA3	Q91ZA3	O35490	D4AFX7		P06909	Q8BTM8	P08113	P08113
D4AFX7	Q64458	O88451	O88451		Q8VDD5	P49429	P07901	P17427
O88451	P11714	E9PYK3	Q9CPX4		A0A0R4J0Z1	Q80X90	Q8R0Y6	Q80X90
Q9CPX4	A0A0R4IZY2	D4AFX7	P07724		P08113	Q3TXS7	Q3TXS7	E9QAM5
E9Q414	P26443	P56593	P01027		P17427	Q8VDD5	Q9Z1Q9	P49429
P07724	Q02788	P42932	P80313		Q80X90	Q6ZWX6	P20029	P20029
P01027	O35490	P20029	P26443		E9QAM5	P07901	P17427	P28271
P80313	Q4FZE8	Q91ZA3	Q9D0F3		P49429	P19096	Q91ZJ5	Q8BX70
P26443	Q3UQ44	P02762	A0A0R4J0Z1		P20029	P08113	Q61176	Q6ZQ38
D3Z041	P24549	Q9D0F3	P20029		P28271	Q8CHR6	A0A5F8MPH8	Q8BU30
Q9D0F3	Q8BMS1	P27773	Q64458		Q8BX70	A0A5F8MPH8	Q8BX70	P07901
A0A0R4J0Z1	Q04857	Q3THE2	Q91XD4		Q6ZQ38	Q61176	P19096	Q6ZWX6
P20029	P56480	Q04857	Q07113		Q8BU30	P10126	A0A0R4J135	A0A0R4J135
Q64458	E9PYK3	Q3UQ44	Q03265		P07901	Q91ZJ5	P28271	Q8VDM4
Q91XD4	P01027	P24549	P24549		Q6ZWX6	P28271	P49429	P10126
Q07113	O35488	P26443	Q9CPY7		A0A0R4J135	E9QAM5	Q99PV0	P51660
Q03265	Q91XD4	Q9CPX4	P24270		Q8VDM4	Q8BU30	E9QAM5	Q61176
P24549	P08113	Q91XD4	Q02788		P10126	Q9D0I9	P10126	Q99PV0
Q9CPY7	P11983	P08113	P47738		P51660	Q8C196	Q6ZWX6	Q91ZJ5
P24270	Q9CPX4	P80318	Q8BMS1		Q61176	P50544	P51660	P26039
Q02788	P47738	Q3V117	P35564		Q99PV0	Q8BX70	Q8CHR6	Q9D0I9
P47738	Q3THE2	Q07113	P42932		Q91ZJ5	P17427	Q921X9	Q6P5F9
Q8BMS1	A6H584	Q8BMS1	A0A0R4J135		P26039	Q8R0F9	Q8C196	Q8BH00
P35564	Q63836	P80313	P80318		Q9D0I9	Q921X9	Q9D0I9	Q3TXS7
P42932	A0A1B0GSU0	Q02788	Q921I1		Q6P5F9	Q8BH00	Q8BH00	Q921X9
A0A0R4J135	O09173	Q9ET01	P00186		Q8BH00	Q99PV0	Q6ZQ38	Q8BMS1
P80318	P35564	O55143	Q9Z2U1		Q3TXS7	P26039	Q64727	Q9Z0N1
Q921I1	P80318	P56480	P27773		Q921X9	A0A0R4J135	Q8BU30	P26043
P00186	Q07113	P47738	Q8VDN2		Q8BMS1	P47738	A2A7S7	Q8CHR6
Q9Z2U1	P24270	Q9D8E6	O09173		Q9Z0N1	Q8VDM4	Q8CGC7	P80318
P27773	D4AFX7	O09173	P56480		P26043	P80318	Q8R0F9	A0A5F8MPH8
Q8VDN2	P00186	P46735	Q9ET01		Q8CHR6	A2A7S7	Q8BMS1	P80314
O09173	Q3V117	Q8VDN2	A0A0R4IZY2		P80318	Q9JMD3	Q99LF4	Q8CIE6
P56480	P27773	P01027	P58710		A0A5F8MPH8	Q8BMS1	Q9JMD3	Q8BKC5
Q9ET01	P42932	O35488	Q05421		P80314	P51660	P80318	Q9JMD3
Q3UH59	P19096	Q9Z2U1	O35488		Q8CIE6	Q6ZQ38	Q3UQ44	Q9R0H0
A0A0R4IZY2	Q9D379	O08601	E9PYK3		Q8BKC5	Q99KI0	Q8VDM4	E9PWQ3
P58710	Q9ET01	A0A0R4J0Z1	Q6ZWQ9		Q9JMD3	Q8BKC5	P26043	P00329
Q05421	P80313	Q04750	Q9D8E6		Q9R0H0	Q9R0H0	E9PWQ3	Q8CGC7
O35488	P28665	A0A1B0GSU0	A2AKN8		B1B0C7	P00329	P80314	Q64727
E9PWK1	Q9Z2U1	Q9D379	P11983		E9PWQ3	E9QNN1	P11983	P47738
E9PYK3	Q921I1	P00186	A0A1B0GSU0		P00329	P80314	P40142	Q3UQ44
Q6ZWQ9	P58710	P62908	P47911		Q8CGC7	P26043	Q6PB66	P24369
Q9D8E6	O55143	A6H584	P50285		Q64727	Q8BWT1	Q9Z0N1	P50544
A2AKN8	P50285	P58710	P19096		P47738	Q3UQ44	Q9R0H0	O35643
P11983	Q03265	P11983	Q8R084		Q3UQ44	Q9Z0N1	Q9DBG3	E9Q8I7
A0A1B0GSU0	Q5SV64	Q03265	P62908		P24369	P11983	Q8BKC5	Q6PB66
P47911	Q9CPY7	P84091	P28665		P50544	P34914	Q8BWT1	A2A7S7
P50285	P46735	P28665	Q91YP3		O70133	Q8CJG0	P17426	Q8CJG0
P19096	Q8VDN2	P37040	A0A0R4J0I1		O35643	Q8K0E8	P24369	Q99KI0
Q8R084	Q9D8E6	Q9CPY7	P80314		E9Q8I7	P09411	P00329	P80313
P62908	Q04750	P24270	P84091		Q6PB66	F8WJ05	Q8CIE6	Q8R0F9
P28665	Q8C196	Q921I1	Q91YQ5		A2A7S7	Q9WTX6	Q8K0E8	P01029
Q91YP3	P84091	Q8C6B0	O08601		Q8CJG0	P48758	Q6NZJ6	Q8BWT1
A0A0R4J0I1	P62908	Q91YQ5	Q91WU0		Q99KI0	P42932	P50544	P40142
P80314	Q8R084	P80314	Q8C196		P80313	P17426	P01029	Q8JZQ9
P84091	P62806	P14824	Q9WTI7		Q8R0F9	Q68FL6	Q9R099	P19157
Q91YQ5	P80314	Q9EQF5	O55143		P01029	Q6P5F9	P26039	O08601
O08601	Q99MN9	Q8R084	P97429		Q8BWT1	Q64727	E9QNN1	P20918
Q91WU0	Q91WL5	P09103	P14148		P40142	P19157	O88844	Q99JY9
Q8C196	P17427	P50285	P12970		Q8JZQ9	O88844	P70694	Q9R099
Q9WTI7	Q99PV0	Q05421	P62806		P19157	P40142	P34914	Q8VCM7
O55143	P25444	Q8C165	O08914		O08601	Q3U3J1	P19157	P17426
P97429	Q91YQ5	Q3TVK3	A6H584		P20918	E9PWQ3	Q6P5F9	Q9WTX6
P14148	P14148	Q91YP3	Q99MN9		Q99JY9	P01029	Q8CJG0	P34914
P12970	P80316	A0A0R4J135	G5E850		Q9R099	E9Q8I7	Q9DBA8	Q99LF4
P62806	P12970	Q99MN9	P25444		Q8VCM7	Q8VCM7	Q9WTX6	Q91VR5
O08914	A0A0R4J0Z1	P12970	P27046		P17426	Q9ET01	Q8JZR0	Q64514
A6H584	Q91ZJ5	Q91ZJ5	P46735		Q9WTX6	P70694	Q8JZQ9	E9Q1S3
Q99MN9	Q91YP3	P47911	Q04750		P34914	E9PZ16	Q99KI0	Q3U3J1
G5E850	P09103	P62242	P62702		Q99LF4	Q99LF4	Q3U3J1	P11983
P25444	Q9WTI7	A0A0R4J0I1	Q9Z2U0		Q91VR5	P24369	Q8VCM7	P42932
P27046	Q05421	P49722	Q91ZJ5		Q64514	Q99JY9	Q9CW03	G3UZ26
P46735	P47911	P97429	Q569X9		E9Q1S3	Q6PB66	Q91VR5	Q8K0E8
Q04750	Q8C6B0	P17427	P27659		Q3U3J1	Q9DBG3	P40936	P70694
P62702	P47962	Q8C196	P09103		P11983	P80313	E9QB02	P14206
Q9Z2U0	P97499	P68372	Q9QUM9		E9Q9E1	P84091	P42932	P24456
Q91ZJ5	Q91WU0	Q91W64	Q8K0C4		P42932	Q6NZJ6	Q9ET01	P80316
Q569X9	Q91W64	P27659	Q61176		G3UZ26	G3X925	P09411	Q8JZR0
P27659	O08601	P62806	Q3TXS7		Q8K0E8	Q9R099	B1B0C7	Q99JY0
P09103	Q8BPW9	Q9QUM9	Q99PV0		P70694	Q9EPL8	G3X925	Q9WVJ2
Q9QUM9	P63038	P25444	Q8C6B0		P14206	Q8CGC7	Q9D8W5	P40936
Q8K0C4	Q8C165	E9QAM5	P80316		P24456	Q64514	Q99JI4	Q9JIF7
Q61176	P37040	P50247	E9QAM5		P80316	Q8CIE6	Q99JY9	P84091
Q3TXS7	P09528	P14148	Q91WL5		Q8JZR0	Q99JI4	Q61316	Q6ZQ08
O08638	P49722	P19157	P09528		Q99JY0	Q8JZQ9	Q9EPL8	O35945
Q99PV0	P62702	Q99PV0	P47754		Q9WVJ2	P20918	P84091	Q8C0E2
Q8C6B0	Q68FD5	P62702	P17427		P40936	Q9CW03	G3UZ26	Q9D8W5
P80316	Q8BH00	Q9CZ13	P50247		E9QB02	Q9WVJ2	Q9EQH3	Q3UEL5
E9QAM5	P62242	Q8VCT4	P62717		Q9JIF7	Q6ZQ08	Q6ZQ08	P61922
Q91WL5	Q9JKY7	Q91WL5	P21614		Q61702	P21981	Q3U2P1	Q8VC30
P09528	Q9CZ13	Q8BWT1	P80315		P84091	Q9DBA8	P28352	Q05117
P47754	Q8BHN3	Q68FD5	P62983		Q6ZQ08	Q99JY0	Q99JY0	E9Q4Z2
P17427	P01872	P15105	Q91V55		O35945	Q8JZR0	E9Q8I7	Q9EQH3
B1AV77	Q8VCT4	P14211	Q6P5E4		Q8C0E2	P14206	P20918	P28665
P50247	Q9QXD6	Q91V55	Q60991		P80317	P80316	Q8VC30	Q9JLV5
P62717	Q63886	Q9WTI7	Q91W64		Q9D8W5	Q91Y97	A2AGT5	P45952
P21614	Q91Y97	Q63886	Q9JMD3		Q3UEL5	Q61316	Q9JLV5	P09411
P80315	P14211	Q64459	P01872		P61922	Q9D8W5	P80313	Q3U2P1
P62983	Q91V55	Q6P5E4	E9QKK8		Q8VC30	P61161	P14206	Q9DBA8
Q91V55	P97429	O09061	P37040		Q05117	O08601	Q64514	G3X972
Q6P5E4	Q61176	Q99JY0	Q4LDG0		E9Q4Z2	O35945	P80316	Q9EPL8
Q60991	P99024	Q4LDG0	Q91Y97		Q9EQH3	P40936	Q8C0E2	Q6P6M7
Q91W64	G5E850	Q5SV64	Q9JKY7		P28665	E9Q8B6	P47738	A8DUK4
Q9JMD3	Q8JZZ0	Q9R1P4	Q9R1P4		Q9JLV5	G3UZ26	P21981	P54071
P01872	Q9QUM9	Q62087	Q68FG2		P45952	Q91VR5	P61161	O88844
Q3TVK3	Q4LDG0	P80315	P19157		P09411	P54071	O09173	P48758
E9QKK8	Q9DBH5	P97351	Q68FD5		Q3U2P1	O55125	Q3UEL5	P54869
P37040	P27659	Q5SYD0	P49722		Q9DBA8	Q9EQH3	O88533	Q99JI4
Q4LDG0	O09061	P47962	Q9DBG6		G3X972	Q8C0E2	Q9QXF8	P28352
Q91Y97	P20852	P21614	Q9EP89		Q9EPL8	P28352	Q9WVJ2	Q9QXF8
A0A1C7CYU3	P50247	P97499	Q8BHN3		Q6P6M7	Q01853	E9Q8B5	Q91YW3
Q9JKY7	Q99JY0	P50172	P17182		A8DUK4	Q8VC30	A2AKK5	Q6P4T2
Q9R1P4	Q64459	P63038	O09061		P54071	Q05117	Q3TML0	P58710
Q68FG2	Q99PG0	P47740	Q8BH00		O88844	P58710	Q02248	Q9CW03
Q3TQP6	P09055	P80316	P68372		P48758	Q91YW3	E9Q4Z2	Q9ET01
P19157	O55234	Q9DBH5	P99026		P54869	Q61035	O35945	Q9ESX5
Q68FD5	Q9Z2U0	P99026	O55022		Q99JI4	Q91Z53	O55125	Q9EPU0
P49722	Q569X9	Q9QXD6	P14211		D4AFX7	E9Q4Z2	Q91Y97	Q61316
Q9DBG6	Q9QXE0	Q9Z2U0	P50172		P28352	G3X972	Q61035	Q9QZE5
Q9EP89	Q91X77	P11499	Q60932		Q9QXF8	E9Q1S3	O08601	O08663
Q8BHN3	P62717	Q61176	Q3ULD5		Q91YW3	P41216	Q9D826	Q02248
P17182	Q9R1P4	P62717	Q01279		Q6P4T2	O88533	E0CXN5	Q9WUA2
O09061	P62983	Q8BH00	Q9QXD6		P58710	Q920E5	Q91Z53	Q91Y97
Q8BH00	P80317	O08638	O55234		Q9CW03	P06801	Q01853	Q91XD4
P68372	Q5XJF6	O08914	P35980		Q9ET01	Q02248	Q8VCN5	Q61191
P99026	A2AMW0	P62983	Q9DB77		Q9ESX5	Q8VCN5	F8WJ05	Q61035
O55022	P06801	Q9DCN2	P97499		Q9EPU0	Q8BJW6	P06801	A2AFQ2
P14211	A0A2R8VHF9	G5E850	P97872		D3Z041	Q8BH57	Q8VC28	Q01853
P50172	P21614	Q8VHE0	Q99PG0		Q61316	P23116	Q61191	G3X925
Q60932	Q5SYD0	P19096	A0A1W2P6F6		Q9QZE5	Q9JLV5	P28665	O88533
Q3ULD5	F8VPN4	P80317	P15105		O08663	P54823	Q9WUM5	Q922R8
Q01279	P50172	K7N6C2	P62242		Q02248	Q9JIF7	A2AFQ2	P62702
Q9QXD6	P11499	A0A0A6YXW6	Q9D8V0		Q9WUA2	Q9ESX5	E9Q1S3	Q8VC28
O55234	Q9R1P0	Q5XJF6	Q9R1P0		Q91Y97	Q3U2P1	Q9ESX5	Q8VCN5
P35980	A0A0R4J0I1	A2AMW0	P10126		Q91XD4	P28665	Q9WV32	F8VPK0
Q9DB77	Q6ZWV3	P09528	Q5SYD0		Q61191	P61922	P61922	P21981
P97499	P70694	P20852	Q9Z329		Q61035	Q9QXF8	Q9D662	Q99K23
P97872	Q63880	Q8BJZ4	P63038		A2AFQ2	Q6P6M7	Q78PY7	Q922D8
Q99PG0	P10126	Q9EP89	P19253		Q01853	Q52KG9	P54869	Q3UKJ7
A0A1W2P6F6	Q8VHE0	Q9QXF8	P20852		G3X925	A2AKK5	Q8BMJ2	Q9D5V5
P15105	Q6P5E4	P47754	P49429		O88533	P16332	P54823	P38647
P62242	P62270	Q8R146	Q07076		Q922R8	A2AGT5	P16460	P62908
Q9D8V0	P19157	Q60932	Q9QXE0		P10630	P50247	Q52KG9	G3X982
Q9R1P0	Q9QXF8	Q68FG2	Q922R8		Q3TQP6	Q9WUM5	P48758	Q8BM55
P10126	Q9EP89	Q8K0C4	A2AMW0		P62702	E0CXN5	P45952	Q05D44
Q5SYD0	P26043	F8VPN4	Q9R1P1		Q8VC28	Q9EPU0	P16332	Q9CVB6
Q9Z329	Q9DCN2	P27046	Q64435		Q8VCN5	A2AFQ2	A8DUK4	Q78PY7
P63038	Q9CPR4	Q63880	Q9DBH5		F8VPK0	Q61191	G3X922	Q9DCW4
P19253	Q8BWT1	Q3TXS7	Q63880		P21981	Q78PY7	Q922D8	P16460
P20852	P14824	O70503	P34914		Q99K23	Q99K23	Q6P4T2	P16332
P49429	A0A1W2P6G5	Q9Z329	Q6P4T2		Q922D8	G5E8J3	Q9JIF7	A0A6I8MX18
Q07076	G3UZ26	Q91WU0	Q9R1J0		Q3UKJ7	Q99LB2	Q64516	P61222
Q9QXE0	Q9EQF5	P09055	A0A0A6YXW6		Q9D5V5	O09173	Q920E5	A2AGT5
Q922R8	E9QKK8	Q9QXE0	Q9CZ13		P38647	P61222	Q99K23	B1AU25
A2AMW0	E9QAM5	Q91X77	Q8K3M1		Q8K1X1	Q04750	Q9Z2V4	Q920E5
Q9R1P1	Q60991	O55022	P47962		P62908	A8DUK4	Q9CVB6	A2A432
Q64435	Q68FG2	P01872	Q8JZZ0		G3X982	P35585	Q05D44	P08226
Q9DBH5	O08914	O55234	G3UZ26		Q8BM55	Q9CU62	P23116	Q9WUM5
G3UYV7	Q9DD20	P24369	Q8JZR0		Q05D44	Q6ZPR6	Q9QZE5	O09173
Q63880	Q8K0E8	G3X925	P10518		Q9CVB6	P16460	P23249	Q8BH57
P34914	P35980	P13020	Q64464		Q78PY7	Q9Z2V4	Q9DCM2	P35700
Q6P4T2	G3X925	Q9DD20	Q6ZWV3		Q9JLJ2	P23249	G3X972	P40336
Q9R1J0	Q8VCC2	O70435	P08226		Q9DCW4	Q9WUA2	Q9D0F9	Q8BMJ2
A0A0A6YXW6	O88587	P10126	O70570		P16460	Q91XD4	P58710	P54823
Q9CZ13	Q9CQF9	P35980	Q5XJF6		P16332	Q3TML0	D3Z041	E9Q5W5
Q8K3M1	Q8JZR0	Q99PG0	P80317		A0A6I8MX18	A0A0R4IZY2	P08226	Q64458
P47962	Q9Z329	Q8BHN3	Q9QXF8		P61222	P40336	P40336	P50247
Q8JZZ0	Q60932	Q9CQF9	P14869		A2AGT5	D4AFX7	O08663	O55125
G3UZ26	Q01279	P62858	Q8VCW8		B1AU25	Q3TCH7	E9Q5W5	P14685
Q8JZR0	P05213	P08226	Q8K0E8		Q920E5	P80315	Q05117	A2AKK5
P10518	P10518	Q921G7	P68040		A2A432	G3X982	G3X8X1	Q91Z53
Q64464	Q9JMD3	E9QKK8	O70435		P08226	Q9CVB6	P10649	P84078
Q6ZWV3	P08226	Q91Y97	P62281		Q9WUM5	P16015	P61222	Q9D662
P08226	P47754	P62911	Q8C165		O09173	P45952	P50247	P68040
O70570	Q8K0C4	P07758	P51658		Q8BH57	P62908	Q04750	P23116
Q5XJF6	P49429	Q3UEL5	Q62087		E9Q8B5	Q9WVE8	Q60710	Q64516
P80317	E9Q9P8	A0A0A0MQA5	P24369		P35700	F8VPK0	Q91YW3	Q91W43
Q9QXF8	P97351	Q07076	Q91X77		P40336	Q9DBF1	P08249	Q9D0F9
P14869	A0A1C7CYU3	Q8K010	P35492		Q8BMJ2	P24456	Q9ER72	Q8CC86
Q8VCW8	P80315	P06801	P62918		P54823	Q8VE70	Q9DD20	P10649
Q8K0E8	P12710	O54749	O88962		E9Q5W5	P38647	Q9EP89	Q9CZN7
P68040	Q07076	Q9D8V0	P00329		Q64458	Q9WV32	P35700	P80315
O70435	Q3ULD5	P49429	P62270		P50247	Q9D662	P54071	P61161
P62281	P27046	Q9CPR4	Q8BWT1		O55125	Q9EP89	Q8CIB5	G3X9Y5
Q8C165	O70435	Q9R1J0	P14824		P14685	Q9QYY9	P25688	Q8C0C7
P51658	P47740	Q9JKY7	P07901		A2AKK5	Q9QYB1	P16015	Q8BGL3
Q62087	Q9R1J0	P35492	Q5RKN9		Q91Z53	P70168	Q8BGL3	Q91X83
P24369	P68040	P34927	O70503		P84078	Q9JLV6	Q8K2B3	P50580
Q91X77	P15105	Q6ZWV3	G3X925		Q9D662	Q60710	G3X982	A0A2R8VHF9
P05213	P13020	Q8K0E8	Q8BLN5		O08810	P14685	Q8BG32	A0A1L1SV25
P35492	Q07797	Q8JZZ0	Q64459		P68040	P62702	Q921M3	Q9Z2V4
P62918	P20918	P20918	Q64374		P23116	Q3UEL5	A0A1L1SV25	Q8CIB5
O88962	O55022	Q9DBG6	Q9CPR4		Q64516	P97364	P80315	E0CXN5
P00329	P62918	Q99JY9	P62911		Q91W43	Q922D8	O88451	Q9QXS1
P62270	P14131	P35979	P26150		Q9D0F9	Q9ER72	F8VPK0	Q9WV32
Q8BWT1	Q3UEL5	Q8CIE6	Q9D7N3		Q8CC86	Q9D826	Q6P6M7	Q9DAC2
P14824	P62889	P50580	Q921G7		P10649	Q8BFY9	Q8BH57	P25688
P07901	P97742	P28843	P97351		Q9CZN7	A0A1L1SV25	P61965	Q61598
Q5RKN9	O70503	P62270	Q9DCN2		P80315	A0A0R4J0B2	Q9WUA2	P55264
O70503	Q9DBG6	P51658	Q8BJZ4		P61161	Q8VC28	Q8K1X1	F6TLV3
G3X925	P99026	G3UZ26	O54734		G3X9Y5	P35979	A0A0R4IZY2	A0A0R4J0B2
Q8BLN5	Q99JY9	Q01279	Q8VHE0		Q8C0C7	Q7TT37	P14685	Q9CU62
Q64459	Q8VCR2	A0A1W2P6F6	P40142		Q8BGL3	Q9D0F9	P62702	Q99LB2
A0A498WGK6	Q62087	P97742	P09055		Q91X83	P47757	P38647	Q8R4N0
Q64374	P47963	F6V6T4	Q91VD9		P50580	P54869	Q99LB2	P08249
Q9CPR4	Q8BXA1	P52430	O88844		A0A2R8VHF9	P10649	P68040	Q60710
P62911	Q9QXX4	Q60991	Q61694		A0A1L1SV25	A0A6I8MX18	Q3UKJ7	Q8BFY9
P26150	P00329	Q9JMD3	O88587		Q9Z2V4	P24270	B1AU25	P97364
Q9D7N3	P14206	Q64442	Q99JY0		Q8CIB5	S4R1I6	Q9CU62	Q9JLV6
Q921G7	Q3TXS7	A2A848	P20918		E0CXN5	Q921M3	Q9Z2M7	P26262
P97351	P35492	P00329	P13020		Q8R2P8	P15105	Q64458	Q8BG32
Q9DCN2	Q64464	Q5RKN9	Q80XN0		Q9QXS1	Q8R4N0	P55264	Q9EP89
Q8BJZ4	A0A1L1SV25	P10649	P70694		Q9WV32	P11725	P62908	G3X8X1
O54734	Q9D8V0	O88587	O54749		Q9DAC2	F6TLV3	Q91W43	Q9QXD6
Q8VHE0	P40142	Q02819	Q80UM7		P25688	A0A2R8VHF9	P35585	Q8BRT1
P40142	Q8K010	Q9QYF1	A2A848		Q61598	Q9JLJ2	Q9QYB1	Q9CPW4
P09055	P62911	P17717	Q9CZM2		P55264	P35700	Q91WT7	Q9QXD1
Q91VD9	P99027	P26150	Q8CIE6		F6TLV3	G3UY75	Q9EPU0	P35979
O88844	Q9CZM2	P10518	P07758		A0A0R4J0B2	Q99LI7	P50171	Q9D1Q6
Q61694	Q8K3M1	P14131	P50580		Q9CU62	Q9QZE5	Q3TCH7	P60710
O88587	Q6ZWZ4	P19253	Q9JKR6		Q99LB2	Q05D44	Q9CZ30	Q9QYB1
Q99JY0	Q9EPL8	Q8CHQ9	Q9D710		Q8R4N0	P26262	Q91XD4	Q7M6Y3
P20918	P63017	P97872	P35979		P08249	Q64516	P84078	Q921M3
P13020	Q9DB77	Q922R8	P62889		Q60710	P68040	P97364	P63017
Q80XN0	Q5RKN9	D3YVW2	Q9EP69		Q8BFY9	Q9D5V5	P47962	P16015
P70694	P62281	E9Q175	Q8K154		P97364	Q8BGL3	Q9DBF1	P17182
O54749	P48036	Q8K3M1	Q07797		Q9JLV6	P17182	Q810A7	Q9DBF1
Q80UM7	P62835	P35700	P97449		P26262	O08663	Q3TMX5	Q8QZT1
A2A848	P51658	P47758	Q8BT60		Q8BG32	O55029	Q8BTU6	P61965
Q9CZM2	O70570	P63017	Q80X85		Q9EP89	P61965	Q9CPW4	P15105
Q8CIE6	A0A0A6YXW6	P17182	Q8VCT4		G3X8X1	E9Q5W5	P47754	Q9JKF1
Q8VCR2	P62858	Q3ULD5	Q6URW6		Q9QXD6	Q8K411	Q8R4N0	E9PV24
P07758	Q00519	E9Q7G1	Q9R092		Q8BRT1	Q8BM55	A0A6I8MX18	Q8QZY1
P50580	P35700	P11679	P63017		Q9CPW4	Q6P4T2	Q9JLV6	E9PWK1
Q9JKR6	Q9R1P1	Q6ZWZ4	A0A0A0MQF6		Q9QXD1	P40124	Q61598	Q9EPK7
Q9D710	P28063	Q8K154	Q9EPL8		P35979	P08249	Q8K411	Q04750
P35979	Q9D1D4	Q9DCL9	Q3UEL5		Q9D1Q6	Q6Q899	S4R2K9	Q62448
P62889	Q00623	Q8JZR0	P26043		P60710	Q9DCM2	Q8VE70	Q05920
Q9EP69	Q8BT60	Q8BLN5	F8VPN4		Q9QYB1	H7BX99	Q4PJX1	H7BX99
Q8K154	P62754	P12710	Q63886		Q7M6Y3	P08226	P24270	P35585
Q07797	Q9EP69	P62918	Q8K010		Q921M3	Q64458	Q8BHA3	Q9JKC8
P97449	P47758	P62889	Q9DD20		P63017	Q8C0C7	Q91YM2	Q80Y81
Q8BT60	Q922R8	Q8VCC2	P52430		P16015	Q02257	Q60960	O35488
Q80X85	P17182	Q9CZM2	P47963		P17182	Q60865	Q9EPK7	Q810A7
Q8VCT4	Q9D7N3	P47963	Q9D7N9		Q9DBF1	P25688	Q6ZPR6	P14869
Q6URW6	Q8BWQ1	P23953	P47758		Q8QZT1	Q91YE6	S4R1I6	E9Q557
Q9R092	Q6P4T2	Q9EQ06	P97742		P61965	G3UXL2	Q9WU78	Q9D826
P63017	P19783	P14869	P28063		P15105	Q9CZ30	Q6Q899	P62317
A0A0A0MQF6	P53798	Q8VCN5	P34927		Q9JKF1	Q9CPW4	P31230	P46935
Q9EPL8	P14869	Q64464	P62754		E9PV24	Q91X83	Q9QXD6	Q8BG07
Q3UEL5	P26150	Q9R1P0	Q8VDM4		G3UXL2	Q9DCW4	Q9D1A2	Q9DBB8
P26043	Q9R1R8	O88962	P53798		Q8QZY1	A2AE27	A0A2R8VHF9	Q08943
F8VPN4	Q8R146	Q64374	P48036		E9PWK1	G3X8X1	Q62261	O88451
Q63886	P24369	Q91WG0	Q9DCL9		Q9EPK7	Q3UKJ7	P11725	P47757
Q8K010	P10649	Q6ZWN5	P11679		Q04750	Q810A7	P63037	P24270
Q9DD20	P35979	E9Q9P8	O08795		Q62448	Q8BVQ9	G3X9Y5	P47962
P52430	Q80XN0	P68040	Q8R146		Q05920	P60229	O35488	Q8K411
V9GX76	Q8BJZ4	Q9R1P1	P14206		H7BX99	Q3TMX5	Q7M6Y3	Q9QYY9
P47963	P07758	P62754	P19783		P35585	P26231	Q922Q1	Q9DCM2
Q9D7N9	O54749	F8VQJ3	Q9D0G0		Q9JKC8	P55264	Q8BWZ3	Q8BH35
P47758	Q8CHQ9	Q9DB77	Q9D2G2		Q80Y81	Q8BWP5	P15105	Q8BVQ9
P97742	Q921G7	P14685	Q9EQF5		O35488	Q9DCD0	Q61703	Q91YE6
P28063	Q9DCL9	O54734	P14131		Q810A7	G3UZ34	P17182	Q99L13
P34927	A0A3Q4EGC9	Q9D7N3	Q9CR57		P14869	Q8QZT1	P50580	Q91V55
P62754	P19253	P05784	Q8BMF4		E9Q557	Q91YM2	Q8C0C7	Q8BHA3
Q8VDM4	A2A848	O70194	A2A513		Q9D826	Q7M6Y3	Q8BFY9	Q3TMX5
P53798	P02468	Q9EPL8	P12710		P62317	Q9Z2M7	Q8BG07	A0A0R4J0B4
P48036	Q8K154	Q9EP75	Q9D1Q6		P46935	Q9DD20	P35979	Q6ZPR6
Q9DCL9	P34927	Q8BT60	Q6ZQ38		Q8BG07	Q8BG32	Q8BRT1	Q8BJW6
P11679	E9PV24	P25688	Q64442		Q3UW64	Q3TIX9	Q8VDG7	Q61703
O08795	Q64FW2	Q60737	Q8VCC2		Q9DBB8	P84078	P26262	Q99K94
Q8R146	P01029	Q07797	Q8VCN5		Q08943	Q62448	P40124	Q9D0M1
P14206	Q6ZQI3	P70694	Q9DBF1		O88451	G3X9Y5	P32233	Q7TT37
P19783	P62264	P35505	Q99JY9		P47757	Q8BMJ2	A0A0R4J083	P62270
Q9D0G0	Q9Z1G4	Q8VCM7	Q8CHQ9		P24270	B1AU25	Q99LI7	Q60865
Q9D2G2	Q60737	Q01339	E9Q9P8		P47962	P60710	P14869	P11725
Q9EQF5	Q8VCN5	Q9D7N9	Q6ZWZ4		Q8K411	Q9QXD6	O35423	Q91WT7
P14131	P05784	Q6URW6	Q9R1P3		Q9QYY9	Q922Q1	Q8BJW6	P62889
Q9CR57	Q8VCW8	Q99LB2	P61161		Q9DCM2	Q9CQS2	Q8R574	Q99LI7
Q8BMF4	Q9R092	Q99MR8	Q8VCB3		Q61656	Q3ULD5	Q8R2P8	P09103
A2A513	Q9ET30	Q9ET30	Q8K2B3		Q8BH35	Q8CBB7	O54774	P33267
P12710	P52430	P62281	P60843		Q8BVQ9	Q9CZN7	P16331	Q711T7
Q8C6K9	P50580	Q9CPW4	P01029		Q91YE6	E9PWK1	Q8BWP5	Q9EQ06
Q9D1Q6	O88962	Q5SVG5	O35129		Q99L13	Q99L13	Q08943	Q99J08
Q6ZQ38	P23953	Q9R1P3	P25688		Q91V55	Q9Z1T1	Q91VB8	Q62261
O35643	P61161	Q8BMF4	A0A1L1SSF2		Q8BHA3	Q8QZY1	O35350	A0A0R4J083
Q64442	O08795	Q64435	A0A1L1SV25		Q3TMX5	Q9EPK7	Q64471	Q8VDG7
Q8VCC2	O35129	O70570	P35700		A0A0R4J0B4	P62317	Q91V55	O89079
Q8VCN5	Q9JKR6	G3X8X1	D3Z1M1		Q6ZPR6	Q08943	Q8R1B4	Q9EPU4
Q9DBF1	P05202	P21981	P17717		Q8BJW6	Q62261	Q99LD4	Q9DCD0
Q99JY9	Q9D2G2	P52760	P99027		Q61703	Q8BG07	Q9ERE7	Q8K2B3
Q8CHQ9	Q61694	A2A513	Q9EQC1		Q99K94	Q91WT7	P62317	O35350
Q8QZT1	Q8VCB3	P34914	G3UX26		P53811	P27612	O88544	Q91YI0
E9Q9P8	P14685	Q8BGL3	P05202		Q9D0M1	E9PV24	Q9DBB8	Q91YM2
D3YVW2	Q99LB2	Q8VCW8	A0A087WS56		Q7TT37	Q8VDG7	Q9DCN2	Q4PJX1
Q6ZWZ4	Q5SVG5	P61161	Q9D0R2		P62270	Q6NXL1	Q9QYY9	A0A171KXD3
Q9R1P3	Q8VCM7	Q8BU33	Q91WG0		H7BX88	A2A841	Q8BVQ9	Q3U1J4
P61161	Q91VD9	Q9R092	Q9D338		Q60865	Q9ERE7	Q63880	Q9D1A2
Q8VCB3	P17717	Q9EP69	P05784		D3YVL0	O54774	Q9DCY0	Q9Z2M7
Q8K2B3	B1AU25	P14206	P58021		P11725	O35350	Q91X83	P60122
P60843	Q8R1V4	P26043	Q9CQX2		Q91WT7	Q8BRT1	Q8QZT1	P40124
P01029	Q8JZZ5	Q64525	P10649		P62889	Q02053	E9Q557	Q5RKZ7
O35129	Q91VS7	P19783	Q9JKX3		Q99LI7	B1AZ46	Q8CC86	P04186
P25688	O70194	P97449	Q8BFZ9		P09103	P22315	E9PV24	Q922Q1
A0A1L1SSF2	Q6GQT9	C0HKE5	A0A1B0GSR9		P33267	Q9D0M1	F6TLV3	Q60936
A0A1L1SV25	Q64435	O35945	Q9D8W5		Q711T7	Q9QXD1	Q63886	O89112
P35700	P01901	Q91YI0	Q9CYR0		Q9EQ06	Q8JZZ5	Q8BM55	O35423
D3Z1M1	Q9D7N9	Q00623	Q8JZZ5		Q99J08	O35423	Q9DCW4	P70168
P17717	P97449	P07356	Q8R1V4		Q62261	Q99MN1	P60710	Q9CZ30
P99027	F6V6T4	Q6ZQI3	P51410		A0A0R4J083	Q8BHA3	Q99J08	P62827
Q9EQC1	P11679	P70195	Q8VCM7		Q8VDG7	O89079	G3UZ34	E9PYI8
G3UX26	Q9CQX2	P61514	P61027		O89079	Q8R1B4	H7BX99	P97298
P05202	Q6XVG2	Q8R1V4	P07309		Q9EPU4	P10630	A2AE27	Q9WU78
A0A087WS56	P16015	Q8BVQ9	P60122		Q9DCD0	O88451	B7ZMP1	Q9ERE7
Q9D0R2	Q9JHU4	Q8VCB3	Q8BVQ9		Q8K2B3	P12970	P12970	Q63880
Q9R1R8	F8WHM5	Q8QZR3	Q9CQF9		O35350	P62827	P62889	Q91VB8
Q91WG0	P25688	Q8BWQ1	Q9DBG1		Q91YI0	Q91W43	Q9QXD1	P27612
Q9D338	P07356	Q91VD9	Q8BGL3		Q91YM2	Q91V55	P70168	Q99LD4
P05784	Q9CR57	P51881	Q3TDQ1		Q4PJX1	P34152	B1AZ46	Q8C6B0
P58021	Q6ZWN5	P28063	O55142		A0A171KXD3	P26516	O89079	Q9ER72
Q9CQX2	Q9CQW9	Q5FW60	Q9QXX4		Q3U1J4	P46935	P26231	A0A0R4IZY2
P10649	A0A140LHR3	A0A1L1SV25	Q6ZWN5		Q9D1A2	Q99K94	P24456	Q9CXF0
Q9JKX3	A2A513	Q8BFR5	P70398		Q9Z2M7	Q9D1Q6	Q8VC77	P12970
Q8BFZ9	A0A087WS56	O35129	P61514		P60122	Q3UJD6	Q8BLY2	P61202
A0A1B0GSR9	O88844	Q9D1Q6	P14685		P40124	Q9EPU4	A2AKG8	A2AKG8
Q9D8W5	P58252	Q64FW2	Q9QZQ8		Q5RKZ7	Q9D4H8	Q91WG8	Q99JB8
Q9CYR0	Q9R0L7	E9PV24	Q6ZQI3		P04186	P50171	P97298	Q3UJD6
Q8JZZ5	Q8BM55	Q9DBW0	P21981		Q922Q1	Q99J83	Q9DBE0	Q8BWP5
Q8R1V4	A0A1W2P768	Q9CR57	Q00623		Q60936	Q9CQA3	P62270	Q8BLY2
P51410	Q4PZA2	Q9EQC1	Q8CHR6		Q8BKX1	A0A0R4J0I6	P27612	Q9Z321
Q8VCM7	Q9CPR5	E9QJW0	Q9DBW0		O89112	Q6DFW4	P33267	P50171
P61027	Q9CY73	Q9CZX8	P50427		O35423	Q8BH35	Q8QZY1	Q99J36
P07309	P06909	Q9D710	Q60737		P70168	P63017	Q99L13	Q9DD20
P68433	P97872	P40142	Q9DCX2		Q9CZ30	P32233	Q9D5V5	P34152
P60122	E9Q7G1	Q6GQT9	G3X8P9		P62827	P70398	A2A841	P70398
Q8BVQ9	P70195	P99027	Q00519		E9PYI8	Q8BWZ3	Q7TT37	Q9CQA3
Q9CQF9	Q91YI0	P70398	P52503		P97298	Q9JKC8	Q3U367	Q8VE70
Q9DBG1	P52760	Q62351	Q6XVG2		Q9WU78	Q9QZ85	Q9D1Q6	Q9WVE8
Q8BGL3	Q8BVQ9	Q9D338	P01899		Q9ERE7	Q05920	D3Z0M9	P56480
Q3TDQ1	P60843	A0A494BAK4	B1AU25		Q63880	Q63880	Q9CXF0	Q8BML9
O55142	Q9CPW4	Q6XVG2	Q8BYU6		Q91VB8	S4R2K9	Q9WVK4	Q78ZA7
Q9QXX4	Q8BGL3	Q99L04	P53395		P27612	D3YVC1	Q05920	P56593
Q6ZWN5	Q9EQC1	P51410	E9PV24		Q99LD4	Q8BML9	P70398	Q9DCL9
P70398	O54734	Q9EQH3	P04939		Q8C6B0	Q8CC86	Q6PGB6	A8Y5N4
P61514	Q8CIE6	A8Y5N4	E9Q7G1		Q9ER72	Q920B9	Q9QXK3	G3XA25
P14685	O55142	Q9CQX2	P62245		A0A0R4IZY2	P0DOV2	Q3ULD5	O08749
Q9QZQ8	P53395	Q8CHR6	P05201		Q9CXF0	A2AKG8	Q8CFI7	P99027
Q6ZQI3	E9PZF0	O09158	Q8BWQ1		P12970	P59325	Q9WVE8	P59325
P21981	Q9CZX8	P61027	Q9D1D4		P61202	Q8CIB5	P34152	Q9CQS2
Q00623	Q8BMF4	Q99JI4	P35505		A2AKG8	O89112	Q9JKF1	Q62446
Q8CHR6	Q8BJ64	P01901	Q61164		Q99JB8	Q9ERU9	A0A0R4J0B2	A2AE27
Q9DBW0	Q9D0F9	Q9CXW4	Q6GQT9		Q3UJD6	Q8C6B0	P27048	A0A6I8MX00
P50427	P28271	Q99KF1	Q9CQW9		Q8BWP5	Q9JKF1	Q02257	Q9JM76
Q60737	Q9R1P3	Q9D8W5	Q64FW2		Q8BLY2	P62889	P60122	Q9DCN2
P02468	P28843	Q8VE22	Q5FW60		Q9Z321	Q8R151	Q9DAC2	P62242
Q9DCX2	P51881	Q9D1D4	Q60692		P48193	P62270	Q68FG2	Q9R1C7
G3X8P9	Q6URW6	Q8BJ64	P58252		P50171	A0A0R4J083	P04186	E9Q9M1
Q00519	Q60931	P84244	Q8BM55		Q99J36	P33267	Q99JX4	Q9EQF5
P52503	E9QNY3	F8WHM5	Q8BJ48		Q9DD20	Q91YI0	Q9D0M1	B7ZMP1
Q6XVG2	Q8BLN5	P07901	Q99P72		P34152	Q9Z1Z0	Q924Y0	Q99LC5
P01899	P62301	Q9QXX4	P14152		P70398	P63158	P09103	Q78JE5
B1AU25	Q9CZN7	D3Z1M1	P43274		G5E8K5	P47934	Q64442	Q9ERU9
Q8BYU6	C0HKE5	Q9D024	Q99LC3		Q9CQA3	P62245	G3X956	Q3TIX9
P53395	Q8BYU6	Q8C129	P52760		Q8VE70	P97393	A0A0R4J0B4	O55029
E9PV24	P61514	E9PZF0	F6V6T4		Q9WVE8	P14869	A2A432	Q60668
P04939	G3UX26	P35951	Q62351		P56480	E9Q9M1	Q8R151	A0A0R4J039
O09167	Q80UM7	Q9D2G2	Q9CZX8		Q8BML9	Q60668	P38060	Q9CZU3
E9Q7G1	P97384	P14115	P07356		Q78ZA7	Q01339	Q8K182	Q9QXK3
P62245	Q64442	A0A087WS56	P35951		D3YVC1	P09103	O55029	Q9CSH3
Q91VS7	Q64475	Q9CQH7	Q99KV1		P56593	Q9QXK3	Q60936	Q9CQH7
P05201	P62245	P06909	P61205		Q9DCL9	P27048	Q62446	Q9QZ85
A8DUK4	Q6ZWU9	Q8BYU6	Q9ERK4		F8WHM5	Q78ZA7	P47934	P35492
P62737	Q01339	Q80XN0	P28271		A8Y5N4	Q63886	Q60668	O54774
Q8BWQ1	Q9D710	Q8JZZ5	Q5I012		G3XA25	Q9EQ06	A2AQN5	Q99JX4
Q9D1D4	Q9CQH7	Q8VC30	Q8VCU1		O08539	Q99LC5	Q8BH35	Q8VCB3
P35505	G3X9T7	Q8K2B3	Q8BU33		O08749	Q9DCL9	Q6P3A8	Q8K182
Q61164	Q8K2B3	P68033	P62830		P99027	Q60960	A0A1L1STE4	Q8BGQ7
Q6GQT9	P67778	Q99LC3	Q9WV32		P59325	Q64152	Q3TIX9	Q01339
Q9CQW9	Q8VC30	P58021	Q01853		Q9CQS2	Q60936	Q8CBM2	P22315
Q64FW2	H3BL34	A0A1B0GSD0	P62264		Q62446	P62307	Q9JKC8	Q8R151
Q5FW60	Q9D0G0	A0A1L1SSF2	P28843		A2AE27	P35492	Q02053	Q60847
Q60692	Q91WG0	Q6P4T2	Q8VE22		A0A6I8MX00	Q62507	P46935	Q64511
P58252	Q9D024	P17426	Q8VDG7		Q9JM76	Q8VC77	Q6DFW4	Q8R1B4
G3X8X1	Q9D8W5	Q60931	P23953		Q9DCN2	P63037	Q99KQ4	Q9DCY0
Q8BM55	Q8BFR5	Q9JIF7	Q9JIF7		P62242	Q9WVK4	Q99LC5	Q6NZC7
P61164	Q8R2Y0	P53395	Q91X83		Q9R1C7	Q9CXF0	Q8VCB3	P16330
Q8BJ48	Q9D338	P11031	Q99JR1		E9Q9M1	A0A087WQS2	E9Q9M1	Q8BWF0
Q99P72	Q8VE22	P07309	Q60931		Q9EQF5	Q91VA0	Q62376	Q9QYG0
P14152	Q5FW60	Q921V5	Q9CY73		B7ZMP1	A0A0R4J0B4	Q91YE6	Q9JHR7
P43274	Q91XD7	K9J7B2	Q921V5		Q99LC5	Q9ER35	O89112	G3UY75
Q99LC3	P61358	P14094	E9QM92		Q78JE5	Q9DCN2	Q8BML9	Q8CI94
P52760	P61205	Q8CGV4	P67778		Q9ERU9	Q91VB8	P30115	Q9Z1T1
F6V6T4	Q9CYR0	Q8BM55	Q9D125		Q3TIX9	Q99J36	P63017	P62315
Q62351	O35945	P62830	Q8VC30		O55029	Q61703	Q9Z1T1	Q8VC77
Q9CZX8	Q9D0R2	Q6ZWU9	P14115		Q60668	Q3UZG4	P99027	O54879
E9Q5W5	Q99P72	Q9QZQ8	O35945		A0A0R4J039	Q99LD4	Q80Y81	A2ALK8
P07356	A0A1B0GSR9	P60122	Q920L1		Q9CZU3	Q9DBW0	Q9CZN7	Q6PE01
P35951	Q9DCX2	Q8VCU1	Q9R112		Q9QXK3	Q9WVQ5	P59325	Q8BYA0
Q99KV1	Q9WV32	Q80UM7	Q9Z1G4		A0A494BAD0	P04186	Q8VCR2	Q05421
P61205	P51410	O55142	Q9CRD2		Q9CSH3	Q9CQH7	O35638	P57759
Q9ERK4	P21981	Q9DBE0	P17047		Q9CQH7	Q61543	Q5RKZ7	Q6PGB6
P28271	P14115	Q9CRD2	P70195		Q9QZ85	Q3TJZ6	Q8BWF0	P49182
Q5I012	Q8CGV4	Q91XD7	Q8BW75		P35492	Q9WU78	Q61136	A2A513
Q8VCU1	Q9D898	A0A286YCV0	Q9CQE7		O54774	Q3UPL0	Q61696	P05202
Q8BU33	Q91X72	Q9CYR0	Q9CQU3		Q99JX4	P16330	E9PWK1	Q9QZD9
P62830	P62737	Q9DCX2	P70245		Q8VCB3	Q99JB8	Q99JW4	Q8BP48
Q9WV32	P52503	Q3TDQ1	Q8R035		Q8K182	Q8R574	Q8JZZ5	O35638
Q01853	Q9EQH3	Q9D0G0	P01901		Q8BGQ7	Q9D832	Q8C6B0	Q9QXE0
P62264	P97807	Q9DBF1	Q91YI0		Q01339	O08749	Q3TJZ6	P97393
P28843	P62830	P14152	Q61937		P22315	Q8R3F5	Q05421	A0A0R4J092
Q8VE22	Q9CRD2	P62835	P62852		Q8R151	Q4PJX1	Q3UM45	Q61838
Q8VDG7	Q64374	P62264	A2ASS6		Q60847	P60122	A0A0R4J039	P42227
P23953	A0A286YDS5	Q01853	Q8BJ64		Q64511	Q9QXS1	Q99J83	P32233
Q9JIF7	Q921S7	Q8BJL9	O09117		Q8R1B4	P50580	A0A171KXD3	E9Q1Q9
Q91X83	P70245	P48036	Q9CQH7		Q9DCY0	Q9QXE0	P05202	P60229
Q99JR1	Q9DBW0	Q9Z1G4	A0A494BAK4		Q6NZC7	Q62446	Q91VS8	P62075
Q60931	Q8QZR3	P01029	P67871		P16330	P63085	Q9DCD0	P62983
Q9CY73	Q3TDQ1	P62301	Q9D024		Q8BWF0	P62242	P25444	P60843
Q921V5	Q8BW75	P24668	Q9EQH3		Q9QYG0	E9PYI8	Q9D6Y7	Q8BU03
E9QM92	O35453	Q60692	Q91X72		Q9JHR7	P18760	A0A0R4J0I6	Q9QYJ0
P67778	Q60692	P05202	Q01339		G3UY75	A2ALK8	P62827	P63085
Q9D125	Q8VCU1	P62245	Q8BKZ9		Q8CI94	P09405	Q9DCL9	A0A1Y7VNF4
Q8VC30	Q14C51	Q5I012	O08807		Q91WH2	P99027	P47757	Q924Y0
Q9CYN2	Q8CFX1	P62874	Q9EP75		Q9Z1T1	Q8K2B3	P28798	Q9EQH2
P14115	Q91X83	Q8R016	Q9CXW4		P62315	Q9R1C7	P11714	P19253
O35945	Q5I012	O88844	Q8BG32		Q8VC77	Q61598	Q9QYJ0	P62245
Q920L1	Q9R112	A0A1B0GSR9	Q8BKE6		O54879	Q9JM76	Q9DB16	P30115
Q9R112	Q8VDG7	Q9ESX5	P61358		A2ALK8	P47962	Q9JJA4	P52480
Q9Z1G4	P22437	P97807	O08677		Q6PE01	Q8VCB3	P48776	Q3TCH7
Q9CRD2	Q9CQB5	Q9CQS2	P16460		Q8BYA0	P62075	K7N6C2	Q99J83
P17047	Q8C129	O08709	Q99J27		Q05421	E9Q557	P11103	Q6DFW4
P70195	Q9D8L3	Q9WV32	Q99LC5		P57759	Q9DCY0	P16330	Q8BJM7
Q8BW75	A0A1L1SSF2	Q9DCI9	Q78KK3		Q6PGB6	G3XA25	Q8BGQ7	Q8CIH9
Q01768	Q8BKE6	P58252	Q99JI4		Q9QZN4	Q9QYG0	Q9D7G0	Q06138
Q9CQE7	P35951	Q9DBG1	Q6PD26		P49182	Q711T7	Q5SU71	Q00623
Q9CQU3	P16460	G3UX26	Q9DBE0		A2A513	P97298	Q9QXE0	Q99PG0
P70245	Q06185	A0A0A0MQF6	Q9CXE7		P05202	A8Y5N4	Q78ZA7	Q9QZ88
Q8R035	G3X8P9	Q9CPR5	Q61112		Q9QZD9	Q00623	Q9D4H8	Q8VCC2
P01901	Q9DBF1	A8DUK4	Q99L04		Q8BP48	Q91VS8	G3UZJ4	Q9WVQ5
A0A0G2JDZ4	Q9D1Q6	Q9CZN7	P04104		O35638	A0A1B0GSD0	Q9EQ06	P14148
Q91YI0	Q80X85	P63094	Q99MR8		Q5RKN9	Q3UW64	G3X8U3	Q8BUR4
Q91W90	Q99MR8	Q9DCG2	Q91W89		E9QP62	A2A513	Q9QZ85	Q8R574
Q61937	Q8BH24	Q9CQE7	Q91WT7		Q9QXE0	O35488	Q9R1C7	O08529
P62852	Q9CQQ7	Q8R5C5	Q3TQC7		P97393	A0A140LJJ5	Q9ESP1	Q9DBW0
A2ASS6	Q9CQM8	Q921S7	P62855		A0A0R4J092	A0A0R4J092	Z4YN00	Q9JKY0
Q8BJ64	Q6PDI5	A0A140LIT2	P24668		Q61838	G3UZJ4	Q9Z1Z0	Q8CJF9
O09117	Q9EQ06	B1AU25	P0DP27		P42227	A0A0R4J094	Q9CQH7	Q9D819
Q9CQH7	Q99LC5	Q9WV54	P09411		P32233	P62880	Q91YI0	Q3UM45
A0A494BAK4	Q9CQW2	O08795	Q9CQW2		Q8CBM2	Q91VT4	P63085	Q64471
P67871	Q9CQS2	Q00519	A2A977		P99029	B7ZMP1	Q8VCH0	Q9Z277
Q9D024	Q61941	Q02248	P01631		E9Q1Q9	Q9QYJ0	Q91VT4	Q02257
Q9EQH3	A0A0A0MQF6	Q91X83	O09158		P60229	Q9QZN4	P62075	Q9D4H8
Q91X72	Q921V5	Q9CQW9	Q7TMY8		P62075	Q9Z0N2	Q7TPH6	Q03265
Q01339	Q8BU33	Q9R0L7	O70194		P62983	Q91XL9	P62743	Q9DB16
Q8BKZ9	Q9CX98	P11352	A0A140LIT2		P60843	P16254	P22315	Q99KB8
O08807	P63276	A0A140LHR3	A2AEM2		A0A0A6YVP0	Q8K1K2	Q9QXS1	P63037
Q9EP75	Q8R5C5	Q9DB25	Q8R0X7		Q8BU03	Q9CY64	Q8VCC2	E9PZJ8
Q9CXW4	P46978	A2AEM2	G3X9T7		Q9QYJ0	Q62376	Q60994	P50285
Q8BG32	K9J7B2	Q9CQQ7	Q9CPW4		E9Q394	Q99JX4	Q9ER35	A0A0R4J0I6
Q8BKE6	Q02248	P22437	P45700		P63085	Q6PGB6	P13864	P97351
P61358	Q9WV54	P67778	Q5F285		A0A1Y7VNF4	Q8K182	Q99K94	P63158
O08677	Q01853	P46978	Q924Z4		Q924Y0	Q64442	Q05DV1	Q6P3A8
P16460	Q3U487	Q6P6J9	Q9CQS2		Q9QXG4	Q99J08	Q9CSH3	Q9WUM4
Q99J27	Q8BG32	Q9CXE7	Q8VCH6		Q9EQH2	Q6XVG2	P14148	Q5SV41
Q99LC5	Q5SSW2	P61205	Q9QZE5		P19253	Q06138	P63158	Q9D832
Q9WUQ2	Q99LC3	P70245	O35453		A0A0J9YUQ8	Q921H8	Q9QYG0	P16254
Q78KK3	Q8BJ48	Q9QZE5	C0HKE5		P62245	D3Z0M9	Q62507	Q922U1
Q99JI4	P35505	P16460	Q9QUI0		P30115	P47754	Q60865	Q8VC03
Q6PD26	Q80UU9	Q61335	Q6P6J9		P52480	P36552	Q9WVQ5	Q9Z1Q5
Q9DBE0	E9PVA8	P42669	P46978		Q91VA0	Q8BLY2	P62245	Q91VT4
Q9CXE7	Q8VDM4	P53798	A2AE27		Q3TCH7	Q9JHR7	P97351	Q9DBE0
Q61112	O09117	Q8K3K7	Q9QY30		Q99J83	Q9D819	Q9DCT1	A0A1B0GSD0
Q99L04	Q9CXE7	Q8CFX1	Q06185		Q6DFW4	P61202	Q9DBW0	Q61823
A0A494BAD0	P62843	Q99P72	Q9CPQ8		Q8BJM7	Q3U1J4	O54879	P36552
Q8BGK0	Q8CHR6	Q9CQR2	P08228		Q8CIH9	E9PZJ8	P57759	Q9D0T1
P04104	E9QM92	Q9ERK4	Q4PZA2		Q06138	A2A432	P19253	Q9Z0N2
Q99MR8	A2ASS6	P97384	P41105		Q00623	G3X8U3	Q711T7	Q501J6
Q91W89	Q9QUI0	Q9Z1T1	Q9CPR5		Q99PG0	P56480	A0A140LJJ5	Q8R3F5
Q91WT7	Q9CQE7	P43274	Q9CQB5		Q9QZ88	O35643	Q9CQA3	P0DOV2
Q3TQC7	A0A494BAD0	H3BL34	Q5SSW2		Q8VCC2	Q3B7Z2	Q9DB27	Q9Z1Z0
P62855	Q6ZQ38	Q8R035	Q80UU9		Q9WVQ5	Q9QZD9	Q9CQC6	Q9ER35
P24668	P17426	P67871	P84099		P14148	Q60991	Q9CQS2	P09405
P0DP27	P98195	P61358	O70133		Q8BUR4	P05202	A0A494B923	Q64442
P09411	P62855	P41105	P40936		Q8R574	Q99KV1	Q9DCG6	P97452
Q9CQW2	P58021	P16015	P41317		Q80XN0	Q3UM45	P62717	Q62507
A2A977	Q9CYH2	Q9CRB2	Q9CZN7		O08529	Q9QZ88	O88545	Q8BSE0
Q9QYG0	P60122	P60843	Q9JIZ0		Q9DBW0	Q9DBB8	P0DOV2	P97807
P01631	G3UZ34	Q9JKR6	P58158		Q9JKY0	P49182	P50285	Q63886
O09158	P01899	Q8VDG7	P11352		Q8CJF9	P16331	P56480	Q58A65
Q7TMY8	P60867	D3YWH4	P11438		Q9D819	Q9CXW4	Q01339	Q9WTX5
O70194	A0A494BAK4	P70670	Q61335		Q9QWY8	Q61136	P62983	Q5XJF6
A0A140LIT2	P41105	Q8VCH6	Q8BH24		Q3UM45	E9QP62	P60229	Q9JJA4
A2AEM2	Q8R016	Q9QUI0	Q8BJL9		Q64471	Q8BWF0	O08749	Q5SWU9
Q8R0X7	Q8K3K7	Q9CPQ8	Q8K3K7		Q9Z277	P14148	Q61550	A2A5Z6
G3X9T7	P14152	P28474	Q8K2M0		Q02257	Q9EQH2	P16254	Q8CFZ6
Q9CPW4	P70670	F6SFF5	Q6P3A8		Q9D4H8	O70475	Q9Z0N2	Q4LDG0
Q64475	A2A977	Q8BW75	Q8R3Q0		Q03265	Q9CZX0	P61202	Q9D2G2
Q78PY7	Q8K2I3	Q91X72	Q9CX98		Q9DB16	Q9ESP1	P35492	E9PYG6
P45700	Q8CG16	O09117	A0A1L1SSA8		G3X956	Q5RKZ7	Q99J36	Q9WVA2
Q5F285	P84099	P40936	Q8QZR5		P28798	O35638	Q9JM76	Q01730
Q924Z4	P07901	G3X8P9	Q8K5B2		Q99KB8	Q6PDG8	A0A1B0GSD0	Q9DBK0
Q9CQS2	Q9CXW4	G3X9T7	P51881		P63037	P56593	P52196	P13864
Q8VCH6	Q8BJL9	P62855	P61804		E9PZJ8	Q7TSI3	P14106	Q3THE2
Q9QZE5	Q9Z1T1	Q4PZA2	Q6NZC7		P50285	Q9JHK4	P60843	Q8CBB7
O35453	P61027	Q922Q1	P97450		A0A0R4J0I6	P11103	O88520	P62743
C0HKE5	P55302	P18242	Q9EQ06		P97351	O35129	Q8R084	P08071
Q9QUI0	Q8K2M0	Q6ZQ38	O54962		P63158	P19253	Q3UJD6	Q9D104
Q6P6J9	E9PXX7	Q9JKX3	O35955		Q6P3A8	Q61696	Q3B7Z2	Q9ERK4
P46978	Q02105	Q05793	Q8QZR3		Q9WUM4	P57759	Q62448	P16331
A2AE27	Q9WTM5	Q9D898	P62301		A2AMS3	Q61151	A0A6I8MX00	P26150
Q9QY30	Q61112	O08807	P62900		Q5SV41	Q5RKN9	E9PYG6	B1AUB9
Q6R0H7	Q9ERK4	Q921X9	P22437		Q9D832	Q8BJM7	Q9WVA2	Q3UPL0
Q06185	Q9QZQ8	P26231	P14106		P16254	Q3UPF5	P10711	Q9CX56
Q8K1Z0	Q5SW88	Q8K0R6	Q99JX4		Q922U1	E9Q1Q9	Q91VU7	Q71RI9
Q9CPQ8	P34914	O54833	Q9WTM5		Q8VC03	P59999	Q6XVG2	A0A0R4J023
P08228	Q9DBA8	Q9CR51	A0A1L1SUI3		Q9Z1Q5	Q8VCC2	E9PZJ8	Q80TV8
Q4PZA2	Q8BVA5	P62849	O88531		A0A494B923	Q9DBE0	Q9JHR7	O70475
P41105	G3X9M0	Q8C2Q8	P60867		Q91VT4	A0A140LHR8	Q9EPU4	Q60991
Q9CPR5	P62852	Q9WVJ2	Q9CRB2		Q9DBE0	P11714	E9Q1Q9	G5E850
Q9CQB5	Q9D6Y7	Q8BU88	Q9EQH2		A0A1B0GSD0	P30115	P51859	Q3ULD5
Q5SSW2	Q9CY66	Q91W90	E9Q634		Q61823	Q9R0P3	P18760	Q6XVG2
Q80UU9	P04939	Q91X78	Q9Z2Z6		P36552	A0A3Q4L343	Q8R3F5	Q5SU71
P84099	P17047	Q8VDM4	Q9JKN1		Q9D0T1	P42227	P47911	Q9DC48
O70133	Q9JM76	Q8VBZ3	O88736		Q9Z0N2	Q8VHM5	P59999	A1BN54
P40936	O08677	Q9CQB5	Q9DBA8		Q501J6	Q5SWU9	Q8C788	O88520
P41317	G3X8Q5	O09167	K9J7B2		Q8R3F5	Q64511	P16546	G3X8U3
Q9CZN7	P19221	Q8QZT1	E9PVA8		P0DOV2	Q78JE5	E9PYI8	P68254
Q9JIZ0	Q7TMY8	P62843	Q8R016		Q9Z1Z0	P00186	P26516	D3Z0M9
P58158	Q9CQR2	Q80W54	F8WHM5		Q9ER35	A0A6I8MX00	P57784	Q64152
P11352	A2AEM2	Q06185	Q3U487		P09405	P42125	Q9DB05	Q9DB27
P11438	Q9JKN1	Q5F285	P17426		Q64442	Q5SV41	A8DIL0	Q76MZ3
Q61335	Q3UEP4	Q14AA6	Q8K2I3		A0A087WQS2	Q924Y0	G5E850	Q9QXY6
Q8BH24	P29699	O08677	Q9R0L7		P97452	Q922V4	E9QKR0	Q02053
Q8BJL9	P07309	P39039	O70572		Q62507	Q9DBG1	Q8BYA0	Q80UP3
Q8K3K7	D3Z1M1	Q9QZ85	P59999		Q8BSE0	Q05421	Q06138	P11714
Q8K2M0	O09158	A0A1L1SSA8	D3YWH4		P97807	P62743	P48678	Q8K3M1
Q6P3A8	O08547	P59999	P42669		A0A1B0GSX0	Q80Y81	P62242	Q9CXY6
Q8R3Q0	P29788	Q8BKZ9	Q64152		Q63886	A0A171KXD3	Q61694	Q9D6Y7
Q9CX98	P14094	Q9QY30	Q8BFR5		Q58A65	Q9D8E6	Q64152	Q9CYR6
A0A1L1SSA8	Q9JKF7	Q80UU9	P98086		A0A6I8MWZ8	F8WJK8	Q8BUR4	P14106
Q8QZR5	Q9QZE5	O88533	Q5F2F2		Q9WTX5	Q9WTX5	Q99JB8	Q62376
Q8K5B2	Q99J08	P62852	O54833		Q5XJF6	Q9DBK0	Q71RI9	P14131
P51881	Q9ESX5	K3W4L3	Q99P30		Q9JJA4	Q9CQE8	A0A075B5P3	P57784
H3BLJ9	Q9CQ40	A2ASS6	Q3TTY5		Q5SWU9	Q9R0Q6	Q8CJ53	A0A1L1STE4
P61804	Q6P6J9	Q5SW88	A0A0N4SW28		A2A5Z6	O55201	Q9D832	Q3B7Z2
P62874	Q9CQ19	Q9CVB6	O08912		Q8CFZ6	Q8BGQ7	Q8R010	A0A0A0MQ68
Q6NZC7	Q8BFZ9	Q9JL56	P54869		Q4LDG0	Q9D2G2	Q9DBK0	Q923U0
D3YZ09	P28798	E9Q9E1	Q71KT5		G3XA48	A2A4P3	Q9EQH2	F8WJ93
P97450	P36552	B8JK07	P12791		Q9D2G2	P62918	P08071	Q99L20
Q9EQ06	Q8VCA4	Q9D0F9	P11725		Q9DB29	Q61694	P53395	Q8BWY3
O54962	Q5SSH7	Q91WT7	P12265		P62880	Q8JZV9	A0A1B0GSX0	Q3TIV5
A2CEK3	Q8CIF6	P68369	Q78JT3		E9PYG6	Q80TV8	A2ALK8	A0A3Q4L343
O35955	E9Q174	Q9CXW2	Q9JHU4		Q9WVA2	P26041	Q80XI4	Q99N42
Q8QZR3	Q8C2Q8	H7BXC3	Q9D8L3		Q01730	Q8K169	Q8VCX1	Q5XJY5
P62301	Q3TQC7	A0A0N4SW28	Q9CQ19		Q9DBK0	Q501J6	Q9QZD9	P59999
P62900	A0A1L1SSA8	P36552	Q9DCI9		Q8K1M6	Q61550	Q8VCW8	Q9DBG1
P18572	P67871	Q6PB66	Q9WV54		P13864	O88428	P62320	Q68FG2
P98195	P43274	P28798	P17742		Q3THE2	O88545	H3BJY2	Q62189
P22437	Q8VCH6	Q8CIF6	K3W4L3		Q8CBB7	D3Z2Y8	F8WHM5	Q9Z1G3
P61255	P51863	Q8BKE6	Q9CR51		P62743	Q9JII6	Q9Z321	B1AV77
P14106	Q9JIF7	E9PVA8	Q9CQQ7		P08071	Q61838	P62315	Q6NXL1
Q99JX4	D3YWH4	Q8R2Y0	P15392		Q9D104	Q9ERK4	Q8CBB7	P26516
Q9WTM5	Q9CQL4	Q8VEK0	Q3UN02		Q9ERK4	Q76MZ3	P62897	Q8BP47
A0A1L1SUI3	Q9JL56	Q9CQW2	Q06890		P16331	Q3THS6	Q64511	Q91VS8
O88531	B1ARA3	O35955	Q921S7		P26150	Q60994	G3XA25	Q8K370
P60867	P11352	Q3U3R4	O54909		B1AUB9	Q6ZWN5	P39447	P26041
Q9CRB2	Q9WUQ2	Q9JM62	P36552		Q3UPL0	E9PYG6	P56593	Q9D8E6
Q9EQH2	A0A0R4J256	Q9EQH2	Q8C129		Q9CX56	A2ASQ1	P36552	P62259
E9Q634	O35226	P52019	P97328		Q71RI9	P61164	Q8BJM7	P62320
Q9Z2Z6	Q9CQA3	Q8BJ48	Q3UEP4		A0A0R4J023	P68254	Q9CZX0	P27048
Q9JKN1	O54833	Q8K5B2	P14094		Q80TV8	Q00519	Q78JE5	P06684
O88736	P50427	Q3TJ56	P18242		O70475	Q6IFX2	P46735	Q99KV1
Q9D6Y7	P40936	Q9CYH2	Q61598		B1ART1	A2AL85	P61164	Q922I7
Q9DBA8	Q05793	P62751	P11499		Q60991	Q61425	Q80XN0	P62307
K9J7B2	Q9D1P0	A0A1L1SUI3	Q6NSR8		G5E850	A0A1D5RM85	O70310	Q5SUH7
Q64176	P58059	E9Q6A6	Q921X9		Q3ULD5	Q68FG2	O70475	P70670
E9PVA8	Q9DCG6	Q8BVA5	Q8BNI4		Q6XVG2	A1BN54	Q6PE01	P62918
Q8R016	Q9CXW2	Q920L1	Q9JJL3		Q5SU71	Q6ZWU9	P42227	Q8JZV9
F8WHM5	Q8BU88	O08966	H7BWY3		Q9DC48	Q60864	Q6P1B9	A0A0A0MQF6
Q9WVT6	O88533	Q9JJL3	O55125		A1BN54	A0A0R4J039	P97393	Q8CG76
P62827	P70398	Q6P6M7	P30115		O88520	P14106	Q9JMD0	P18760
Q3U487	P08228	Q5SSH7	Q9DC70		G3X8U3	P48776	P62918	Q9EPA7
P17426	O08966	O35972	Q9QXS1		P68254	P57784	Q8JZV9	Q7TSI3
Q8K2I3	Q78KK3	O35215	A0A1W2P729		D3Z0M9	E9PWB2	P26150	Q9ESP1
Q9R0L7	A0A140LIT2	Q99J27	A0A0R4J256		Q9D6S7	P51881	Q76MZ3	A0A286YCL2
O70572	Q8K1Z0	Q78KK3	Q99J08		Q64152	Q4LDG0	Q5SV41	O88545
P59999	P62751	P43277	P11031		Q9DB27	Q91X52	Q9ERU9	Q6PDG8
D3YWH4	O88792	D3Z3S1	Q8BI84		Q76MZ3	Q64471	P52480	Q91XL9
P42669	Q6XLQ8	G3UZ34	G3X9K3		Q9QXY6	P62281	Q8BVA5	Q61136
Q64152	Q9JKX3	A2A977	G3UZ34		Q02053	Q3U487	G3UY75	E9PZF0
Q8BFR5	Q9EP75	P55302	Q8BLF1		Q80UP3	Q8CE96	Q9DBT9	P47754
P98086	Q3V009	O54909	P67984		P11714	A0A1Y7VKC6	P68510	Q9QXX4
Q5F2F2	Q9QXD1	P97450	P01837		Q8K3M1	O88544	Q99K51	P48678
P61965	Q9DBG1	Q7TMY8	Q9DCC4		Q8CE04	Q99PG0	Q3UPL0	P70274
O54833	Q9D855	Q9Z2G9	Q14C51		Q9CXY6	H3BJY2	Q9D6Y9	Q91X52
Q8VEM8	A0A1L1SUI3	Q9DCJ5	Q6PB66		Q9D6Y7	Q6NZC7	Q91WM3	Q8CJ53
Q99P30	P42669	Q71KT5	Q8BVA5		Q9CYR6	P39039	O08529	Q3THS6
Q3TTY5	Q91WT7	O35114	O08709		P14106	Q9JKY0	Q9D8N0	O70325
A0A0N4SW28	P11031	Q99KB8	P12787		Q62376	P62983	Q02105	Q99LL5
O08912	A0A1W2P729	Q99LC5	P43406		P14131	A0A0A0MQF6	Q9D819	P51859
P54869	P39039	P61255	Z4YJW0		P57784	Q9D289	P42669	P67778
Q71KT5	Q8BI84	Q9D8L3	Q9D0T1		A0A1L1STE4	P13020	P14131	Q9CZ42
P12791	O54909	P11725	Q9DB25		Q3B7Z2	Q05DV1	P00186	Q61425
B8JK07	Q8K5B2	Q9QYG0	P27641		Q9CXW4	P61967	Q9R0Q6	Q9CQE8
P11725	Q9JHI5	O54962	Q6P069		A0A0A0MQ68	Q9CZU3	P62259	P19639
P12265	B1AV66	Q61646	Q8BU88		Q923U0	A0A6I8MWZ8	Q9QZ88	O54724
Q78JT3	O35955	E9PW03	P55264		F8WJ93	Q8CI94	P62281	Q9JII6
Q9JHU4	Q9DB20	P03930	Q9DCG2		Q99L20	Q9WVA2	Q9ERK4	Q8BIW1
Q9D8L3	G3XA25	Q64471	Q9JM76		Q8BWY3	P62259	Q9CZU3	Q8CGF1
Q9CQ19	A2AS89	Q8BH24	P16015		Q3TIV5	Q71LX4	Q9DC48	Q922V4
Q9DCI9	Q61335	Q8VCA4	P97807		A0A3Q4L343	E9PVA8	Q9D2R0	Q9D898
P99029	Q8VCI0	Q9ER88	Q99LB7		Q99N42	Q8BUR4	Q6P1Y9	Q9JHK4
Q9WV54	Q9CPQ8	D3YUM1	Q8BU14		Q5XJY5	P52480	E0CYH4	Q02105
P17742	Q14AA6	A0A1W2P729	P99024		P59999	Q61129	A0A140LHR8	Q8BVA5
K3W4L3	P09411	Q6XLQ8	Q9D1R9		Q9DBG1	Q60847	Q501J6	P61982
Q9CR51	P97328	Q9QWL7	Q9CQN7		Q68FG2	E9PUD2	Q9EQF5	G3X9Y6
Q9CQQ7	Q9EPE9	Q6PD26	Q80ZP8		Q62189	Q9CRB2	Q9DBH5	Q80W22
P15392	Q921X9	E9Q634	Q9JKF7		Q9Z1G3	Q9QXA5	Q9R0P3	Q9Z2I8
Q3UN02	O35215	Q9JKF7	P35762		B1AV77	Q9D1A2	Q5SWU9	Q505F5
Q06890	Q91WN4	Q8BGQ7	P62835		Q6NXL1	P62315	A0A3Q4L343	Q99KY4
Q921S7	P01631	Q6ZWQ7	O88533		P26516	P15532	E9Q912	Q9R0P3
O54909	Q6R0H7	Q921T2	J3QK52		Q8BP47	D3Z6Q9	E9PZF0	P70194
P36552	Q9DB25	P63276	Q91XD7		Q91VS8	Q9EQF5	Q61151	Q60960
Q8C129	P97450	A0A075B5V1	Q9D517		Q8K370	Q9DC23	P42125	Q6P1Y9
P97328	Q3UZZ6	Q9R112	Q8R086		P26041	Q80WJ7	Q7TSI3	P63005
E9PV38	G3X8R0	O08547	Q3U1J4		Q9D8E6	E0CYH4	P70670	Q9JLF6
Q3UEP4	P14106	Q9CQU3	O88325		P62259	A0A0A0MQ68	P70122	Q8CE96
Q8QZY1	P54869	Q9EPK7	P56655		P62320	Q922Q9	Q9JII6	O88544
P14094	Q3UN02	P52840	Q9D3D9		P27048	Q99PL5	Q99L20	Q9CQX2
P18242	Q99KB8	Q8BNI4	Q8BMS4		P06684	Q99LL5	Q61823	Q8BH15
Q61598	P62331	P60867	Q99NB9		Q99KV1	P27656	P97807	P05132
P11499	Q9DCG2	P54869	P19221		Q922I7	P05132	Q9CY64	Q61151
Q80X81	Q8BKZ9	Q99J08	P06745		P62307	P70122	P62307	P67984
Q6NSR8	Q9D1R9	Q924Z4	P06909		Q5SUH7	A0A1L1STE4	Q9CZ42	A0A140LHR8
Q921X9	P11881	Q61937	Q8BP67		P70670	D3Z5R8	B1AUB9	Q8BWZ3
Q8BNI4	P98086	P29699	P01791		P62918	Q99KY4	P26041	Q9R0Q6
Q9JJL3	P03930	P62331	P01887		Q8JZV9	Q91WM3	Q99LL5	P00186
Q3TYT1	Q5F285	Q99NB9	Q8BWP8		A0A0A0MQF6	A0A1W2P6F6	Q91XL9	Q569Z5
H7BWY3	Q5RJH2	Q6NZC7	P00688		Q8CG76	Q99L20	P11352	P52196
P00687	Q9CQU3	P16254	A0A494B9G1		P18760	Q9DB05	P62309	O54734
A0A0R4J0B2	Q9JIZ0	Q78IK2	Q8VCA4		Q9EPA7	Q9Z321	Q922I7	Q6PDI5
O55125	Q9DBE0	P01887	O35459		Q7TSI3	Q58A65	O88531	Q9Z0E6
P30115	Q80ZK0	P62900	Q5RJH2		Q7TMB8	Q8BP48	Q8VBV7	P49962
Q9DC70	Q921T2	Q9CQL5	Q8BXV2		Q9ESP1	Q91VS7	Q61838	Q8BK67
Q9QXS1	Q8BNI4	P29788	Q91X91		A0A286YCL2	Q569X9	D3Z106	Q9DB05
A0A1W2P729	Q9DCI9	Q99KI3	Q9Z0N2		O88545	Q9CRC6	Q5XJF6	Q9DCS3
A0A0R4J256	H3BKR2	Q8BG32	Q8C0E2		Q6PDG8	Q9CSH3	Q505F5	P62077
Q99J08	Q3TJ56	Q3U487	B2RT14		Q91XL9	Q80SY4	A2BH06	P62897
Q99KF1	Q920L1	E9QNY3	P81117		Q61136	Q3UVL4	F8WJ93	P14152
P11031	Q9DCC4	A0A2I3BPG9	Q8JZQ9		E9PZF0	Q5SUH7	Q9DBG1	P39039
Q8BI84	Q8BP67	Q8K2M0	O08966		P47754	Q8BH69	B1AY13	B1AY13
G3X9M0	P15392	Q9Z2I0	Q9D1G1		Q9QXX4	Q9D8N0	Q9D8E6	Q6Q899
G3X9K3	Q8VBZ3	Q9WTM5	Q9DCG6		P48678	P62897	Q61129	Q9ESN6
G3UZ34	Q3U1J4	A6X919	E9Q9E1		P70274	P05213	A2AMS3	Q9Z266
Q8BLF1	Q9CRB2	P19639	P15208		Q91X52	Q9DBT9	Q8CG76	P42669
P67984	Q9EQH2	P58059	Q9WUM5		Q8CJ53	Q8BYA0	Q9DC23	Q6ZWN5
P01837	P01837	P11609	A0A0N4SUJ3		Q3THS6	Q03249	Q9R0P5	Q3UQ84
Q9DCC4	O55125	P84099	Q3U3R4		O70325	B1AV77	Q00623	Q9DCT1
Q14C51	Q8CHK3	P01791	Q9JM62		A0A286YDB8	Q91Y47	Q8C165	Q80XR6
Q6PB66	E9Q6A6	Q8CJG1	Q9EPE9		Q99LL5	B1AY13	A0A0R4J119	Q9JK38
Q8BVA5	P61804	A0A2I3BRW0	E9QP56		P51859	A2AEX8	Q3UQ84	O70310
O08709	P17563	P00405	Q9WVJ2		Q91WL5	P61982	Q99PL5	Q91VU7
P12787	E9Q223	P01837	Q9CQL4		P67778	Q8CJ53	P62192	Q8VHM5
Q9CQS8	O08807	Q9JIZ0	A0A2I3BPG9		Q9CZ42	Q8QZR1	A2A5Z6	Q61129
P43406	Q71RI9	P08752	Q9CQA3		Q61425	A2AQN4	A0A1Y7VNF4	Q8CFA2
Z4YJW0	Q9DCJ5	Q8C561	P16254		Q9CQE8	H3BJE0	Q80TV8	Q8C7V3
Q9D0T1	Q99KG5	O55125	Q91WN4		P19639	Q9CZM2	Q9CQV8	Q99PL5
Q9DB25	P01898	Q9DBM2	Q62167		O54724	P50285	D3YUT3	P32067
P27641	Q9D517	P01807	Q9WUM3		Q9JII6	Q8K3M1	Q9QWL7	Q9DBG3
P61982	P24668	Q9QXS1	Q3UZZ6		Q8BIW1	Q9D2R0	Q80UP3	Q9D892
Q6P069	P60766	Q9EPE9	Q9QXD1		Q8CGF1	O35226	Q9ESN6	Q3UZZ6
Q8BU88	Q3TTY5	Q9DCC4	Q9CQR2		Q922V4	Q9QUI0	O35864	O88531
P55264	P63001	Q9CXF0	P51863		Q9D898	P50516	Q6NXL1	Q8BMG7
Q9DCG2	Q91YT0	Q80ZP8	A0A2I3BQ03		Q9JHK4	A8DIL0	Q3UEP4	P51881
Q9JM76	Q9CPV3	Q3TTY5	O88876		Q02105	P97807	Q922V4	Q9CY64
P16015	E9Q9E1	P17742	P62082		Q8BVA5	P11031	Q8CCJ3	Q9DC23
P97807	Q80ZP8	A0A286YDV6	Q9QYB1		P61982	Q62189	Q9QXX4	Q61550
Q99LB7	P59999	Q9CQ40	Q3V009		G3X9Y6	O08529	E9PV04	P07724
Q8BU14	P01807	P15392	Q9CXW2		Q80W22	P97872	P49182	P38060
P99024	Q8CJG1	P30115	A2BDX2		Q9Z2I8	Q3UQ84	Q9CZD3	O35226
Q9D1R9	P62900	Q3UEP4	Q6XLQ8		H3BJZ9	Q5SU71	Q62189	E9Q5L2
Q9CYN9	Q9D125	P19221	P16406		Q505F5	Q9CZD3	A0A286YCL2	Q9CR51
Q9CQN7	Q9ES97	Q9JM76	P62075		Q99KY4	O88520	Q99KY4	Q9D8N0
Q80ZP8	Q9QZ85	Q91X91	Q6PB93		Q9R0P3	P70266	A0A1Y7VKC6	Q8BH69
Q9JKF7	Q8VEK0	Q5EBG8	G5E911		P70194	P49962	P67984	O88962
P43277	Q9DC70	J3QQ30	P52792		Q60960	Q80W22	Q6ZWN5	Q00519
P35762	Q9QYC7	Q9CR68	Q9CPV3		Q6P1Y9	Q922U2	Q9WUM4	P00493
P62835	Q8R3Q0	Q80X85	Q8CIF6		P63005	P32067	O35129	Q9Z1N5
O88533	H7BXC3	P63001	Q9D0I9		Q9JLF6	Q99KB8	Q8BP40	Q9DCG6
J3QK52	A0A2I3BPG9	P12787	P54751		Q8CE96	Q8R1F1	P62077	Q91WM3
Q91XD7	P70441	Q99PL7	Q9DC48		P11352	P53395	Q9Z1G3	E9Q912
Q9D517	A0A2I3BQ03	Q8R3Q0	P21440		O88544	P42669	F8WJK8	P11103
Q8R086	P00688	Q9D0R2	Q99K51		Q9CQX2	Q9Z0M5	P70266	O88543
Q3U1J4	Q91X91	Q61555	Q9ESX5		Q8BH15	Q9DB27	P59764	Q8K0V4
Q9WVK4	P41317	Q9CQA3	A0A1D5RM79		P05132	Q9CX56	Q60864	Q9Z0M5
O88325	Q8R0X7	Q9CQN7	Q99LB2		Q61151	Q9DC48	Q08288	Q9WV54
P56655	Q60668	P58158	P11609		P67984	Q01279	A0A1W2P6F6	Q9JMD0
Q9D3D9	A0A0G2JE99	Q9Z0N2	Q9Z1T1		A0A140LHR8	P70670	P70194	G5E8J2
Q8BMS4	Q8VDT9	Q80V26	P28660		Q8BWZ3	P06684	Q9CXY6	Q8K274
Q99NB9	Q8BK72	O70362	Q61646		Q9R0Q6	Q6P1Y9	Q9D0T1	P46735
P19221	A0A2I3BPW0	Q9DC70	Q8VEK0		P00186	Q3UEP4	F6ZSG0	Q9Z2I9
Q60994	Z4YJW0	P41317	Q9WVD5		Q569Z5	Q9D898	Q3U487	Q61696
P06745	A2AUE1	O88947	Q61001		P52196	P60843	Q9CQE8	Q9D6Y9
P06909	P58158	Q61598	Q9WUA2		O54734	P46735	Q9Z1Q5	P27659
Q8BP67	Q62351	Q06890	P97384		Q6PDI5	Q9CZ42	Q8K4K6	A0A0R4J2B2
Q8BS35	Q99JX4	P51863	Q9DB20		Q9Z0E6	Q61823	Q8CI94	Q922Q9
H3BJ02	O88736	Q61164	P29699		P49962	Q8CFA2	P62806	Q9JLN9
P01791	Q9DCF9	Q9CX98	P10922		Q8BK67	Q923U0	Q571F8	Q69ZW3
P01887	P62814	Q02105	Q8BK48		Q9DB05	A0A0R4J023	O70589	P48776
Q8BWP8	Q9WVJ2	Q6PGF5	P11881		Q9DCS3	Q9D0T1	G3X9Y6	Q9EP69
P00688	Q6NSR8	O70133	Q9D1P0		P62077	Q8JZM7	P49962	Q5SSI6
Q6PKB0	P05201	O08912	Q8R2Y0		Q8R5C5	Q9D104	Q8BSE0	A0A0R4J0U8
A0A494B9G1	Q99J27	Q60870	Q8CG16		P62897	P63073	O70325	Q08288
Q8VCA4	P62259	P05201	Q8BK72		P14152	Q9CQJ6	Q3U1J4	Q8QZR1
O35459	P56655	Q9WUM5	Q8R0F9		P39039	P62077	Q9JK38	A0A1W2P6F6
Q5RJH2	P62849	Q9Z2G6	P60766		B1AY13	Q8CJF9	D3Z7X0	P59764
Q8BXV2	P16406	P99024	Q7TMF3		Q6Q899	Q8BJY1	Q8BJY1	P55065
Q91X91	P67984	P62814	A0A286YDV6		Q9ESN6	Q5SSI6	Q9D2G2	Q9QXA5
Q9Z0N2	Q62086	P67984	Q9QYJ0		F8WI95	Q91ZR2	O35841	Q91WT8
Q8C0E2	Q61646	P28271	Q9WU19		Q9Z266	Q8BSH9	Q01279	Q7TPH6
B2RT14	O35114	O35226	Q9CVB6		K7N6C2	P06683	A2A513	O08677
D3Z398	A0A0N4SW28	E9Q5K4	P22599		P42669	Q9DCE5	Q4FCQ7	P11031
P81117	P60229	Q9CY66	P01898		Q6ZWN5	Q8K4K6	Q9CY66	Q8BJY1
Q8JZQ9	P32261	P00688	A0A0U1RP13		Q3UQ84	E9Q912	P50172	A0A0R4J094
O08966	Q8C561	Z4YJW0	Q6P6M7		Q9DCT1	F8WI95	Q923U0	P32020
Q9D1G1	A0A571BF69	Q99LB7	Q99J93		J3QPW1	Q8BIW1	Q8BH15	P27656
Q9DCG6	Q9WUM5	Q9CQS8	P62849		Q80XR6	O54724	P61967	P08607
E9Q9E1	F6V084	Q8R086	O55135		Q9JK38	P08607	Q9CX56	A0A0N4SW28
P15208	P08752	Q9R0P3	P62331		O70310	Q6P3A8	Q9CRB2	Q91Y47
Q9WUM5	Q61598	Q3TQC7	P29788		Q91VU7	P14131	Q4LDG0	Q8JZM7
A0A0N4SUJ3	A0A2I3BRW0	Q9CPV3	Q9D8B6		Q8VHM5	Q8VCX1	Q8CFA2	Q4VA53
F6XCT0	Q9QY30	P60335	Q8BFZ3		Q61129	B1AUB9	A0A0A0MQ68	Q3UEP4
Q3U3R4	A2AE27	P12265	Q9QYC7		Q8CFA2	Q9DAC2	A0A0A0MQF6	P61967
Q9JM62	Q99P30	Q9DC48	Q9JL56		Q8C7V3	Q8VCW8	Q8BIW1	Q8R1G2
Q9EPE9	K3W4L3	O88736	G3X8Q5		Q99PL5	Q9Z1Q5	A1BN54	Q3TJZ6
E9QP56	Q9EQJ0	P97370	Q8BKC5		Q3UZG4	Q5XJY5	G3XA48	P63073
Q9WVJ2	Q9WU78	Q9QYB1	M0QWP9		P32067	B1ART2	Q80UJ7	Q9Z1J3
Q9CQL4	Q9QXY6	P08228	Q9Z239		Q9DBG3	Q9CWG9	Q6NS46	Q8CCJ3
A0A2I3BPG9	Q9DCX8	P62962	Q8VCZ9		Q9D892	Q5XJF6	P10639	Q9CRB2
Q9JLJ2	E9Q634	Q3TCU5	Q9D8N0		Q3UZZ6	Q922I7	Q5SSI6	Q99L45
P17751	Q9D3D9	P58064	Q9Z2G6		O88531	Q9JMD0	P05132	P39447
A0A075B5T2	P62082	Q99N92	Q3TCH7		Q8BMG7	P58044	Q8BH69	P70296
Q9CQA3	P97300	A0A087WPH7	A0A0A0MQA5		Q11011	Q6PE01	Q8CJF9	Q91YQ5
P16254	Q9JLZ8	A2AQN5	Q9DBM2		P51881	A0A0A6YVP0	Q80W22	Q8K154
Q91WN4	Q9QWL7	P62082	Q9QXK3		Q9D1G1	Q5SWD9	E9PUD2	Q8VDJ3
Q62167	Q9D8N0	Q9JJH1	E9QPX1		Q9CY64	A0A286YCL2	Q8BPB0	A0A0G2JES3
Q9WUM3	P35762	G3X8Q5	O08547		Q9DC23	G3X9T7	A0A0R4J094	E9QN31
Q3UZZ6	A0A0N4SUJ3	Q9CR62	Q9EQJ0		Q61550	Q8K4L3	Q91WT8	Q64012
Q9QXD1	Q8R086	P23116	Q922Q1		P07724	Q9EPA7	Q4FJZ2	Q8C4Y3
Q9CQR2	F6XQ00	Q9D125	P19536		P38060	O70310	O08709	Q9JKR6
P51863	Q7TMF3	Q5SSW2	Q9DCU6		D3YUT3	Q99MN9	Q8K3M1	Q9WTM5
A0A2I3BQ03	Q148V8	Q99J47	E0CXN5		O35226	P13864	Q78HU3	Q71LX4
O88876	Q9DC48	Q61559	O35114		E9Q5L2	Q9D0I8	Q91V41	P62305
P62082	G5E902	Q99N84	Q9JIK9		Q9CR51	Q80VD1	O54724	Q9CR16
Q9QYB1	P55264	P01631	Q99KB8		Q9D8N0	Q9ESN6	Q8VHM5	O35864
Q3V009	P12787	P45700	Q8VEK3		Q8BH69	Q9CYR6	A0A140LHA2	Q8BP40
Q9CXW2	P12265	O70325	A2AJ15		P62717	Q8BH15	Q80YC5	Q60994
A2BDX2	Q9JM62	A0A0R4J119	P62267		A2A4P4	Q9JJA4	Q91YQ5	Q91W64
Q6XLQ8	Q9D7N6	Q8VBT0	Q8C561		Q3UH59	P67984	Q9CR51	P53395
P16406	P16254	D3YWT0	P28798		O88962	Q99K51	P07724	Q8VBV7
P62075	Q9QXZ6	Q05117	P12815		Q00519	Q80YC5	P51881	A8DIL0
Q91Z53	A0A1W2P7A1	Q14C51	A0A2I3BRW0		P00493	Q922D4	Q80XR6	Q543M9
Q6PB93	Q91V01	Q7TMF3	Q9JJ06		Q80WJ7	Q9CR51	Q8R1Q8	Q9DBN5
G5E911	O54962	P61804	P61750		Q9Z1N5	Q9EPC1	Q3UZZ6	P68510
P52792	P01791	P12815	O35215		Q9DCG6	P16546	Q6NZC7	O35900
Q9CPV3	O35604	A0A2R8W6P0	Q9CQY5		Q91WM3	Q9JLF6	Q5XJY5	P47963
Q8CIF6	Q8BWP8	Q9D1R9	P61620		G3UYM7	P10639	Q9CQT1	Q9CRC6
Q9D0I9	Q80W54	P60766	Q6DVA0		E9Q912	Q9Z2I9	Q07813	Q05DV1
P54751	E9QP59	P18572	E9Q7C8		P11103	Q8K274	O88456	Q9D8Z6
Q9DC48	Q5EBG8	Q9QXY6	Q9ESP1		Q9EQE2	A2AN08	P98086	Q8CHT0
P21440	Q80V26	Q8BX70	Q6PDI5		O88543	Q91VU7	Q99L45	Q9WTZ1
A0A1B0GSZ9	Q9R233	E9QM92	P50544		Q8K0V4	P62320	O35226	Q6A009
Q99K51	Q9DC51	Q9WUA2	Q6ZWQ7		Q9Z0M5	Q8C7V8	Q61425	O88569
Q9ESX5	Q8C7E4	P04104	E9QND8		Q91W90	Q9Z1G3	Q3UPF5	Q61164
F6V084	Q91YW3	P50136	O08705		Q9WV54	Q9JK38	Q9CXW2	O35841
A0A1D5RM79	P12791	A0A2I3BQ03	Q6P5B0		Q9ESZ8	Q9R098	Q8BP48	Q8R084
Q99PL7	A0A075B5T3	A0A494B9G1	Q9CQ75		E9PWB2	P10711	P50295	Q99K51
Q99LB2	Q64152	P11438	Q9CRC0		Q9JMD0	Q921R2	Q6PDI5	Q8C7V8
P11609	Q923L7	Q6P3A8	Q922U2		Q80XI4	Q99N42	Q11011	Q922B1
P62962	Q64727	Q8VEK3	Q922H4		G5E8J2	Q91VR8	Q8BHN1	O55201
Q9Z1T1	P61750	P14106	Q9JII6		P62835	P39447	Q9Z0M5	Q9DCH4
P28660	Q9WVD5	Q9JHU4	Q6ZWY3		Q8K274	Q8BMG7	P27659	P06683
A0A6I8MX18	Q78ZA7	A0A0R4J256	G3UY93		P46735	P62137	Q8CFZ6	A0A1W2P7A1
Q61646	H3BKD0	Q9QXD1	Q8CJG0		Q9Z2I9	Q9QWL7	Q922U2	O88456
A2A7A7	D3YWT0	Q9CR61	Q9Z1P6		Q61696	P62305	P11031	Q9D172
Q8VEK0	Q924Z4	Q8BP47	Q3V3R4		Q9D6Y9	P12815	Q9DBN5	P50295
Q9WVD5	Q99J93	O35453	P62751		P27659	Q9DCT1	Q91YM4	Q99M87
I7HIP5	Q99JR1	P53986	P32261		A0A0A0MQA5	Q8CFZ6	Q91WK2	Q9CQF9
Q61001	Q3U2P1	G3X9K3	O70325		A0A0R4J2B2	O70589	A0A1W2P7A1	Q9D2R0
Q9WUA2	P06745	Q8C5W0	Q9ES97		Q922Q9	P70349	Q8QZR1	G3UZZ2
Q9ESE1	A0A494BBA8	P61164	P62259		D3Z5I1	Q99P30	Q8R1G2	A2AWA9
P97384	P62075	Q62167	P55302		Q9JLN9	Q99M87	O88587	Q3UGC7
Q9DB20	Q6P069	P97863	A0A0G2JE99		Q69ZW3	Q8R1G2	O08677	Q921G7
P29699	P31809	Q5PT54	Q61292		A2AEX6	P70194	Q9Z266	Q8R2Y8
P10922	Q07417	Q91WN4	Q64521		P48776	O88587	F8VQ54	O70589
Q8BK48	A0A286YDV6	A2AJ15	Q99N92		Q9EP69	Q9DBH5	O88962	Q9QXZ0
P11881	Q61559	Q9Z2V4	Q9CQE3		Q5SSI6	P99024	Q99PG0	Q9DBT9
Q8K0R6	O08709	Q3V3R4	Q64471		A0A0R4J0U8	Q80UJ7	Q62318	P63038
Q9D1P0	Q6P6M7	Q99JR1	Q9QWK4		Q08288	Q3U3M5	Q9CQF9	Q8BX57
Q8R2Y0	Q9QYJ0	Q4FZE8	Q791V5		Q8QZR1	O54879	Q6VN19	A0A140LIM2
Q8CG16	P10639	Q3UHN9	Q3UXJ2		A0A1W2P6F6	Q5FW57	P55065	Q9CZD3
P45878	Q922U2	Q8VD00	P62843		P59764	P19639	Q3THS6	Q3TTY5
Q8BGS0	Q8VC28	Q3UZZ6	E9Q5K4		P55065	Q9DCG6	F2Z4B7	Q5SSW2
Q8BK72	P10922	Q9D1G1	P17563		Q9QXA5	Q62318	P32020	P62309
Q8BWF0	P11609	Q6VN19	Q6PGF5		Q91WT8	P12710	Q9EPA7	Q80WQ2
Q8R0F9	P17742	Q8VDT9	Q60668		Q7TPH6	Q9JKR6	Q6PDG8	Q9WV55
P60766	Q8BK48	Q9CQC7	Q99PM0		O08677	Q9Z1N5	Q6PAM1	Q3U487
Q64105	A0A0A0MQA5	P60229	Q8VDT9		P11031	Q91WT8	Q9R1J0	P70266
Q7TMF3	Q9CX86	P06745	E9Q137		Q8BJY1	Q8BJ64	A2AEX6	P12815
A1BN54	P35278	Q922K7	E0CZ90		A0A0R4J094	Q6A009	Q3U3M5	Q8VCW8
A0A286YDV6	E9QPX1	P04939	Q9CQH3		P32020	P50172	Q8VDG5	O88587
Q9QYJ0	Q99NB9	P56655	Q91WH2		P27656	P97351	D3Z4J5	A2ASS6
Q9WU19	Q80TA1	Q8BSY0	O35593		P08607	Q8CFI7	Q6A009	Q3UHD6
Q9D816	Q3UPL0	Q9WU40	P97300		A0A0N4SW28	O88531	Q99KB8	Q9DCX8
Q9CVB6	P17225	A0A0G2JDK2	Q5EBG8		Q91Y47	F8VQ54	Q9EPC1	P62962
P22599	P45700	O88531	Q9D0Y8		Q8JZM7	B2RVL6	A0A087WQ70	P70122
P01898	P11725	Q91YW3	Q711T7		Q4VA53	P01837	Q8K1K2	Q61081
A0A0U1RP13	Q9D0T1	Q9CY73	O35604		Q3UEP4	G3X9Y6	P08607	P08775
Q6P6M7	O70325	Q9JK38	Q71RI9		P61967	Q9JLN9	Q9JHK4	P12710
Q99J93	Q9ER35	Q61941	Q8VBZ3		P17751	Q80XR6	P62869	P97372
Q3TLP8	P18242	Q9DCF9	Q148V8		Q8R1G2	Q8BP40	P48437	Q9CWW6
P62849	Q8K4R4	Q9DCP2	Q62425		Q3TJZ6	Q3V493	Q8C7V3	Q9CX00
O55135	Q60996	P0DP27	P70670		P63073	A2AWA9	Q8BSH9	Q9JM62
P62331	Q5F2F2	Q61112	Q76MZ3		Q9Z1J3	Q91W90	Q91X52	P61164
Q9ERR7	Q6ZWQ7	Q9D8B6	E9Q496		Q8CCJ3	Q9Z266	Q9Z277	Q9CQR2
P29788	A0A494B9G1	Q07417	Q8VD00		Q9D1H7	Q8C1Y8	G5E8J2	O70318
Q9D8B6	O35972	Q9DCX8	Q3UP75		D3YZ09	Q922U1	Q01730	Q9CQV8
A2ARD6	Q99KV1	A0A1W2P733	P60229		Q9CRB2	A0A1B0GSR9	H3BKD0	Q8BFQ4
Q8BFZ3	Q9CQ75	E0CZ90	Q02248		P62301	P35980	Q8CE96	Q3U3M5
Q9QYC7	P12815	Q9D0T1	Q9D898		Q99L45	Q99L45	Q9D0G0	Q91WK2
Q8BXB6	Q9CRC0	O35604	P03930		P39447	O88456	Q5SWD9	Q921I1
Q9JL56	Q9CYN9	H7BWY3	Q9CQD1		P70296	Q9WTM5	Q9R098	Q8VCX1
G3X8Q5	P23475	P52503	Q91V01		Q91YQ5	P61027	Q8CFQ3	D3YVM8
Q5SWN2	A0A0R4J1Z3	P43406	Q9D1Q4		P62196	Q69ZW3	Q9D1M4	O35129
A0A087WPF8	Q9WTP6	Q8BXB6	Q6P3D0		Q8K154	D3YZ09	P06684	P28474
Q8BKC5	P15208	A0A0R4J187	P49962		Q8VDJ3	P08775	P19639	P48437
Q8BSY0	Q78IK2	Q99J93	P61202		A0A0G2JES3	P17751	P68254	Q6IFX2
M0QWP9	P10605	A2AE27	Q3U3W2		E9QN31	Q7TMB8	Q922U1	Q9CZM2
Q9Z239	A2AJ15	P16406	P34928		Q64012	Q9JLI6	A0A087WPH7	O35286
A0A2I3BQY4	P45878	Q6PDI5	Q61268		Q6GT24	Q80WQ2	O35593	Q9D404
Q8VCZ9	Q8BXZ1	Q9CQ75	Q99KI3		Q8C4Y3	Q8K0V4	Q58A65	Q8VCM4
Q9D8N0	Q9WU19	Q91Z53	O88824		Q9JKR6	F8WJ93	P97494	Q9DBH5
Q9Z2G6	A0A2I3BQY4	Q9CQ69	P58064		Q9WTM5	Q8VDJ3	P09405	Q8VBW8
Q3TCH7	Q9CQH3	Q3V009	Q99N87		Q71LX4	Q9CXY6	P70349	Q9D7H3
A0A0A0MQA5	Q8R2Q8	Q8C0E2	P16331		P62305	Q71RI9	Q9D404	P61358
B2RXS4	A0A1Y7VL93	Q8K1E0	Q8BPS4		Q9CR16	G3UZZ2	Q6PD19	Q8VD65
Q9DBM2	Q62261	Q91V01	Q8K2C7		O35864	A2A974	P62301	O54962
Q9D7N6	P13516	P50427	P63276		Q8BP40	P51859	Q3UYV9	Q9JLI6
Q9R233	Q9DB05	Q91WC9	Q91YH5		Q60994	P32020	P14115	O55060
Q9QXK3	A0A494B9Y9	P10922	Q6ZWV7		Q91W64	P97452	P25976	O88876
E9QPX1	Q9Z239	O35682	F6RJV6		P53395	Q8K370	Q9Z1N5	Q9JMG1
O08547	A2AKN8	Q9WU19	Q9CR68		Q8VBV7	P07724	Q9JKR6	Q5FWK3
P17439	P23116	S4R2A9	V9GX22		A8DIL0	Q9CWW6	A0A0R4J2B2	P58021
Q91YT0	Q6ZWV7	A0A1W2P7A1	Q9WUU7		Q543M9	A0A0J9YUI8	Q9QXA5	Q9JKY5
Q9EQJ0	Q8CG14	Q64152	Q91VB8		Q9DBN5	Q91YM4	A2AQ45	Q8K2Q7
Q922Q1	Q62167	P17047	Q8R180		P68510	A2AQ43	Q9CPR4	P97371
O88947	Q8VCZ9	Q3TFQ1	Q99P27		O35900	Q571F8	Q8K0R6	P97872
P19536	Q6NZC7	Q99L48	Q9JI48		P47963	Q8BVA5	D3YVM8	Q64459
Q9DCU6	Q6PD26	P21440	Q9CQV5		Q9CRC6	Q6PD19	Q543M9	Q91V64
Q91Z92	Q3UVK0	Q61001	Q8R5J9		Q05DV1	A0A1Y7VK55	P60335	Q9CPU0
E0CXN5	Q3V3R4	Q6PB93	K7N6C2		Q9D8Z6	Q6P1B9	Q9CWW6	Q61406
O35114	A0A0R4J1H0	A0A0N4SVL6	A2AD32		Q8CHT0	Q8CG76	P63330	Q9QUI0
Q9JIK9	Q99N95	Q8BLF1	Q9DCX8		Z4YJT3	Q8CE04	A2AWA9	P34927
Q99KB8	Q99N92	Q8BK72	P01592		Q9WTZ1	Q91V64	P57776	P47911
Q8VEK3	Q61001	G5E902	O09043		Q6A009	Q91WK2	A0A1Y7VMK3	Q8VDC0
A2AJ15	E9Q7C8	E9Q4Z2	A0A087WPH7		O88569	P28474	P47753	P97333
A0A2R8VI30	G3X9K3	P62196	Q99LR1		Q61164	Q6PAV2	P29788	P60335
P62267	P11438	Q9QXZ6	E9PW03		Q63844	Q5FWK3	Q9DCX8	Q99P30
Q8C561	Q9D1Q4	B2RXS4	Q9QYI4		O35841	P55065	P35980	Q64331
Q9Z1R3	Q99JI4	A0A1D5RM79	Q9CQ88		Q8R084	P47911	Q8BJ64	E0CYH4
P28798	P62196	E9QPX1	A0A140LHN0		Q99K51	Q6GT24	Q9QXY6	Q5H8C4
P12815	A0A075B5V1	Q64521	Q9DCA2		Q8C7V8	D3YVI6	Q60847	P60867
A0A2I3BRW0	E0CZ90	Q9D517	Q923L7		Q922B1	Q9JIZ0	Q80WQ2	F8WJK8
Q9JJ06	Q8VEK3	P62075	O55029		O55201	Q80X19	Q5FW57	F6V6T4
P61750	P52840	Q60996	A0A494BBA8		Q9DCH4	F2Z4B7	Q8VDK1	P62281
O35215	Q9WVL0	Q61035	Q9CQL5		Q8R010	F6U6X3	Q80YW9	Q922U2
Q9CQY5	P63037	E9PWU4	Q80TA1		P06683	Q03141	Q60991	Q99MN9
P61620	Q06890	Q923L7	Q62261		A0A1W2P7A1	Q8R5L1	H7BXC3	Q8BSH9
Q6DVA0	A0A140LHN0	Q5SWD9	Q9EPU0		O88456	G3X9K8	Q6ZWU9	Q91VR8
E9Q7C8	A0A1W2P6F6	O55135	Q09200		Q9D172	Q6P9Q6	B1AV77	Q8C4Q6
Q9ESP1	Q9DBM2	A0A0G2JE99	Q8N7N5		O88947	Q3UNX5	Q64475	Q61694
Q6PDI5	Q920E5	Q9D0I9	O89051		P50295	Q9WTZ1	P97371	Q99P72
P50544	E0CYN0	P52792	Q9D0I8		Q99M87	Q8VE80	E9PXX7	D3Z1A1
Q91V89	Q2VLH6	P35762	Q8R0V5		Q9CQF9	Q8R5A6	Q00519	Q9CQE1
Q6ZWQ7	Q6PB66	Q8BI84	Q3U2P1		O88685	P14115	Q9CSU0	Q62318
E9QND8	O55135	Q9D1M7	Q9JHR7		Q9D2R0	Q8R084	Q9WTX5	Q9D289
O08705	P97370	P01897	Q8CHK3		G3UZZ2	Q9WUM4	Q8BU03	Q80X81
Q6P5B0	Q91WC9	E0CYN0	O08663		A2AWA9	Q9D6Y7	Q8BLN5	Q64475
Q9CQ75	O88531	Q8VCI0	P26350		Q3UGC7	P27659	P29341	Q6ZQL4
Q9CRC0	Q99KI3	Q8BFZ3	Q9Z2G9		Q921G7	O70585	A0A0R4J092	Q9JIZ0
Q922U2	Q8BXV2	Q91VB8	A2BE28		Q8R2Y8	P54775	P62305	Q9QZQ8
Q922H4	E9QND8	P62748	Q80UG1		O70589	Q9Z2I8	B1ART1	Q7TMY8
A0A0N4SW94	Q8BTU6	Q9DB20	Q9QXZ6		Q9QXZ0	Q5SV64	G3UZZ2	O54865
Q9JII6	P62334	Q6P069	A0A075B5S2		Q9DBT9	Q9R0P5	Q8BPM0	Q9QWL7
A0A0N4SVL6	P01887	Q01405	Q9Z0M5		P63038	P62309	P60867	P46638
Q6ZWY3	Q99L04	Q9CQ19	Q921T2		Q6VN19	Q99LC8	Q8VE22	Q9JMC3
G3UY93	A2BDX2	Q8QZR5	O35226		Q8BX57	P62192	Q91Y47	Q6PAM1
Q8CJG0	P50544	Q9Z2I8	Q9Z2M7		B2M1R6	Q8BZ20	Q9D172	Q9WV98
Q9Z1P6	Q91YZ8	Q9QWK4	Q3UVK0		A0A140LIM2	F8VPX2	Q9WV54	P11881
Q3V3R4	P04104	A2CEL1	Q8CGF5		A0A1B0GR60	Z4YJT3	P20852	Q8C3S2
P62751	Q9CXF0	M0QWP9	Z4YJT3		Q9CZD3	Q9QXZ0	A0A0J9YUI8	P70349
P32261	D6REG4	Q9D3D9	O09159		P62748	Q99L04	Q9EP69	Q9R1V7
O70325	Q9WVT6	P62192	O54724		Q3TTY5	P61600	Q9CYR6	P12382
Q9ES97	O54724	Q6PHU5	Q4FZE8		P70297	Q80X81	P39039	Q8QZR5
P62259	P0DP27	O70252	Q07456		Q5SSW2	P29341	Q3V493	P97290
P55302	P62267	Q8BWF0	Q8CC86		F2Z3U3	Q78JT3	Q64459	P35980
A0A0G2JE99	Q91X52	Q61072	P61211		P62309	Q9R1V7	Q8BMG7	Q07813
Q9CRB3	M0QWP9	Q76MZ3	P35278		Q80WQ2	Q9DCH4	Q99P27	A0A140LHA2
Q9Z256	P68372	Q149F3	Q5PT54		Q9WV55	Q9DCS3	F8VQ87	P62192
Q91VR2	Q9JII6	Q8BWP8	Q8K2Y7		Q3U487	Q921Y0	Q922D4	Q8BW75
Q61292	Q91VB8	Q8K2I3	Q9CQ06		P70266	Q5SSW2	P70296	Q8BPM0
Q9Z2V4	Q8R035	O88384	Q5RL20		P12815	E9QN99	Q8R1F9	Q9CSU0
A0A075B5Y4	E9QN31	B2RT14	Q9CZU6		Q8VCW8	Q8VC03	P08775	K3W4L3
Q64521	Q9QXK3	Q922U2	P62984		O88587	Q9Z0E6	Q9JLI6	Q9JIK5
Q6IFX2	K7N6C2	P12382	P00405		Q9CXK8	P35441	Q542V3	Q99P27
Q99N92	B1AUB9	D3Z4J8	Q9Z0R9		A2ASS6	A0A140LHA2	Q5SV64	Q9D0M5
Q9CQE3	Q8K2C7	P12791	Q7TQ95		Q8CJ19	O55060	Q9WTZ1	Q9Z2Y8
Q4V9V3	Q9DCP2	Q61233	Q9D1B9		Q3UHD6	A0A0R4J2B2	P67871	Q8BHN1
G3X8R0	P19536	Q61694	P62071		Q9DCX8	Q6PDI5	Q3THE2	O35099
Q64471	P62071	G3X920	P62340		Q9CWG9	P97290	Q8R5C0	Q9CQJ6
Q9QWK4	O08912	P49962	Q61233		P62962	Q8K310	Q3UHD6	H3BKC5
P03921	Q9Z2G6	Q9D1P0	Q9JLZ8		P70122	A2ASS6	Q5SSW2	Q99KK7
Q791V5	Q9WUA2	Q6NSR8	Q8R079		Q542V3	F8VQ87	Q99MZ7	Q99KF1
Q3UXJ2	Q8BLF1	Q7TPV4	P58059		Q61081	Q8R2Y8	Q9CQX2	G3X9K8
P62843	E9PW03	P11881	Q6QD59		P08775	Q9Z204	P63101	P62843
E9Q5K4	P61620	A0A494BBA8	Q9D6J5		P12710	Q9CR16	O55201	Q5FW57
P62077	A0A0N4SW94	P63037	O89001		Q3TLP8	P63101	Q9JIZ0	Q8R050
P47955	Q8C5W0	Q9JI48	A0A0R4J0R1		P97372	P08071	Q91XE0	O35593
Q922M3	Q9JI48	A0A0N4SUV6	Q8BGH2		Q9CWW6	Q9CQX2	Q8K0V4	P97819
P17563	H3BLJ9	Q5RL20	A0A494B9Y9		Q9CX00	Q91X77	Q99MN9	Q6P3D0
Q6PGF5	Q9ERS2	Q9CRA4	P35585		Q9JM62	P67778	O35658	Q8VCA8
Q60668	Q9Z0N2	Q9D8N0	Q8BGQ7		P61164	Q8VBV7	Q9CZM2	Q91YI1
Q99PM0	Q8R1I1	A2AD32	D3YWY6		Q9CQR2	B2M1R6	Q3UGC7	P01837
Q8VDT9	Q9QYI4	Q99JX4	P48771		O70318	Q8BWY3	A2A4P4	Q8CHY3
Q03311	A0A140LIS8	Q64505	Q6P5F9		H3BK03	P00493	E9QN99	Q91ZW3
E9Q137	Q8BYI8	Q9Z0R9	Q8K4R4		B9EJ86	Q9CQF9	Q8C7V8	P28660
E0CZ90	E9QP56	Q9D1Q4	A0A0R4J1Z3		Q9CQV8	P70274	P11881	Q99JR8
Q9CQH3	P28474	Q99KV1	Q80ZK0		Q8BFQ4	Q8CHT0	Q9Z2I9	P52479
Q91WH2	Q8BU14	P56135	Q9ERY9		Q3U3M5	Q5H8C4	Q9Z0E6	P60766
O35593	Q3U3R4	Q9ESP1	Q8R1B4		Q91WK2	Q8BX57	Q3TTY5	Q9DCQ2
G3UWN9	Q9CR51	Q8BM72	P08249		Q921I1	O35841	A0A1D5RML8	P0DP27
Q9CQC7	Q00724	Q569X9	O35295		Q8VCX1	Q9CQV8	Q9JLN9	Q91WE6
P97300	Q8BM72	Q9ERR7	Q8BYI8		Q61581	Q4VA53	A0A0J9YUQ8	P50172
Q5EBG8	Q8VD00	P01898	Q9CY16		D3YVM8	O35864	E9Q3W1	B1AQL0
Q9D0Y8	Q9CR89	Q8CG16	Q9JHI5		O35129	E9QM90	Q9QUI0	P43277
Q711T7	Q3U3W2	Q8R180	Q91X75		P28474	Q9DB16	F6V6T4	Q9CX80
E9PZ16	A0A087WPH7	Q9JHI5	Q9R0Q6		P48437	Q3TTY5	Q5SUH7	P25206
O35604	Q5SWN2	Q9WVA2	A0A087WQS2		Q6IFX2	Q922B1	Q99N42	Q8BVE3
Q71RI9	Q9DCS2	P31809	Q9D0Q7		Q9CZM2	A0A1W2P7A1	Q9JMK2	Q5SWD9
Q9DCT2	Q8C0E2	Q60668	Q64727		O35286	B2RRE7	B2RRE7	P61600
Q80WQ2	Q71KT5	A2BDX2	P50295		Q9D404	Q9CQL1	Q9JHI7	A0A1B0GX81
Q8VBZ3	P27661	O89051	A0A075B5V1		Q8VCM4	Q9WV55	P46638	Q9D1R9
A0A2I3BQV5	P62897	Q6PDQ2	P62342		Q9DBH5	Q9JM62	Q9ESZ8	A2APT9
F8WJ05	Q61268	Q8JZQ9	Q8R2Q8		Q8VBW8	Q9DBN5	D3YVI6	P63101
Q148V8	Q9D1G1	P62897	Q6NS82		Q9D7H3	A0A1W2P8A5	A0A0R4J0R8	A0A0R4J0I9
Q62425	P61202	P61202	Q01405		P61358	P46638	Q69ZW3	Q9D9V3
Q9DBJ1	A0A0R4J0G4	Q9CQY5	A0A0A0MQC1		Q8VD65	P32921	Q8R1F1	Q91YM4
P70670	J3QK52	Q8BKC5	P62196		O54962	P60867	E9Q5L2	Q9EQS3
Q76MZ3	P26350	P61620	Q8BM72		Q06649	Q8C4Y3	P06683	P62137
E9Q496	Q922H4	E0CXN5	G3UW85		Q9JLI6	S4R225	Q6PAV2	Q922B2
Q8VD00	Q8BPS4	G5E911	Q9JKV5		O55060	O55013	O35643	P25976
Q3UP75	Q9D8B6	G3UY93	Q99L45		O88876	P48437	Q9D898	Q8K363
P63321	A0A087WSK7	P97328	Q9DCJ5		Q9JMG1	Q6PAM1	B2RQC6	Q91XE4
P60229	P00405	P61750	B7ZCP6		Q5FWK3	Q8BP67	Q9JM62	Q8K4P0
Q02248	Q99N85	Q9DBJ1	A0A0A6YWC8		P58021	A0A0R4J0R8	Q8JZM7	Q9QYI4
Q9D898	Q7TQ95	Q8BVD2	D3YWT0		Q6ZWV3	Q99P72	Q8VC03	D3YWF6
P03930	A0A075B5Q0	Q3UN02	P61079		Q9JKY5	Q64331	Q9Z2Y8	Q80W65
Q9CQD1	Q8BMS4	Q8CGF5	Q9DBS1		Q8K2Q7	Q8QZR5	Q8CGF1	Q80X85
Q8BXA5	E9Q137	P62317	Q9CX56		P97371	Q9EPL9	Q8BWY3	O54988
Q91V01	Q5PT54	P63158	P63037		P97872	I7HIP8	S4R1B8	Q7TMR0
Q9D1Q4	Q99K51	Z4YJT3	Q8BX70		Q64459	Q6PD03	P27656	E9Q555
Q6P3D0	Q8K3J1	Q99LC8	Q80V26		Q91V64	A2A5Z6	P52840	Q9WUM3
A2ATR8	Q8QZR5	P01899	A0A1W2P7A1		Q9CPU0	Q9D6Y9	O55060	Q9JHI5
Q62283	Q9CQV5	P98086	P54775		Q61406	P61358	P97452	Q64105
P49962	P01592	O35593	Q91WC9		Q9QUI0	Q9EP69	P55258	P98086
P61202	Q99P27	B5X0G2	E9Q6D8		Q9CQ92	Q9QXY6	A0A494BB28	E9Q5K4
A0A1Y7VJZ2	G3UY93	Q6PD03	Q69ZP3		P34927	Q8C3S2	Q03265	Q91XE0
Q3TSR0	Q99N87	Q8BMS4	Q7TMC8		P47911	Q78JW9	Q80VD1	Q5SRY7
Q3U3W2	O70475	P01592	Q9D0M3		Q8VDC0	Q61081	Q9JKY7	Q8K4K6
P34928	P21440	Q8K4R4	Q80ZS3		P97333	Q8K4P0	P53810	Q9ESE1
Q8JZQ2	D3YWY6	Q3UP75	P60335		P60335	Q9DCX8	Q6NXH9	Q7TMC8
A0A0R4J0B5	Q8CGF5	P15208	P39098		P97789	O88947	P97863	Q8C5W0
Q61268	Q9Z1P6	F6VVY4	Q8C025		Q99P30	F6QYF8	O88569	Q3TML0
Q99KI3	P57716	Q922H4	Q99N95		Q91ZR2	Q4FJZ2	Q91WE6	P97494
O88824	Q5SWU9	Q9ERS2	Q9QZ85		Q64331	P35505	Q8K274	Q9WVK4
P58064	Q8BKC5	A0A0N4SUJ3	Q9CQ40		E0CYH4	P52196	Q80SY4	Q99K95
Q99N87	Q9CQ88	Q9DB05	Q9DBK0		Q5H8C4	Q9DBZ5	P08121	O09012
P16331	F8WHP8	Q8R0F9	Q3U7R1		P39061	Q64433	Q8N7N5	Q99LC8
Q8BPS4	Q9JHR7	P47955	B1AV66		P60867	P48678	Q9CX80	P42125
Q8K2C7	O89001	O54724	Q9D4H1		F8WJK8	A0A087WS46	Q6ZQ58	Q99KQ4
P63276	Q99N19	Q9WU78	J3QPY0		F6V6T4	O08677	P52479	A2AN08
A0A494BB28	Q9CRB3	Q9JHR7	Q64310		Q8R418	P26150	A0A087WS46	P84244
B1AY13	Q64471	Q99K51	F6VVY4		P62281	P62806	Q922B1	Q9CQN1
Q91YH5	Q9EQU5	Q61292	A2AS89		Q922U2	Q91XE0	Q9CZU6	Q8BJ64
Q6ZWV7	P34928	Q9CQ88	Q8K2C9		Q99MN9	P68037	Q80W14	Q9DD18
F6RJV6	B2RT14	O88824	Q6PHU5		Q8BSH9	O88543	P97372	Q06890
Q9CR68	O35658	Q9WVD5	Q921L3		Q91VR8	Q6NXH9	E9QN31	Q8JZN5
V9GX22	Q9CQL5	Q80TA1	Q8BFY6		Q8C4Q6	P70296	O08715	Q9CZU6
Q9WUU7	E0CXT6	Q6QD59	Q9Z2I9		Q61694	Q9WV54	Q91W64	Q14AX6
Q5XKN4	Q9CQN7	Q9CQV4	Q6PD03		A0A3Q4EC06	D3YVM8	Q60870	P05784
Q91VB8	Q80XI4	Q9EPU0	Q9CPQ1		Q99P72	Q99M71	Q91YT7	Q922Q8
Q8R180	Q8BH35	E9QND8	Q3TFQ1		D3Z1A1	Q6NS46	Q64012	O55142
Q99P27	Q8R050	P62892	Q924T2		Q9CQE1	Q99KQ4	Q8BTU1	Q8R1F1
Q9JI48	P68254	O35658	P48758		Q62318	Q9DCQ2	A0A0U1RQ55	P33587
Q9CQV5	Q9JLV5	Q9CQD1	Q9EQK5		Q9D289	Q99KK7	Q8K310	Q6PD03
Q8R5J9	P53986	E9QP56	Q9DCS9		Q80X81	D6RHN4	P97333	G3X9T7
K7N6C2	Q01405	A0A0R4J1H0	Q8BK30		F6Y616	Q9D7H3	Q14CH1	P35550
A0A140LHU0	Q9D6J5	A0A0R4J0B5	A0A338P731		Q8R5L1	Q5SRY7	Q8BP47	D3YVI6
A0A0A6YXR0	P62984	O35728	Q7TNV0		Q64475	A0A494BB28	Q9CPQ8	Q9D0K2
A2AD32	Q9ER41	Q8R2Q8	Q9CQV4		Q6ZQL4	Q9Z2Y8	P12815	P62631
Q9CQW3	A0A1D5RM79	Q5F2F2	Q6YJU1		Q9JIZ0	Q8R050	Q9DD18	Q8R5A6
Q14CH1	Q5SSI6	O08705	Q99LC8		Q9QZQ8	Q921I1	A0A140LIM2	Q8BZ20
Q9DCX8	G3XA39	Q9WVL0	Q8QZY6		Q7TMY8	Q9CQW2	Q71LX4	E9QLB2
P01592	P08249	A0A1B0GT40	Q9DBL7		O54865	P70245	A0A0R4J0Q6	Q3UNX5
P56391	Q91WH2	Q62086	P62892		P14576	P28660	Q922Q9	Q8BP67
Q9CQ92	P52792	Q9JJA4	P32020		P04104	Q9D1M4	G3X9T7	Q14CH1
Q9ER35	D3Z0I8	Q9CQ71	Q80SY4		A0A1Y7VNZ6	A7UAK5	Q9QXG2	Q8CC88
O09043	A0A087WPF8	V9GX22	B2KF50		G3UYV7	Q7TMY8	B1AQL0	Q9D1M4
P58735	Q6ZWQ9	P97371	Q8CAS9		Q9QWL7	Q01730	Q8BH61	Q8BH61
A0A087WPH7	E9PV38	D3Z5U5	Q9D3B1		P97863	Q3TMH2	P63073	P99024
A0A0B4J1I1	Q8CC86	Q9CRC0	Q9D855		P46638	Q8CHQ9	P47199	P62141
Q99LR1	P61211	Q9QXB9	P23116		Q62465	Q8C845	Q99JR8	A0A0A6YX73
Q9CQJ8	Q9CPT4	Q9Z239	A0A0U1RPY6		Q9JMC3	Q8K363	P22682	Q9Z204
E9PW03	Z4YJT3	Q99KW9	Q5SWU9		G5E8R4	Q9D172	Q61081	Q91YR1
O88829	Q9QWK4	Q07456	Q78IQ7		Q6PAM1	Q91W64	P00493	A0A494BB10
Q9QYI4	Q8K297	Q6ZWV7	Q8BMA6		Q9WV98	Q8BWQ1	Q8CIH9	Q8N7N5
Q9CQ88	Q9Z2Z6	Q9ER41	P52840		P11881	Q80UP3	P62137	Q9D0I8
A0A140LHN0	Q8BGQ7	Q8K2C9	Q02013		Q8C3S2	A0A087WPH7	Q8BK67	Q8BLN5
Q9DCA2	Q6PDQ2	P26645	Q62452		P70349	P97372	Q62465	Q99JR5
Q923L7	P28660	P54751	Q9JJR8		Q9DCV7	A0A494BB10	Q6PER3	Q9CPR4
A0A494BBE7	E0CXN5	Q9WTX5	P53986		Q9D7J9	Q8R3V2	P02463	Q64726
E0CXT6	P51660	A0A087WP33	Q31125		Q9R1V7	Q8R1Q8	P84244	G5E8M7
O55029	Q9CR68	Q9EQK5	Q8CCK0		P12382	A0A0R4J0I1	Q99KK7	Q61578
A0A494BBA8	Q9CVB6	P70302	P57716		Q8QZR5	Q3U821	Q9DC51	Q6ZWV7
Q9CQL5	Q61292	P55264	Q9DCP2		P97290	Q07235	Q8VCZ9	A0A494BB28
P46061	Q9EPK7	A0A338P731	Q9ERS2		Q07235	Q3UGC7	Q99L04	P16546
Q8BL63	Q07456	Q99N85	Q9CR61		P35980	O70325	Q9WUM3	Q9QZB7
Q80TA1	O35459	P32020	Q9WTP6		Q3ULJ0	A0A0A6YVV2	Q9JKY0	P62849
Q62261	Q9QXS1	Q91YH5	Q9CY50		Q07813	F6Q404	Q9JHP7	B2RQC6
Q8CHS2	Q9D819	Q6P5F9	Q64505		A0A140LHA2	P33587	Q8BWQ1	P41317
Q6ZQ08	G3X9U9	Q8R1G2	Q78IK2		P62192	O55106	Q9Z1B3	P63330
Q9EPU0	A0A2R8W6P0	Q8BPS4	Q8BXZ1		Q91X75	Q9Z277	Q6P5D8	Q80XQ2
Q09200	Q9D3B1	Q9CZD3	P70266		Q8BW75	Q9DC51	Q8R0W0	Q6NS46
Q8N7N5	F6RJV6	O09159	Q62426		Q8BPM0	Q91YQ5	Q8K363	Q9CPX6
O89051	A0A0R4J0R1	Q8BH35	Q9CYH6		Q9CSU0	Q9CWS4	A0A0N4SW28	P32921
Q9D0I8	O09043	Q71RI9	Q8BU30		K3W4L3	A0A1Y7VNF4	Q9DCX2	Q3TMH2
P18528	Q9JJ06	P62984	O70378		Q9JIK5	Q9QZQ8	A2ASQ1	Q9Z1D1
Q9DBG3	Q9JJA4	P10630	Q9JMH6		Q99P27	Q8VE97	Q3UVG3	Q91V41
Q8R0V5	E9Q0F0	O88792	P62334		Q8R2U0	Q02105	P62911	Q921M7
Q3U2P1	Q8BFZ3	Q8JZQ2	A1L3P4		Q9D0M5	Q99JR5	Q8VDJ3	Q8BGT5
Q9JHR7	P62342	P46935	Q91WD5		Q9Z2Y8	I7HLV2	E9PWR4	P83940
Q8CHK3	P63158	O09110	Q91Y74		Q8BHN1	P38060	P63001	E9PYK3
O08663	Q8N7N5	B7ZCP6	Q9WU78		O35099	Q6P3D0	Q9CQJ6	Q9Z199
P26350	Q8CIB5	Q3TZM9	P10639		Q9CQJ6	P60766	Q8VHK9	Q8CGK3
A0A087WPC2	Q6PGF5	Q3THW5	Q64674		H3BKC5	A0A140LIM2	P70671	Q8VC97
Q9Z2G9	P39098	P61211	P52019		E9Q481	Q6PDN3	Q9DCS3	Q923D4
Q9ES00	Q922Q1	P57716	Q9DCV3		A0A0B4J1E7	Q505F5	Q9CX00	Q5NCF2
A2BE28	O35593	O08663	P62274		Q99KK7	A0A338P7H5	Q8C845	E9PVA8
Q80UG1	Q99L48	Q9DCS9	Q9Z2I0		Q99KF1	Q8R0W0	Q99M87	A0A0R4J065
D3Z563	Q8R1S0	B1AV66	P59266		G3X9K8	A0A1D5RML8	P61600	Q6IRU5
P70333	O35386	Q8BP67	Q62086		P62843	P07309	Q8VBW8	Q99JY3
P70280	Q9JHF5	Q64727	A0A494BA71		Q5FW57	Q99JR8	Q91V64	Q69Z37
Q9QXZ6	P23249	Q3U1J4	Q61555		Q8R050	O54962	P05213	Q9JKV1
A0A1L1SSF8	P70295	Q8CHK3	P62317		Q9EP75	Q64475	Q8BX57	Q61166
Q8BTU6	O70572	Q6NS82	Q6P542		O35593	P60335	Q921I1	Q4FJZ2
A0A075B5S2	V9GX22	P45952	Q9QXS8		P97819	P55258	Q8QZR5	Q9D7N3
Q9Z0M5	Q6NS82	A0A140LIU3	Q3THE2		Q6P3D0	P29788	Q9JMC3	P68037
Q921T2	Q8R5I6	G5E8F8	Q69ZQ1		Q8VCA8	Q9D7N3	P01837	A0A0J9YUI8
A0A0R4J0G4	Q6PB93	P50295	P56382		Q91YI1	Q9D0K2	Q8R2Y8	Q9D3D9
O35226	Q3UP75	Q8CG14	Q8C5W0		P01837	P62849	Q4U2R1	F8VPX2
Q61151	Q8BK30	P62267	P59481		Q78IK2	P17742	Q8K4P0	Q61133
Q9Z2M7	P62340	Q9ERY9	Q99KI0		Q8CHY3	P43277	P97290	Q8R1Q8
Q3UVK0	Q99LR1	Q62425	O08749		Q91ZW3	A0A5F8MPF3	P12710	O08715
Q8CGF5	Q61702	Q9CZU6	A0A0R3P9C8		P28660	A0A5F8MPH6	Q3TAW3	Q99K30
Z4YJT3	Q2TBE6	P53994	A2AGT5		E9Q4D0	Q8VBW8	Q99J77	E9Q0F0
O09159	Q9D1M7	Q9QZD8	O08582		Q99JR8	Q9DD18	Q9D892	Q9R1P4
O54724	Q8VCH0	Q62426	Q2TBE6		P52479	P62830	A2ASS6	P61079
Q4FZE8	A0A0A6YY75	Q9CYH6	Q8K441		P60766	Q8QZS1	G5E8M7	Q99L04
Q07456	A0A498WGK2	P26516	Q8BTZ7		Q9DCQ2	O35900	Q6P3D0	Q8R3K3
Q8CC86	Q80WJ7	Q5SSI6	Q8VCH7		P0DP27	Q3THE2	A0A0R4J140	Q9DCJ9
Q9DCS2	Q8C7G5	O35609	Q9QZD8		Q91WE6	Q8BH61	P32067	Q8CFI7
P61211	Q8K0B2	Q00724	Q99JY8		Q91V09	Q8CFQ3	Q8VD65	O35386
P35278	Q9QYC3	Q9D3B1	Q91YW3		P50172	Q9Z1J3	A0A1L1SSF8	Q3UVL4
Q5PT54	P56654	Q9CQL4	Q5XJY5		B1AQL0	P61255	G3X9K8	A0A0R4J140
Q8K2Y7	A0A5F8MQC8	E9Q3Y4	Q3UDR8		P43277	E9QN31	Q5SRY7	Q8VDN2
Q9CQ06	P10493	A0A075B5T2	A2A974		Q9CX80	A0A0G2JFJ6	A2A9M4	Q61749
Q5RL20	Q9Z2I0	Q9Z2Z6	P62141		P25206	Q8BKX6	Q6PD03	Q80VD1
Q9CZU6	P62743	A0A494B9Y9	Q6PDE7		F6YAR3	Q8BX17	K3W4L3	Q9QXG2
P62984	G3UWN9	Q8R0V5	Q9QZI9		A2AQA7	E9PV73	Q8BW75	D3Z1H8
P00405	Q8BMA6	P62334	Q9CZD3		P97760	P98086	Q9D0L8	Q93092
Q99104	Q8QZY1	Q8BY89	Q91WP0		Q8BVE3	E9PYK3	O88876	P22682
Q9Z0R9	B1AY13	Q7TNV0	P26516		Q5SWD9	P69566	Q8BX17	Q9EQC1
Q7TQ95	P70255	P09411	Q8CGC7		P61600	Q8VCM4	Q9JK23	Q9DBQ7
Q9D1B9	E9Q5K4	P51910	E0CZE8		A0A1B0GX81	Q60870	B2RY56	Q7TNV0
P62071	O89051	A0A0U1RP13	Q9QYC3		A0A0U1RQ55	Q3TLP8	Q922R8	Q78HU3
P62340	P49962	Q9D0M3	P16294		Q9D1R9	Q8VHK9	Q9JMG1	Q9EPC1
Q61233	A1BN54	G3UW85	Q60766		A2APT9	Q8BPM0	Q05512	Q91X77
Q9JLZ8	P43406	P61979	Q9JI99		Q91VC3	P59764	P63005	Q9DC51
Q8R079	Q7M6Y3	A0A075B5S2	P35802		P63101	Q9D0M5	Q9R1V7	Q80VP1
P58059	A0A0U1RP13	Q8QZY6	Q9D826		E9Q1G8	Q922R8	Q61164	Q99J39
Q8BFY9	Q9D4H1	Q711T7	Q5SSH8		A0A0R4J0I9	Q8C1B7	Q5FWK3	Q9CXW2
P51910	B7ZCP6	Q99PM0	P38647		Q9D9V3	P18242	A0A494BB10	A2ASQ1
E9QN31	Q9DCV7	Q9D4H1	Q3UHN9		Q5U4C5	Q9CXW2	A0A0R4J0U8	Q80YC5
Q6QD59	O08705	Q9CQH3	Q9CQZ5		Q9JLI0	E9Q0F0	Q64331	A0A0R4J0Q6
Q9EQU5	A0A0R4J119	Q14CH1	A0A0R4J140		Q91YM4	P42232	Q7TMR0	Q8QZS1
P70295	Q91Y74	E9Q1Z0	P39039		Q9EQS3	Q9JKY7	Q6PAR5	P97352
Q9D6J5	Q9WV27	P26350	F8VPJ6		F6ZFU0	P62331	Q3TIV5	Q9JKY7
O89001	Q8BU30	Q8R1S0	Q64462		F6W5Q8	D3Z4J5	P43277	Q9DCS2
Q9JHF5	Q60994	E9Q735	Q9QZB7		P62137	Q3UVG3	P61514	D3YU58
B1ART2	Q9CQ06	O88876	P46460		Q922B2	Q9CPU0	Q80UM7	P17742
A0A0R4J0R1	Q9CQJ8	Q9Z0M5	Q5SSI6		P25976	Q6ZQL4	Q9ESE1	Q64337
Q8BGH2	G3UW85	Q8BU14	P54823		E9PYD5	Q80UG5	Q8CHT0	Q571F8
A0A494B9Y9	Q69ZP3	Q69ZP3	P97494		E9Q0U7	O55142	Q06890	Q8VHK9
P06684	Q8R0V5	Q8BGH2	P50516		Q8BPB0	Q91XE4	Q60855	Q9CQ10
A0A494B9P3	O09172	Q5RJH2	Q9D4V7		Q8K363	Q8N7N5	Q64105	P10639
P35585	Q9CZU6	Q148V8	A0A0A0MQ68		Q91XE4	P14152	Q91YR1	Q04690
Q9D8X0	B1AQL0	P70697	P42703		Q8K4P0	Q91ZW3	E9Q481	Q9CXA2
Q8BGQ7	H7BWY3	E9Q9M1	A0A0A6YY75		Q9QYI4	Q91YR1	E9PVA8	Q6P5E4
A2A5K4	Q91WD5	Q9QYI4	Q9DC51		D3YWF6	Q3UNZ8	Q9D104	A0A1D5RLV0
D3YWY6	P30115	P62340	G3X8T3		Q80W65	P20852	Q8C1Y8	Q9EST4
Q9D6M3	Q922B2	Q64674	P98064		Q80X85	Q8BGT5	Q9DCQ2	Q8C1B7
A2A5R2	P35802	Q9R0Q6	Q9CQN6		O54988	Q6PAR5	F6Y6L6	P61514
A0A140LHG9	Q9DBK0	A2A5R2	P97370		Q91VS7	A0A286YDU3	Q9Z0U1	Q9R0X4
Q80XI4	Q99LC8	O55242	Q8CBB7		Q7TMR0	A0A0R4J008	O09167	P56695
P48771	Q6PD03	H3BIY9	E9Q555		E9Q555	P17563	Q64726	P54775
Q4VBD2	Q8C025	A0A0A0MQC1	P49182		Q9D5J6	P22437	Q9D289	P61089
O08579	Q9QXB9	E9Q137	P29037		Q9WUM3	O88569	P28705	Q8R2V5
Q9ER39	Q93092	Q6P542	Q9D823		Q9JHI5	Q91VU6	Q9WTM5	Q6PDN3
E9PUX0	Q58EV3	G3UXL2	E9PXC3		Q64105	Q7TPH6	Q9CPX6	P70245
B7ZNL2	Q9DCS9	A0A0J9YUI8	Q7TMM9		P98086	H3BK03	A0A5F8MPF3	O35239
Q6P5F9	P70697	Q9DC51	Q9QXY6		D3Z4U8	Q62348	Q9Z2I8	Q3U821
Q8CBY8	Q99KN2	A2A974	P15864		E9Q5K4	Q9Z2A5	Q8C4Q6	Q99KC8
A0A0A0MQ76	P81117	Q8C6G8	O35728		F6Q404	Q5NCF2	E9QLB2	Q8BYK6
Q3TZM9	Q6QD59	E9Q7C8	O35841		Q91XE0	A0A0R4J0Q6	Q9R1P4	Q8JZM0
Q8BJU2	O08663	Q8C1E7	Q9CR89		Q5SRY7	Q8BK67	Q9D7N3	P61924
G3UXQ7	O55029	Q8R5I6	O88351		Q8K4K6	Q6ZWM4	O70318	Q80UY1
Q8K4R4	E9PXC3	P32261	Q922B2		Q9QYF1	P68510	P62849	Q3UNZ8
Q9D4H8	Q7TPV4	A0A0U1RPS0	Q924D1		Q9ESE1	Q3UHU8	P60766	O55022
O88384	O35639	O35423	Q8K3J1		Q7TMC8	B1AY10	Q8BGT5	O35295
Q7TT50	Q7TT50	Q8BU30	O55242		Q5F285	O09012	Q99KF1	Q9JMH6
A0A0R4J1Z3	Q9CQV4	Q99N95	Q9DB05		A0A0R4J1Y3	Q569Z5	Q3UVL4	Q5U5V2
P40336	Q99L45	Q8N7N5	P62897		G3X8R0	A0A0M3HEQ0	Q9D3D9	Q9ES97
Q80ZK0	P57722	Q3THS6	Q3UV17		E9PZA7	Q64337	Q8CD15	Q6A028
Q9ERY9	O35295	P50516	P31809		E9Q9C7	Q9CSU0	Q9JLI0	Q99P87
Q8R1B4	Q8QZY6	P10852	D3Z0I8		Q8C5W0	Q9CR57	Q9QZQ8	O08740
Q9WV27	K3W4Q8	Q6DFZ1	A0A0N4SW34		A2AQ43	G3X9U9	Q91X77	P56391
P08249	Q4VBD2	Q99LR1	Q62392		Q3TML0	Q06890	Q60770	P62830
O35295	Q9D0I8	Q80ZS3	Q8R1S0		Q64374	Q99KC8	Q9D7H3	Q9DCN1
Q8BYI8	Q9CY16	Q3U367	Q62165		D3Z5H4	Q8R3R8	Q8BYL4	P35123
Q9CY16	P50295	Q9DCG6	Q5FWK3		Q9D0E1	P62631	Q9JLF6	Q91WN4
Q80ZJ1	Q8CAS9	Q8CAQ8	E9Q3C1		P97494	Q8BU03	A2AN08	P70671
Q9JHI5	Q8R180	Q8C025	B1ARD1		Q9DCR2	Q8C4Q6	Q9CR26	P55258
Q91X75	P61922	B2KF50	Q9DBB8		Q9WVK4	Q99KF1	P62331	Q8BKS9
Q9R0Q6	Q9D0M3	A0A087WQS2	P70194		Q99K95	G5E850	P58021	Q80X19
A0A087WQS2	Q9CPU0	Q8BXX3	Q61009		O09012	B2RQC6	P26443	B1AY10
Q9D0Q7	A0A075B5S2	Q3UVK0	G3X920		Q99LC8	Q9WUM3	Q9D9V3	P26450
Q64727	O70133	Q9JKN1	Q8VDG5		P42125	P84244	Q9D0M5	Q80UG5
P50295	Q9DCA2	Q9CX56	Q8C407		Q99KQ4	Q14CH1	Q91YI1	Q99M71
A0A075B5V1	Q9D8X0	Q9Z1P6	E9Q4Z2		Q6ZQK5	J3QQ30	P97352	Q6PDQ2
P62342	Q61233	Q91WH2	Q9D6Y9		A2AN08	Q8JZM0	Q99KV1	P63154
A3KMP2	P15864	P15920	P28474		P84244	Q8R164	Q9R1R8	Q6ZWM4
G3X926	P54071	Q64310	Q3TMX7		Q64433	Q8BYL4	O35343	Q6P8J2
Q8R2Q8	O35239	Q91V04	J3QQ44		Q8CFJ9	Q8BYK6	G3UYE5	P62806
Q6NS82	Q9QXG4	O35295	Q99P88		Q9CQN1	Q8R2U0	Q8BP67	A2AS37
Q01405	Q9CY50	Q91Y74	Q91ZH7		Q8BJ64	Q64459	Q99LC8	Q9CQR4
Q91YH6	E0CYH4	Q9DBD0	P62192		Q9DD18	Q64012	Q14C51	Q9Z0U1
Q91X78	Q711T7	Q09200	G3X8U3		Q9CXN7	Q9D404	A0A1L1SSA8	O55106
Q99J47	Q8C1E7	Q3TCH7	Q9CR40		Q06890	Q07813	P05784	Q99P88
H3BJZ9	Q9JJ80	A0A075B5N4	A0A0R4J083		D3Z0K8	O35344	P56391	Q792Z1
A0A0A0MQC1	V9GX00	Q9ES89	P23249		Q8JZN5	Q9EQC1	P14152	Q8K310
P62196	P09671	Q9D0I8	Q7TPV4		Q9CZU6	Q6P2K6	Q9QZB7	Q7TPV4
Q8K4K6	P98064	Q91WS0	O88822		Q14AX6	Q64726	Q8R050	Q61768
Q8BM72	F6VVY4	Q9DBK0	O55240		P05784	Q8C5W0	Q9CQR2	P61255
G3UW85	Q8BFY6	Q9CQV8	Q9D2R0		Q922Q8	O35099	P08122	Q6P9R2
Q8VDI9	Q91V04	E9Q0F0	Q9DBN1		O55142	Q80W14	Q9D6S7	O09043
Q9JKV5	A0A0A0MQC1	O70475	Q61749		Q8R1F1	Q921F4	Q9JI95	Q8K183
Q99L45	Q9Z2G9	Q8K297	Q8QZW8		P33587	Q9EQS3	P70274	Q810B6
Q9DCJ5	D3YU58	Q7TQ95	B1AU71		Q6PD03	Q9CX00	Q6P9R4	P08121
B7ZCP6	A0A338P731	Q6NS46	Q9EP72		G3X9T7	Q8CIH9	Q99JR5	P61211
A2AC16	Q9CYH6	Q8BK30	Q3B7Z2		P35550	P11881	P70288	O55222
Q91VA7	O88829	P63073	P01635		D3YVI6	O08715	Q8BGR9	Q8BX17
Q8VDK1	Q9QZD8	A0A5F8MQC8	A0A0R4J0V5		Q9D0K2	Q9WV98	Q8VC97	Q3UXJ2
A0A0A6YWC8	P70333	Q9QXK3	B2RXC1		P62631	Q8K4T3	Q04690	Q80UM7
D3YWT0	Q61164	Q9CY50	Q9D5R3		Q6P5D8	Q8K2A7	Q8C5W0	Q6P2B1
P61079	E9Q6D8	A0A0R4J083	Q9EQG7		F6Y6L6	Q3TIV5	Q5F285	Q8BYL4
Q9DBG7	Q61133	P14246	Q9D8P4		Q8R5A6	Q61749	Q9WVM8	Q91WM1
Q9CZS1	G3X8T3	A0A140LHN0	P10605		Q8BV13	E9Q0U7	P97819	F8VPU2
Q9WVA2	A0A494B9X3	Q7TMC8	Q9CQ69		F6WMC0	Q9CQR6	Q99P72	Q8BXB6
Q9CPT4	Q8BHG1	Q3U3K9	E9Q0B5		Q8BZ20	Q9QZB7	Q8K4L3	G3UWE2
Q3UXF4	A0A087WQS2	Q9JLZ8	A2A4P3		E9QLB2	Q3UYV9	Q80UW8	Q8BGR9
D3Z7C6	Q3TSR0	P48758	A0A1Y7VN19		Q3UNX5	Q9CQR2	O35295	Q3V493
P61979	Q80ZS3	Q8BTZ7	Q61733		Q8BP67	Q9D1G1	Q9QXZ0	Q99J09
Q9CRA4	G3UXQ7	P61079	Q543K9		Q8BGC4	Q8R1F9	E9QM92	Q80ZJ6
Q8VCG3	Q8VCU2	Q9JKV5	Q61823		Q14CH1	Q9CZU6	Q9WV55	Q60864
Q9JIM1	Q9JJL3	O70378	D3YU58		Q8CC88	O55222	Q8VCA8	E9QND8
Q9DBS1	A2AD32	Q61268	P05132		P16627	A0A1L1SQA8	P69566	P28705
Q9CX56	Q6PHU5	Q3U3W2	Q8BXQ2		P35441	Q78PG9	Q99K95	O70481
P63037	Q9JKV5	Q2TBE6	A2AIT6		Q6P9Q6	G5E8M7	Q8BJZ4	Q9DCT8
Q8BX70	Q5RL20	Q9Z2K1	A0A075B664		Q9D1M4	P0DP27	P70245	O88532
Q80V26	G5E8M7	Q8R0X7	Q8BH35		Q8BH61	Q9Z0U1	O35099	Q9D394
Q9QYE6	Q91WP0	Q62261	Q8CFI7		P99024	P70388	Q6IFX2	P29788
A0A1W2P7A1	A2AVJ7	P51660	Q6DFZ1		P62141	Q8VI78	Q8R5A6	E9QM92
P54775	E9Q3C1	P54775	Q9CR64		A0A0A6YX73	H3BKC5	Q61578	Q8BH43
Q91WC9	A0A0U1RNT6	F6TUL9	A0A1C7CYU3		A0A5F8MPH6	O35295	S4R225	Q8BJ71
E9Q6D8	P54751	Q9CXZ1	P05213		Q9Z204	E9PV04	Q9D0K2	Q99MJ9
Q69ZP3	Q9WUM3	A0A0A6YWC8	Q8VCR2		A0A0G2JDK2	Q8BFY6	Q80W65	P62754
Q7TMC8	Q62452	Q9CZS1	Q9R1R8		Q91YR1	A0A1D5RLL4	O35459	Q8R5J9
D6RHS6	Q9CR61	J3QK52	P02468		A0A494BB10	Q3UMW8	P98063	P11862
Q9D0M3	Q9EST4	P16294	Q91VS7		Q8N7N5	Q8BVE3	Q8WUR0	A0A2I3BPG9
Q80ZS3	Q8VBZ0	Q9D1B9	P62737		Q9D0I8	F7D1J2	B2RXC1	P25799
P60335	Q8CCK0	Q78JT3	Q9WUQ2		Q8BLN5	P62962	Q922B2	P62311
Q7TMB8	A0A571BEV2	P50544	A0A494BAD0		Q99JR5	Q8JZN5	Q78JT3	Q3UYV9
P39098	Q6P5F9	Q8VCM8	Q64475		Q9CPR4	Q99NB9	Q99MU3	Q9JHH9
Q8C025	Q8K2C9	Q9JJR8	Q6R0H7		Q64726	Q922Q8	G3X9H7	H9KV21
Q8K0B2	Q61937	Q99J56	Q8K1Z0		P62852	Q7TT18	P61089	B2RXC1
Q99N95	Q9Z2I9	P35802	H3BLJ9		A0A0R4J1H2	Q8BHN1	Q9JKY5	Q62348
Q9CXZ1	Q9CQD1	Q9JJ06	P98195		G5E8M7	Q9Z1D1	P50516	Q80X41
Q9QZ85	G5E911	Q9CQ06	Q9D6Y7		Q61578	Q8CGF1	P70388	Q3TZZ7
Q9CQ40	P54775	D3YWY6	Q9WVT6		Q91V76	O88939	Q9CQE1	Q6PIP5
Q9DBK0	P27641	Q8CJG0	P61965		Q6ZWV7	Q9D9V3	A0A338P6I2	O54833
Q3U7R1	P04627	G3X8T3	E9PV38		A0A494BB28	O35969	Q9CRC6	O88878
B1AV66	P62892	O35239	Q8QZY1		P29699	O88876	E9QJW0	Q7TMG8
D3Z5Y0	P48771	Q9CPU0	G3X9M0		Q9CWN7	A0A0N4SW28	Q14AX6	Q80TA9
Q9D4H1	Q9CQZ0	P21278	Q9CYN9		P16546	Q8BJ71	A2A974	Q6PAR5
J3QPY0	D3Z5Y5	Q7TMM9	Q60994		Q99MR8	Q8CC88	A0A338P6P6	Q8K4L3
Q64310	P61965	Q9JMA1	F6XCT0		Q9QZB7	P35123	D3YWF6	P01887
P22315	Q9ESP1	A2AC16	F6V084		P62849	Q9JHH6	O55142	O55013
F6VVY4	A0A1W2P733	Q99N87	Q9ESE1		B2RQC6	P97390	P17563	Q80UJ7
A2AS89	Q78JT3	Q9D855	P45878		P41317	P52432	P56695	Q6PAV2
Q8K2C9	E9PW43	Q3UXF4	A1BN54		Q9D0G0	A0A0R4J0I9	A0A2I3BPG9	P26443
Q6PHU5	E9PV58	Q8R1I1	Q5SWN2		P63330	F6V6T4	Q9WV92	Q9DCE5
Q921L3	D6RFU9	A0A494B906	A0A087WPF8		Q80XQ2	O88342	Q9Z199	Q9R0P5
G3UX79	Q9ERY9	Q9WU79	A0A2I3BQY4		Q8BTS3	B1AQL0	Q4VA53	Q8JZK9
A0A1B0GR18	P58064	A0A1B0GSA2	Q9D7N6		Q6NS46	A0A1B0GR60	A0A0G2JES3	O09110
Q8BFY6	P11589	Q9Z1Q5	Q9R233		Q9CPX6	D3YWF6	P19783	Q9JK23
Q9Z2I9	O70378	Q6ZWX6	Q91YT0		P32921	F6VVY4	Q3TMH2	Q80SY4
Q99KG5	F8WJ64	O88351	Q9Z1R3		Q3TMH2	P63154	G3UVU2	B1AZI6
Q6PD03	Q8K2Y7	Q91WP0	A0A0N4SW94		Q9Z1D1	Q9D1R9	B1AY10	Q91YP3
Q99LE6	Q8K0L9	Q9ES97	Q9CRB3		Q91V41	F8VPU2	Q99NH0	Q99JT1
Q9CPQ1	Q8R0F9	A2ALW5	Q9Z256		Q921M7	O54865	Q80X41	Q8C1Y8
Q3TFQ1	Q9CX56	Q924T2	Q6IFX2		Q8BGT5	B7ZMZ7	P35505	O35344
Q924T2	Q9EQK5	Q9R0Q4	G3X8R0		P83940	Q9QXX4	Q8BZ20	P14115
P48758	Q921L3	Q78IQ7	P03921		E9PYK3	Q8K183	O35239	P62334
A0A0J9YUI8	Q9Z0R9	Q8CAS9	G3UWN9		Q9Z199	P34928	Q9CPU0	Q03160
Q9EQK5	Q45VN2	Q3TKD0	Q80WQ2		Q8CGK3	Q61164	Q8C1B7	P84099
A0A0B4J1E7	Q3TCH7	C5NSA7	Q3TSR0		O70200	Q8R1I1	Q9Z1D1	A0A0G2JFJ6
Q8R1J1	Q02013	Q3TPM3	A0A494BB28		Q9DCJ1	Q3UZZ6	B1AU74	Q9CR57
Q8BHE8	Q8K268	A0A0G2JEB3	B1AY13		Q8VC97	Q64435	Q8VBZ0	P50516
Q3USZ8	P29037	Q6PDE7	Q5XKN4		Q8VDV8	P28843	Q8BJ71	Q8WUR0
Q9DCS9	Q31125	Q6DVA0	P56391		A8Y5J3	A0A0G2JES3	Q5U5M8	Q6NWW9
Q8BK30	Q99N84	P17563	Q9ER35		Q923D4	Q6IRU5	Q80X19	Q8BTU1
A0A338P731	Q8CBB7	P81117	Q9CQJ8		Q9WUB4	E9PUM3	Q9WV98	Q9D1D4
Q7TNV0	Q99J56	Q9CQZ6	O88829		Q5NCF2	Q61133	O70200	P17563
Q9CQV4	P70194	P48771	E0CXT6		E9PVA8	Q64105	A0A0G2JFJ6	Q6ZWU9
Q6YJU1	Q8CFI7	D3Z0I8	P46061		A0A0R4J065	O35239	Q8VEH3	P61087
Q99LC8	Q64462	Q5SWU9	P70333		Q6IRU5	Q8VC97	Q9CQV1	Q99KR3
Q8QZY6	Q5SS84	Q9CZE3	A0A1L1SSF8		Q99JY3	P58021	Q61133	Q8C7J6
Q9DBL7	E9Q5F4	P56528	Q8BTU6		Q69Z37	Q9Z1Z2	P54775	O08807
Q99KU0	Q7TMC8	P14576	A0A0R4J0G4		Q80TJ7	Q61406	O09012	L7N463
P62892	P62748	A3KMP2	Q9DCS2		Q9JKV1	Q9R1J0	Q9JKV1	B2LVG5
P32020	Q3UHN9	P97352	E9QN31		Q61166	G8JL35	Q9D0I8	Q99NB9
Q3UYV9	Q3TFQ1	D3Z5Y5	Q9EQU5		Q4FJZ2	P62311	P46664	P11679
Q80SY4	E9Q4Z2	P34928	P70295		Q9D7N3	O35593	Q9CR16	Q8BMA6
Q99ME9	Q8BXQ2	D6RFU9	Q9JHF5		P68037	Q8BSE0	P61358	O08738
Q61171	P14246	E9Q3L2	B1ART2		F8WJ64	Q99K95	F6U6X3	O35648
Q9CQV8	F6ZFU0	E9Q496	Q9D8X0		A0A0J9YUI8	Q6ZWV7	P63028	Q91VF2
Q9D0M1	Q9CQ69	E9Q5F4	Q80XI4		P62878	Q9CZH3	P11679	Q924T2
O35609	E9Q4K7	P55096	Q4VBD2		P46737	Q9CPY7	P62631	Q62425
Q9DBD5	Q9JMH6	Q62452	G3UXQ7		A0A0G2JE99	Q9D3D9	P28651	A2ATU0
V9GX00	A0A494BB28	Q6ZWQ0	Q9D4H8		P52840	P50446	Q80XQ2	P47856
B2KF50	Q78IQ7	Q8K4T3	Q7TT50		Q9D3D9	A0A338P6I2	Q9D394	Q06185
Q8VCM8	Q8CBM2	P08249	Q9WV27		F8VPX2	Q3UHD6	H3BKQ7	Q9R1J0
Q8CAS9	Q3TMX7	P16301	Q9DBG7		Q61133	P27808	Q8CFJ9	H3BKQ7
Q9CQZ6	P55065	Q9JIK9	Q9CPT4		Q8R1Q8	O35648	Q8QZS1	A0A0R4J0R8
P62743	Q9JI99	E0CZE8	Q8K0B2		O08715	A0A2I3BPG9	Q7TNV0	Q60770
A0A571BDN7	Q3UYV9	Q78IS1	Q99KG5		Q99K30	A0A1W2P7Q6	F6RJV6	P55096
Q9D3B1	Q9D1B9	Q61102	Q3USZ8		E9Q0F0	Q80X85	A0A0A0MQG7	Q8R164
Q9D855	Q9JJR8	Q9Z2I9	Q99KU0		A0A087WPF8	P28705	A0A286YDU3	Q8K0L9
P01132	Q7TNV0	Q6PE01	Q3UYV9		Q9R1P4	B8JK33	P17012	P21278
P23116	Q8BQU7	A0A494BA71	Q9DBD5		P61079	O35343	P22437	Q8CG14
A0A0U1RPY6	Q99JY8	P62342	V9GX00		Q91WP6	P97819	P61924	Q5U5M8
E9Q9M1	P14576	Q91X75	P62743		P46460	Q80YR4	Q6P2B1	Q9WVD5
Q570Y9	Q64524	E9Q555	Q58EV3		Q99L04	Q9R0X4	A0A1B0GX81	Q91VK1
Q5SWU9	Q8C3B8	Q9CY16	Q8K268		Q8R3K3	Q9CX80	Q80UY1	Q8VDK1
Q78IQ7	Q792Z1	Q8BXV2	Q8BTJ4		Q6P5B0	Q6P9R2	P99024	O54754
Q6GV12	A2AGT5	Q921I0	J3QPW1		Q9D6W8	Q99JY3	P29699	Q6RI63
Q8BMA6	O09159	F6WBW4	Q8VC28		Q9DCJ9	G3UZX4	E9Q5K4	V9GX87
P52840	E9PUD2	Q80ZK0	Q8BWY3		Q8CFI7	Q5U5M8	Q8CHY3	Q07231
P97352	D3Z3Y1	Q9DBE8	Q8VD31		O35386	E9QND8	Q9CQ10	G3UZ01
Q02013	Q9D0I9	Q8K2Y7	Q93092		Q3UVL4	Q8K2Q7	P28660	B2RVL6
Q9JMA1	Q8VCH7	D3YU58	Q3UPL0		A0A0R4J140	O54833	P34927	B2RRE7
A0A1Y7VMK3	Q9CQY5	Q80SY4	Q9DB34		Q8VDN2	Q80UY1	G5E833	P41105
Q62452	L7N1Y0	Q8R5J9	Q6ZWR6		Q61749	K3W4L3	Q8CIG8	Q922L6
Q9JJR8	Q6P5B0	P35585	Q9QY73		Q9DBA9	Q3TLD5	P62311	Q61171
P53986	Q61550	Q6PIP5	J3QMY0		Q80VD1	Q8R326	Q9JIK9	Q9R092
Q31125	A0A0G2JDK2	Q3TYT1	A0A0G2JDI9		Q9QXG2	Q9CQE3	Q8VI75	O08600
Q58EV3	G3X920	Q9CR64	Q8VCU2		D3Z1H8	Q9CQE1	P61211	O55143
P16301	Q9QWR8	A0A0R4J0R1	E9PUS2		Q8VCR2	Q9Z199	Q9EQE2	Q8BFY6
Q8CCK0	Q8BVE3	Q3UXJ2	Q8C3B8		Q93092	Q99J09	P62852	Q7TSH6
Q8C6G8	Q8CG50	Q921K2	P08508		P22682	Q2EMV9	D3Z1H8	Q9Z2K1
E9PXC0	Q9D4V7	P38647	P97313		Q9EQC1	E9Q0J2	Q8BFY6	Q7TT50
Q8C2E7	Q61102	J3QPY0	Q9JLV5		Q9DBQ7	Q8BTU1	Q8K2Q7	B2RR83
Q8JZK9	Q6PDE7	A0A0A6YXW4	Q8BHG1		Q7TNV0	G3UZ01	Q9CQ92	Q99J77
P57716	Q9Z1R3	Q9WUM3	Q8C7G5		Q9JJK2	H3BKQ7	P67778	Q01279
G3X9H5	P54729	O89001	Q5SZ87		Q78HU3	A0A0A0MQG7	Q99M71	Q61233
Q9DCP2	P38647	A0A0R3P9C8	Q8BJY1		Q9EPC1	A0A1L1SSF8	Q923B1	Q60932
Q9ERS2	P50516	Q99JY8	Q5QNV8		G3UZX4	Q61166	A0A0R4J0I9	Q921F4
Q8BWG6	Q99LB7	Q9JI99	Q8K0L9		Q91X77	Q8K0L9	P86048	Q99LB7
Q9CR61	Q8BGH2	Q8VCG3	Q61656		Q9DC51	Q61171	Q80X85	Q8BHE8
Q9WTP6	E9PUS2	F6RJV6	O70468		Q80VP1	Q921E6	Q3UNX5	Q8R2N2
Q9CY50	Q91YX5	Q8BFZ9	P26041		A0A023T778	Q6P5B0	O55106	P63268
Q64505	H3BKF4	G3X9H5	F8WHP8		Q3TAW3	Q9D892	G3UW85	P50446
Q78IK2	Q8BL86	P29341	E9Q133		Q99J39	Q8K154	P42208	Q9R1S8
Q65Z40	P52019	Q31125	Q64524		Q9CXW2	P61924	P49945	G3X9H7
Q8K268	J3QPY0	Q8BH79	P28666		A2ASQ1	Q6P2B1	O54962	Q9WVM8
Q61316	Q6PAV2	P22599	Q9ERI6		Q9JJ28	Q9CR26	E9Q0F0	Q923B1
Q8BIZ0	J3QMY0	Q9DBA8	P27661		Q80YC5	E9QM92	Q9DC63	O89110
A0A140LJ59	Q64310	Q9QUH0	P63082		A0A0R4J0Q6	P26443	P97872	Q8VBZ0
Q3TML0	O55242	E9Q4G8	Q8C7E4		Q8QZS1	P61211	Q8BIJ6	Q561M1
Q8BXZ1	P56391	P62259	Q9EST4		P97352	P05784	Q99J09	Q8JZZ0
P70266	Q05920	A2AGT5	P32233		Q9JKY7	Q8VDG5	Q9R092	Q9DBA6
Q62426	Q91V41	Q9CR89	P97363		P18052	O54988	Q6P8J2	Q8VCT3
Q8BTJ4	Q9WV98	A0A2I3BPI4	P31996		Q8VDC1	Q9CQM8	P62334	Q99N84
Q9CYH6	Q8VD31	Q9EQJ0	Q9JI60		Q9DCS2	Q8C7V3	Q8K0L9	Q3UMW8
Q8BU30	B2KF50	A0A0A6YY75	P00375		D3YU58	Q9JHH9	P21278	P63328
O70378	Q3UXJ2	Q9DCA2	E9Q8B6		Q99KH8	P70671	Q6A028	Q9JIK9
Q7TT37	Q8VDG5	Q6ZWQ9	P57784		P17742	G5E833	Q7TMC8	F8WJ98
Q9JMH6	P97313	Q61550	Q9DBI0		Q61508	O88962	P33587	Q6ZQH8
Q9Z1Q2	O88876	Q9CR59	A0A217FL58		B2RQ71	H9KV21	P35123	Q8R0X7
P62334	A0A087WSU5	Q8BGA8	O35386		Q64337	P50295	Q9DCS2	Q8R3I3
A1L3P4	Q8JZQ9	A2AIT6	Q80TE4		Q571F8	Q9DC28	A2AS37	Q3U7R1
Q8CHW4	P54823	P39098	A0A140LIS8		Q8VHK9	Q7TMR0	Q9Z1Z2	Q8CD15
Q7TQK4	A0A494BA71	Q9JMH6	E9Q4K7		Q9CQ10	P62835	Q91ZW3	Q8BYY4
Q6TEK5	Q8VCF1	G5E8M7	Q9JJ28		P10639	O88532	F8VPU2	E9PZ92
Q6P8N9	Q64685	Q8VDK1	P52825		Q04690	Q8WUR0	Q923D4	Q5SRX1
Q91WD5	Q9EQZ6	Q8K441	Q9JJI8		Q9CXA2	A0A1B0GX81	Q9Z204	Q8VE80
Q91Y74	A0A0X1KG67	Q60766	E9Q605		Q6P5E4	Q6PDQ2	P97314	Q9QUH0
Q9WU78	C5NSA7	Q8BYI8	Q3UT41		A0A0R4J008	Q9QYI4	Q99N84	O35459
P31428	Q99PM0	Q8BXN9	Q8BGF6		A0A1D5RLV0	Q9D8Z6	Q61768	P08122
A2AQJ7	P48758	Q02013	Q8CDY9		Q99MZ7	D3YU75	Q9CZH3	P28843
P10639	Q62425	Q8CIB5	P11862		A0A498WGK6	P61804	Q99PP7	Q80UM3
Q64674	Q80UG1	Q99L45	Q80UJ7		Q9EST4	Q78HU3	P45591	Q78PG9
P52019	Q64674	P98064	Q9WU03		Q8C1B7	Q61768	O55143	P61027
Q9DCV3	Q6IRU5	Q9D1K2	Q8BPB0		P61514	Q8BP47	Q99JT1	Q3TXN1
P62274	Q8BGA8	Q9DCA5	Q3UDE2		Q8BSA9	D3Z7P0	Q8R1G1	A0A286YCX6
P63073	Q8BGF6	Q91W89	A0A498WGK2		Q9R0X4	Q9DD06	D3Z2Y6	Q2EMV9
Q9Z2I0	Q76MZ3	Q3U7R1	Q64685		P56695	Q8BYH7	Q9ET30	Q9CQ62
P59266	P61079	P01635	F6QFD1		P06797	Q60932	P62141	Q9Z2C5
Q62086	P62317	G3X8Y3	Q99P31		P54775	P21278	Q4VC33	P70257
Q6ZWX6	Q64521	Q9EQZ6	P17932		P61089	P06797	P00405	A0A0G2JDK3
Q9QZI8	A0A0R4J039	D3Z7C6	B1AY71		Q8R2V5	Q01237	Q61107	Q64674
A0A494BA71	Q9Z0M5	A0A0U1RPY6	Q9DCD0		Q6PDN3	Q7TPV4	Q8CC88	Q921E6
Q99K28	H3BJY2	Q4VC33	Q08857		P70245	Q9JMG1	O08807	H9KV13
Q8BXC0	Q8BTJ4	Q8R1B4	O09172		O35239	Q8BLN5	Q8JZN5	Q80YR4
Q61555	Q8BUR4	Q9D6Y9	E9Q414		Q5PRF0	P49443	Q60932	A0A1Y7VJZ2
P56379	P05132	Q99KN2	D3Z041		Q9JMK2	Q9JKV1	P50446	O70503
P61924	A2A974	A0A494BB38	O08638		A6PW47	E9Q5K4	Q8VCA4	Q9CXW3
J3QPW1	Q5SZ87	B1ARW4	Q3TVK3		Q3U821	P61087	Q6P542	Q8R3R8
P62317	P99028	Q9QYE6	Q8QZT1		Q99KC8	Q8VCA8	Q8VC42	P63087
Q6P542	Q3UV17	Q9CQZ5	D3YVW2		Q8BYK6	F6RJV6	Q9JMH6	P34928
Q9QXS8	A2AIT6	O88325	O09167		Q8JZM0	Q9D7J9	Q6ZWM4	A2AUM2
Q99LD4	Q9DBS1	Q923D2	A8DUK4		P61924	V9GX87	A2ATU0	Q99N96
Q3THE2	Q9D6Y9	Q9CZ42	G3X8X1		Q80UY1	L7N463	Q8BKX6	Q8BJZ4
Q3THW5	E9Q2E4	P97300	P61164		Q3UNZ8	Q9D394	Q8BML1	P70388
Q69ZQ1	Q8BX70	Q9QYC7	Q91W90		O55022	P70297	P62962	D3YYS6
P42208	Q8CI94	Q45VN2	Q9QYG0		O08582	D3Z636	Q9CQR4	Q9CQA1
P56382	P59764	Q91WD5	P62874		O35295	D3YVX4	O70585	A0A0A0MQM2
Q8C5W0	Q61656	A2AN08	P18572		Q9JMH6	Q9DCS2	O35648	Q61792
E9Q5L2	E9Q555	Q61733	P61255		Q5U5V2	P98063	Q64337	Q91X34
P59481	A0A0A6YWC8	Q91YX5	B8JK07		Q9ES97	Q8R2V5	Q91VF2	Q8R1F9
Q99KI0	O35074	H3BJ78	Q3TYT1		Q6A028	Q9WVD5	Q9CQL1	Q80YD1
O08749	Q3U367	P42703	Q99KF1		Q99P87	Q3UKV0	O54865	D3YYK8
A0A0R3P9C8	Q9ESE1	P49945	Q9CQS8		O08740	E9QNL5	Q5U5V2	Q99K01
P11688	P32020	P55065	P43277		P56391	E9Q9C1	Q61171	O88796
Q8VC28	Q99KI0	Q9D051	A0A075B5T2		P62830	O55234	P45878	P63280
A2AGT5	P62320	O09111	Q91Z53		Q9DCN1	P97494	Q810B6	Q3UVG3
O08582	Q9WUU7	O09043	Q99PL7		P35123	Q810B6	P61255	P47199
Q5SV41	Q91X75	Q80TE0	P62962		Q91WN4	Q69Z37	P34928	P58404
Q8BWY3	Q3UT41	Q6ZWY3	Q8K0R6		P70671	P56391	Q99JI6	P63276
Q8R4H7	Q61581	Q9D0Q7	Q8BWF0		P31266	P52479	Q9D7S7	Q5EBG8
Q8VD31	A0A5F8MPS7	Q99PT9	Q9D816		P55258	Q80TA9	Q9DBZ5	Q569X9
Q2TBE6	A2AAJ9	Q9QZI9	Q9ERR7		Q8BKS9	Q6PIP5	Q8BXB6	Q4U2R1
Q8K441	S4R1X1	P54823	Q8BXB6		Q80X19	P63330	Q8R164	D0QMC3
Q8BTZ7	Q9CR64	Q8R1S9	Q8BSY0		B1AY10	G3UYE5	Q7TMY8	Q9DC71
F6QYT9	P46061	P62274	B2RXS4		P26450	Q8VDC0	Q5EBG8	Q6ZQ73
Q8VCH7	Q99PT9	Q8CG76	O88947		Q9D1P4	Q4VC33	E9Q9C4	Q9D6Y4
Q9QZD8	Q9CQZ5	Q9CRB8	A0A0N4SVL6		Q80UG5	P62334	O09110	O55229
Q99JY8	Q9CQF8	P99028	Q9Z2V4		Q99M71	D3Z1H8	Q921M7	Q14C51
Q91YW3	P62274	F6Z458	P47955		Q6PDQ2	Q99JT1	P61957	J3QP56
Q5XJY5	Q91VS8	Q8BUE4	Q922M3		P63154	Q78XF5	O88597	Q8VCH7
O35598	A0A1Y7VLP0	O08582	Q9CQC7		A0A1Y7VL93	P61514	Q3U821	P02104
Q3UDR8	Q8R5J9	Q00897	Q9DBJ1		Q6ZWM4	Q921X6	P62313	D3YVU0
A2A974	Q3B7Z2	Q924Y0	Q8JZQ2		Q6P8J2	E9Q5L2	P32883	H3BJ51
O55111	Q9CPQ1	Q6P5B0	A0A0R4J0B5		Q9D8Y0	Q3TZZ7	D3Z636	Q80UW8
P62141	Q91YH5	Q9D7S7	Q14CH1		P62806	Q922E6	Q91WC0	G3X8T3
Q93092	Q6P3A8	Q9CQE3	Q61151		A2AS37	Q80XQ2	Q91WN4	P42232
Q9R0P5	Q64505	D3Z191	P51910		Q9CQR4	P11862	O55013	P56399
B2RSU6	A0A0U1RPY6	Q9D2R6	A2A5R2		Q9Z0U1	P25799	O35900	P00405
H3BJ78	A2A8L5	P29037	Q3TZM9		P15532	Q91WN4	P63038	Q8CHQ9
O09131	Q9QZI9	Q8BXC0	O88384		O55106	B2RY56	Q9EQS3	Q6PD19
Q3UPL0	Q9R0Q6	Q5XJY5	P40336		Q8CHT1	Q80TP3	P63325	Q8K297
D3Z4D3	Q9JHK4	A1L3P4	A3KMP2		Q99P88	P25976	P61027	P17012
Q6PDE7	Q9WU79	A2BE93	G3X926		Q792Z1	O55022	Q9D0C4	Q8BG51
Q9QZI9	Q9JJF9	Q8CCK0	Q91X78		Q8K310	Q9ERR7	Q8VDC0	Q8VDG5
B7FAV1	A0A1L1SSF8	Q99LE6	Q99J47		Q7TPV4	Q8CD15	Q8C4J7	A3KGI3
A2AP78	Q9ERI6	A0A2I3BQN2	A2AC16		Q61768	Q9DBA6	Q9DB77	Q8BZZ3
Q9EPL0	P16294	Q64462	Q8VDK1		P61255	Q9Z2A0	Q91VU6	Q8BJL9
Q9DB34	P35585	Q9JI19	Q9CZS1		Q6P9R2	B2RXC1	G3UZ01	P13745
B9EJ80	Q8R0B4	Q6QI06	Q9WVA2		P70697	A0A0R4J1H2	P28474	P62900
P08032	Q8R0I4	P09813	Q3UXF4		Q9CPY7	Q9JK23	P68037	P70340
Q9CZD3	Q3UDE2	D3YZZ3	D3Z7C6		O09043	P08121	P39061	O35385
A0A0R4J1E2	Q9DCV3	Q792Z1	P61979		Q8K183	Q8BGF3	F6VVY4	Q8BP00
Q8BS95	P53569	Q8BQU7	Q9CRA4		Q810B6	P35235	P27546	Q8C547
Q91WP0	Q6ZQ89	Q61009	Q8VCG3		D3Z6Q9	Q99K30	B2RVL6	Q7TMM9
P26516	P22599	Q9EQG7	Q9JIM1		P08121	Q61578	Q06185	Q9QXN3
Q1ERP8	Q9CQN6	Q8BGT0	Q9QYE6		Q8VE95	Q9R1S8	Q9WUU7	Q8R123
Q6ZWR6	Q9D4H8	Q9WUU7	Q9CXZ1		P61211	Q03265	F8VPX2	E9Q0B5
Q8CGC7	O35728	O55029	A0A1B0GR18		O55222	Q9JIB4	Q9D0E1	A0A1B0GRV3
P27601	Q62426	Q91Z34	Q99LE6		Q8BX17	Q6WKZ8	H9KV21	A0A087WS46
E0CZE8	O88188	Q6DID3	A0A0J9YUI8		Q3UXJ2	Q9D708	Q9D1D4	Q8CGB6
Q9DC71	Q8BWY3	Q8R2W9	Q9CQV8		Q80UM7	Q9WVM8	Q91VR8	Q91XF0
Q8CC88	G5E8F8	E9PV04	O35609		Q6P2B1	P08122	Q80VP1	F6TEU8
Q3USK2	P57759	Q8BMA6	Q8VCM8		Q8BYL4	P35278	D3YYS6	Q6PER3
P56528	Q3UIU2	O70572	Q9CQZ6		Q8K0C4	Q923D4	Q6PDN3	Q9Z1B3
Q9QYC3	Q9DBL7	P59383	E9Q9M1		Q91WM1	Q9Z0S1	Q61749	P29341
Q9QY73	Q9DB34	Q58NB6	P97352		F8VPU2	Q9CYK1	P42232	P45878
Q8BJ83	O09110	A0A140T8P3	Q9JMA1		Q8BXB6	A0A0R4J140	A0A1D5RLV0	Q9DC63
P16294	A0A1L1STY4	Q9QWR8	P16301		G3UWE2	O55131	E9Q852	P26040
Q60766	O08749	Q61702	Q8C6G8		Q8BGR9	Q9CQ10	E9Q3L2	P61750
Q8R2T8	J3QPW1	Q9CPS6	G3X9H5		Q3V493	Q543M9	E9QND8	A0A0M3HEQ0
Q9JI99	Q5U467	O09174	P63073		Q99J09	P97371	Q6PDQ2	P63168
P35802	A0A571BF02	Q9CQV5	Q6ZWX6		Q6PDG5	A2AS37	P26450	Q9DD06
J3QMY0	A0A494BB38	Q9JKF1	Q99K28		Q80ZJ6	P62843	P63328	P10605
Q9D826	Q9DCY0	E9PYJ6	Q8BXC0		Q60864	P47199	A2APT9	Q8BWQ1
Q9JLF6	Q61464	Q9DCU6	Q3THW5		E9QND8	Q9JKY5	Q6ZWV7	Q9CQQ8
Q5SSH8	Q5XKN4	Q9QXA6	E9Q5L2		P28705	Q8VCA4	Q6ZQL4	F6U6X3
Q9ERB0	P01635	Q9QYC3	H3BJ78		P59279	P97352	O54833	A0A0N4SW34
G3X9Y5	Q91W89	Q9CQC9	Q9DC71		Q80TP3	A0A1Y7VJZ2	Q6PIP5	Q8C079
P38647	Q8R2W9	F6XQ00	P56528		O70481	P18052	Q9DCH4	Q8BKX6
P10107	P26041	F8VPJ6	Q8R2T8		Q9DCT8	P63328	A8Y5N4	Q99PG4
Q9JHS4	Q5SSH8	P61458	Q3TPM3		D3Z3L3	Q9D1D4	Q8BHN3	Q9JHH6
A0A0G2JDI9	Q5QNV8	P24638	P15920		O88532	Q60770	Q9QYI4	B2RY56
B2RX12	Q9D0Q7	P62071	Q9CZE3		Q9D394	Q8VI75	O09043	Q8VED2
Q8VCU2	Q9D823	A0A0N4SVE0	Q6PHS6		P29788	Q80XR8	Q8C3S2	Q9JI19
Q9ER72	Q8C407	O70131	Q64726		P32261	Q8C166	Q9DD06	Q8K0R6
E9PUS2	A0A0R3P9C8	Q8VEE4	F6TUL9		E9QM92	Q8BG79	Q9JHH9	Q6QI06
Q8C3B8	A2AKK5	Q9QWY8	Q9EQ61		Q99PT1	A0A338P6P6	H9KV13	Q8VIJ6
P08508	P56382	A0A0R4J140	Q9CQW0		Q8BH43	D3YW09	Q9D1R9	P35278
Q3TPM3	Q9EPU0	Q9DBS1	Q91ZN5		Q8BJ71	Q7TNV0	Q9D1P4	Q9CQ80
P15920	Q9CZD3	A0A0R4J1Z3	P21278		Q99MJ9	Q8JZZ0	Q6ZQH8	P62869
Q9CZE3	Q811I1	Q64726	Q8BY89		O70194	Q9ERF3	Q9CR57	P34884
Q3UHN9	Q9D0Y8	Q91WT8	O88329		P62754	E9QAR6	A8Y5J3	A0A1W2P7S8
Q9CQZ5	Q09200	Q8VDG5	A0A0R4J187		Q8R5J9	P63038	Q8CFG9	E0CZE8
P97313	Q61009	P28660	Q9WTX5		Q8CFD4	Q99P27	Q8K154	A0A140LJG6
Q9CY27	Q9D2R8	Q9D0Y8	Q924Y0		P11862	E9QLB2	Q78XF5	Q8R3D1
Q9JLV5	Q8BUV8	Q80UG1	Q6PIP5		Q9EQK5	Q91VF2	P55096	Q91WP0
P17918	Q9CQC9	P05132	A0A140LHA2		A0A2I3BPG9	P70336	Q62426	E9Q3L2
Q9Z1Z0	Q6P3D0	Q6IRU5	Q9CQ71		P25799	F6YAR3	Q922Q8	Q6P5E6
P48776	Q3UUQ7	Q8BND5	Q60710		P62311	P61082	P29037	A0A0G2JFP4
A0A0R4J140	Q9CPX7	P01675	G3UXL2		Q3UYV9	P13745	Q3UUI3	Q8BGF3
P39039	E0CZE8	P19536	P29341		P35285	Q52L67	F8WJ64	Q9CQH8
O70309	Q9DCD0	E9Q6M6	A0A0N4SUV6		Q9JHH9	Q8CIG8	Q80TA9	Q8BG79
Q8VI47	Q9JMG2	O35719	A0A286YDT5		H9KV21	K9J7B2	Q9CYK1	Q9Z0S1
Q91V08	Q6NXZ5	B2RVL6	P61166		B2RXC1	A0A1B0GSI7	Q91V89	Q9D0L8
Q8BHG1	A0A0R4J140	Q9EP72	P34884		Q62348	Q6A028	A0A0R4J0C0	Q9Z1A1
Q9D6Z1	Q9JIK9	Q6PHS6	Q61035		Q80X41	Q9CQQ7	F6RV17	Q8CDY9
A0A1W2P869	F8VPJ6	Q9CPQ1	Q9EST8		Q3TZZ7	O08738	O09131	P97370
F8VPJ6	Q8K441	A0A0R4J034	Q8BHC1		Q6PIP5	Q99LB7	O35344	Q9D338
Q8C7G5	P70211	P16331	Q14C59		O54833	Q9JIK9	Q6IRU5	E9QJV4
Q80X41	O08553	Q921L3	A0A1Y7VKC6		O88878	Q93092	P62843	E9Q5K9
Q64462	Q61733	P62141	A0A0N4SVE0		Q7TMG8	O70172	Q3UDE2	E9Q197
Q9QZB7	Q9CR59	A0A1D5RLM8	Q8JZP9		Q80TA9	Q9CQV1	Q91YP3	P62082
Q6PHS6	Q91WT8	Q9QZB7	A0A0U1RPZ0		Q922E6	A0A0A6YY53	Q8CG47	Q8C214
P97760	P16331	G5E833	Q8JZN5		Q6PAR5	P62141	P01887	P21279
Q80U30	Q8BP07	E9PYV1	G3X9Y6		Q8K4L3	E9Q3X0	Q8JZK9	Q9JMG7
P46460	F8WI14	Q8VCZ9	D3Z2H4		P01887	B1AZI6	Q9CXW3	Q9D0C4
O54998	Q8R1S9	Q8CC86	Q8BH79		O55013	D3YU58	Q9EQK5	Q924W5
Q5SZ87	Q61823	P07351	F6S4J6		O09167	Q9ESE1	P35278	Q9Z1Z2
Q8BJY1	Q6DVA0	Q9R1Q7	Q9JI19		Q9QY76	Q6NWW9	A0A140LIN0	F6V3Y9
O70303	Q924T2	Q3UIU2	P35576		Q91WC0	A0A494BB95	P51150	Q6DFW0
Q5SSI6	Q8BUE4	A0A1B0GR18	P12382		Q9D8L3	Q61792	A0A0A6YWC8	Q80ZK0
P54823	O88351	Q9QUJ7	Q9D6Y1		Q80UJ7	Q8CHY3	Q921X6	A2ALA4
Q64726	Q80TE0	Q61153	E9Q109		Q6PAV2	Q8BJZ4	Q9WVD5	E9QM90
Q5QNV8	A0A0R4J135	Q9QYJ0	Q9CYA0		E9Q804	A0A2R8W6G1	Q8R2V5	P22437
P97494	P03921	P70257	Q8CIB6		P26443	A0A0R4J0U8	Q8K183	Q60737
Q8K0L9	Q9CQE3	E9Q3C1	P97364		P62313	Q8C2E7	A0A494BB95	Q5SWY8
F6TUL9	Q6ZWR6	Q8R2T8	A0A0U1RPJ5		Q9DCE5	Q3UUI3	B1AZI6	Q4VC33
P50516	Q8R4P4	Q8CDM8	A0A087WS16		Q8BJ37	O08807	Q9QY76	G3UZM1
Q9D4V7	A0A6I8MWZ8	E9PZA7	Q9D379		Q9R0P5	P35279	P49722	E9Q690
Q61656	P62141	Q3B7Z2	Q5SV64		A2A5R2	Q9JMH6	Q8BKZ9	D4AFX7
O70468	Q9JHW4	Q3UDR8	P06801		Q8JZK9	Q8R3K3	Q9D7M1	P10630
A0A0A0MQ68	Q99LY9	Q9JJF9	A0A2R8VHF9		Q9CQF4	Q8BHE8	Q924M7	Q9JLJ2
P26041	Q8BWQ6	E9Q6D8	A0A1W2P6G5		O09110	Q8BGR2	P11862	G3UXL2
Q9EQ61	Q61703	Q8BXQ2	P47740		Q9JK23	Q99NH0	P25799	Q3UW64
P21956	P11862	Q8BW49	P62858		Q3UFS0	Q8BTS3	Q5F2F2	D3YVC1
P42703	P70266	Q9QWF0	Q9ET30		Q80SY4	Q9JMC3	P25206	Q9QZN4
Q9D706	Q3UDR8	Q8C407	Q5SVG5		B1AZI6	Q99K01	P16301	Q5RKN9
Z4YN00	Q9D826	Q60680	A0A140LHR3		Q91YP3	Q64374	A0A0R4J023	E9QP62
F8WHP8	P31786	Q9D8P4	E9PZF0		Q99JT1	P61089	Q9Z2C5	A0A0A6YVP0
Q61830	P35601	Q60597	Q9D0F9		Q8C1Y8	E9PX24	P35550	Q91VA0
A0A0N4SV06	Q8R1B4	Q80UW8	E9QNY3		O35344	Q64464	Q52L67	A0A087WQS2
Q9CQW0	Q80SY4	Q9QZN4	Q6ZWU9		P14115	Q9D0L8	E9Q555	A0A6I8MWZ8
Q30D77	A1L3P4	Q8BXZ1	H3BL34		D3Z4S3	Q8BMA6	Q8VDN2	P62880
A0A0A6YY75	Q8BPM2	J3QNN4	Q8CGV4		P62334	Q91WE6	Q8R5J9	Q8CE04
Q8CI51	D3YVF4	Q9DCV4	Q8CFX1		Q91V89	P00405	Q80UN9	Q9CXW4
P70168	P61458	O08749	Q61941		Q03160	Q80UM3	E9PYK3	Q7TMB8
Q920E3	Q9DCE9	Q7M6Y3	Q8R5C5		P84099	Q06185	O54909	Q91WL5
Q91ZN5	P46935	Q9JII6	Q9CYH2		A0A0G2JFJ6	Q91W50	P47856	F8WI95
Q9DC51	O88325	P40336	Q02105		Q9Z2A0	Q9D5J6	P03930	Q3UZG4
Q8BYA0	O35864	P42227	Q5SW88		Q91VM9	P62911	O88543	Q9D1G1
P21278	Q99KU0	Q9CQF8	Q9CY66		Q9CR57	Q8VCT3	Q62425	Q80WJ7
G3X8T3	Q6NV83	A2AKN8	Q5SSH7		P50516	P35550	Q99LB7	Q91W90
P98064	Q6NS46	L7N463	Q8C2Q8		Q8WUR0	Q99P87	O88878	E9PWB2
Q9CQN6	A0A571BDG6	A0A2R8VHF9	Q05793		Q6NWW9	P55096	Q8C1E7	P62835
P97370	L7N463	A0A1W2P6G5	O88792		Q8BTU1	P29037	P41317	P17751
A0A0R4J1U2	E9Q133	E9PXC3	Q8VCI0		Q3TYX3	P61079	P70335	D3YZ09
Q8BY89	Q7TMM9	Q8BK48	Q14AA6		P31725	Q6ZQB6	O88532	Q6GT24
Q8CBB7	P28666	O88329	Q3TJ56		E9Q2W8	P16301	E9QNY3	Z4YJT3
P35487	H3BIY9	Q9D816	E9Q6A6		P54822	Q8BGR9	A0A0A6YX73	Q63844
E9Q555	Q8R429	Q99P27	P63001		Q9D1D4	Q8VED2	Q8BG51	O88947
P49182	Q8QZW8	P15626	P01807		P17563	Q9EST4	Q61699	B2M1R6
P29037	Q6ZWY3	E9PV73	Q8CJG1		Q6ZWU9	O09131	Q921G7	A0A1B0GR60
Q8K182	Q5NC80	Q5NC80	H7BXC3		Q9CQ75	Q99MJ9	A0A494BBL7	P62748
Q9D823	Q6IFX2	P10605	A2AUE1		P61087	P11679	P70255	P70297
E9Q133	E9PV73	Q99KI0	Q9DCF9		Q99KR3	B7ZCV4	O70274	Q9CWG9
E9PXC3	P01797	P35278	P62814		Q91VD9	Q62425	E0CZD9	Q3TLP8
Q64524	P26516	B1ARD1	P08752		Q9CPX7	Q8BXB6	Q8CGK3	H3BK03
Q7TMM9	Q9DBI0	A2A9I0	Q9QWL7		Q9D799	Q9CQR4	A0A1B0GR18	Q91ZR2
A0A1B0GSQ6	Q61555	Q3UV17	F6XQ00		Q8C7J6	Q9QXG2	Q9JIK5	Q8R5L1
P28666	O35841	Q9WTP6	G5E902		O08807	P26450	Q9DAT5	P04104
O88329	Q9WUD0	P50446	Q80W54		L7N463	Q3TXN1	Q07231	Q9DCV7
Q9QXY6	P62700	A2AUE1	Q07417		B2LVG5	Q9CQA1	P58404	Q9D7J9
P15864	P70257	P15864	Q61559		P11591	A2ATU0	Q91VD9	Q07235
O35728	Q8BGZ7	Q9WUH7	Q60996		Q8BYH7	Q61595	Q9JIB4	Q3ULJ0
O35841	E9Q593	Q61151	O35972		Q99PP7	Q80VP1	O08738	Q8R2U0
D3YVP6	A2A998	Q9WV70	A0A1Y7VL93		Q99NB9	Q8BKS9	Q69Z37	Q78IK2
Q9CR89	Q62392	Q8QZW8	Q8CG14		P11679	O09110	Q9D8Z6	F6YAR3
O88351	A0A1Y7VN19	A0A338P6G0	A0A0R4J1H0		Q8BMA6	E9QJU7	G3UYF9	E9Q0U7
Q922B2	E9Q496	O35841	Q9WVL0		O08738	Q9DBL7	P24529	Q91VS7
Q924D1	Q8R2P8	P52196	E0CYN0		Q9R194	P46460	P61079	Q9D5J6
Q8K3J1	P63082	Q9DCV7	Q9CXF0		O35648	Q8BI72	A0A0G2JF72	F6Q404
Q9ERI6	O88824	Q62392	B1AUB9		Q91VF2	Q921M7	E9Q6R7	A2AQ43
O55242	A0A0N4SW34	A0A0N4SW34	Q8R1I1		Q8C3Q9	Q8VEM8	Q8K370	Q64374
Q9DB05	P60335	A2A998	Q00724		Q924T2	A0A0G2JDK3	O08600	D3Z5H4
P03995	Q8BTZ7	G3X926	Q99N85		Q9D708	P63087	Q99JY3	Q64433
A0A0R4J187	P97363	P27641	O70475		Q8BIJ6	G3X9H7	V9GX87	P35441
P27661	Q80UW8	A0A1Y7VN19	O35658		Q62425	F7ARZ1	Q99NB9	Q6P9Q6
P62897	P08508	Q01237	P68254		P61804	P62869	P70340	A0A5F8MPH6
P63082	Q9DBD5	O35639	Q9ER41		A2ATU0	Q8CCP0	Q8K0C4	A0A0R4J1H2
A2AQN4	O88544	P70194	Q8K297		P47856	O08600	Q99KC8	Q99MR8
Q9WTX5	A2A9I0	Q9D4V7	Q6PDQ2		Q06185	O08582	Q9Z2I0	Q8BTS3
Q3UV17	A2A4P3	Q924D1	P51660		Q9R1J0	Q9JLB0	O70481	P46460
Q8C7E4	Q9D2R6	Q62165	Q9EPK7		H3BKQ7	Q8VDN2	Q3TZZ7	Q6P5B0
Q9EST4	A6X919	Q8BGG9	A0A2R8W6P0		A0A0R4J0R8	Q9CQN1	Q62447	G3UZX4
D3YY98	Z4YKM2	Q8BHD0	Q9JJA4		Q60770	Q8C165	A3KGI3	P18052
P31809	Q80WQ2	Q8BG94	E9Q0F0		P55096	H3BJ51	A0A0R4J065	A0A0R4J008
D3Z0I8	Q9ERG2	Q8R2P8	P63158		Q8R164	A0A1Y7VL93	Q80X81	A0A498WGK6
Q91W52	Q80UJ7	Q80U95	Q8CIB5		Q8K0L9	O70274	Q9D1I5	P06797
A0A0N4SW34	B1ARD1	Q9DCV3	Q99L48		B1AUN2	Q80X41	Q8JZM0	O08582
Q62392	Q5FWK3	P68254	Q8R5I6		P21278	Q8CGK3	Q8K1J6	P31266
Q5SW87	Q8BJY1	Q69ZQ1	Q61702		Q8CG14	Q9CPR4	A0A0M3HEQ0	A0A1Y7VL93
P62746	Q61469	Q5U4E0	Q9D1M7		Q5U5M8	P84099	E9PVA6	P15532
P04186	Q9QYA2	Q5SXR2	A0A5F8MQC8		Q9WVD5	Q6A085	Q99P30	Q9CPY7
Q8R1S0	A0A087WQU4	Q7TQK1	Q7M6Y3		A0A087WR75	Q14C51	Q3UFS0	D3Z6Q9
Q924Y0	F8VPK0	E9Q447	Q9DCV7		Q8JZU2	Q9ES97	E9PZ92	Q80TP3
Q62165	P46460	Q99K28	A0A0R4J119		Q9JI08	Q8R123	Q9D6W8	P35285
Q99L28	J3QQ44	E0CX44	Q9QXB9		O70311	Q8BYY4	P32261	Q922E6
Q5FWK3	J3QNN4	Q99PQ2	P70697		Q91VK1	Q9CRC0	Q8C2E7	Q9Z2A0
E9Q3C1	Q8K4T3	A0A1Y7VNF4	Q99KN2		Q8VDK1	Q9DCJ9	Q9CYH2	Q3TYX3
P32233	Q9QYB1	Q5FWK3	O35639		O54754	A0A1Y7VK42	A0A0G2JDK3	P31725
P97363	Q791V5	Q9DBL7	Q9CPU0		P56213	P70257	Q99K01	P54822
B1ARD1	Q80TN5	Q99P88	P54071		Q9ES00	H7BWX9	Q3UMW8	Q8BYH7
Q9CX00	P10852	F6VNW5	O35239		Q9CQW2	E0CZD9	Q80UG5	Q9D708
Q6PIP5	Q99K94	Q9EQQ2	Q8C1E7		Q6RI63	O88878	Q5DU09	P61804
Q9DBB8	O89116	Q76I79	Q91V04		V9GX87	P62874	D3YU58	P56213
P70274	D9J301	A0A217FL53	G5E8M7		Q07231	Q9D6Z1	Q9Z0H1	Q9CQW2
A0A140LHA2	Q8K4Q8	Q9CQL1	D3Z5Y5		G3UZ01	Q8C1E7	E9PUK3	Q63810
A0A0N4SWH3	Q8CJG0	Q9EST8	A0A1W2P733		B2RVL6	Q6ZQH8	Q8R3K3	A0A0U1RPM8
P70194	Q9DBG7	D3Z4U8	D6RFU9		B2RRE7	P34927	S4R1X1	P35235
Q9CQ71	A0A2I3BQY6	Q61114	Q45VN2		P41105	Q07231	Q9JHW4	E9Q0J2
P97929	P59481	Q9DCE9	Q99N84		Q8VE22	Q9CQ62	P63276	P49935
Q91V77	Q8K072	Q9CQN6	Q99J56		P61957	Q3U7R1	A0A7N9VS49	Q8VEJ4
P62869	A0A0A0MQD4	Q9Z2M7	E9Q5F4		Q922L6	Q7TSH6	Q9CXK8	A0A1Y7VK42
Q60710	Q9Z2M7	Q5SSH8	P62748		Q9QZQ1	Q9DC71	Q80UM3	Q8BI72
P31996	Q9D051	Q61469	P14246		Q61171	A0A0R4J1Z3	A0A0G2JE29	D3YVX4
Q9JI60	Q9CRB8	J3QQ44	P55065		Q8C176	Q8BHN3	Q7TT18	Q6ZPY2
Q91YR7	P49182	Q9CQI7	Q8BQU7		Q9R092	Q8C214	Q9CT10	Q8R0V5
Q61009	G5E8G6	Q8BFY6	P14576		Q63810	A2ALA4	Q9DBA6	Q9CWH6
G3X920	K4DI77	Q9EPA7	Q792Z1		O08600	A0A0R4J065	E9PZQ0	Q8CEC6
D3Z7P0	E9Q3W1	E9Q6P2	Q61550		O55143	P22682	Q60709	A3KGB4
Q3UVL4	Q6P542	P46460	A0A0G2JDK2		G3UYF9	Q8BH95	P11531	Q9QZB9
Q8VDG5	Q64133	E9Q5L2	Q9QWR8		Q7TN83	E9PZ92	Q8VED2	Q64464
Q91X17	O55229	A0A0A0MQ68	Q61102		Q8BFY6	Q8C7J6	Q8BKS9	A2A8L5
D3YWI1	Q80UY7	P59481	Q91YX5		Q7TSH6	P35282	Q9DBA9	O54804
G3UXL2	Q9QUH0	A0A0A6YWM5	Q91V41		Q9Z2K1	G3X9K3	Q924T2	D3YU75
Q8C407	Q3TKT4	A0A140LHA2	A0A087WSU5		Q62426	Q91YI1	Q8C4Y3	Q8BGR2
A0A494BAA4	Q9D023	Q9D5V5	Q9EQZ6		P24529	Q9D6N5	Q5H8C4	Q99JH1
P29341	E9Q0B5	P26262	C5NSA7		G3UW85	P61458	P61982	P51655
Q80XI1	P97494	Q9JJQ0	Q6IRU5		A0A0U1RPM8	Q91YP3	Q64321	E9PV66
G3UX35	Q9DCE5	Q60710	Q8BGA8		Q7TT50	Q99KR3	B2LVG5	E9Q401
H9KV13	Q9D8P4	Q91VR5	P99028		Q6ZPE2	Q68FE8	D3Z1A1	A7UAK5
P00375	D3YXN0	E9Q0B5	P59764		P46664	A2APT9	P35564	A2AMI7
A0A0N4SUV6	Q9EST5	Q8BHN0	Q3U367		B2RR83	O54804	P68369	P35279
P55194	O88822	P61166	P62320		Q99J77	P00015	P17439	D3Z3C6
E9Q8B6	E9PZ31	B1AUB9	Q99PT9		Q01279	Q8BJL9	Q64674	Q9D0F3
E9Q4Z2	V9GXH2	Q9Z2A9	Q9CQF8		Q61233	F8WJ98	O55131	E9PV73
P57784	Q3U3J1	A0A5F8MP92	A0A1Y7VLP0		P35235	Q62383	O55229	Q8VBT2
Q80X82	Q99KW9	Q9D2R0	Q9WU79		Q60932	Q3TQ29	P61082	P28867
Q9DBI0	O08582	E9Q852	Q9JJF9		Q921F4	P51855	A2AUK5	Q6R0H7
P27681	Q69ZQ1	P23249	P53569		Q60520	P45878	A0A1L1SVK0	P61208
Q9D6Y9	Q5SSK3	A0A1Y7VL93	G5E8F8		Q99LB7	P56695	Q7TPV4	A0A0N4SVA0
Q6PE84	E9Q605	Q8VCH7	Q3UIU2		P08556	A0A0U1RPM8	P17742	Q7TSH2
A0A217FL58	P17932	Q9D8T2	O09110		Q8BHE8	Q9Z2C5	Q9Z1J3	Q6NZL6
O35386	Q8BPB0	D9J301	A0A494BB38		Q91YH6	Q99J77	Q8BVP5	Q80U95
A0A286YDT5	Q9CPY1	Q9R257	Q8R2W9		Q5DTV4	A2AUK7	Q8BGV8	A0A0A6YY53
Q3UW64	F7AWK3	Q922B2	Q9CQC9		Q8R2N2	Q3UXJ2	Q8C214	Q8BK48
O88738	Q9QZB7	O55013	Q9CR59		P63268	Q8CI51	O88974	Q9CQQ7
P28474	Q8BP71	E9Q309	Q91WT8		E9Q0J2	Q9R1P4	Q9JI08	Q9D0D4
A0A1W2P6Y4	D3Z1Y1	Q9DC71	Q8BP07		P70255	O08740	D3YYC2	Q9JLB0
P61166	F6SSP6	Q791V5	Q8R1S9		Q8BG94	P46061	Q8BT60	Q9D1P2
Q3TMX7	E9PUN6	Q6NVG7	Q8BUE4		P50446	Q8R2N2	Q9Z2K1	Q9DB20
O88569	Q9DCU6	Q543K9	Q80TE0		Q9R1S8	D3YYK8	Q99KR3	Q9CWY3
J3QQ44	A0A0G2JFA8	P0DN34	P61458		Q64321	Q9D1I5	Q8C079	F6ZKZ3
E9QNR5	Q80TE4	Q8K4W8	Q9DCE9		G3X9H7	Q8CCJ3	A2RSQ0	A0A1L1SQV7
Q91VE0	Q9JHZ2	Q9CR40	P46935		P49935	Q8BK30	Q9Z0S1	A2A930
Q80TE4	B1ART2	A0A1W2P6H1	Q6NV83		Q8VEJ4	P97333	Q7TSH6	H3BJ65
P34884	Q7TN73	P35576	Q6NS46		Q9WVM8	Q9CYH2	E9QM90	A0A286YDH3
Q61035	A0A217FL58	E9Q4K2	L7N463		Q8BUK6	P63276	Q8R0X7	G3X920
Q9CQU0	E9Q8B6	A0A0G2JGN4	H3BIY9		Q923B1	Q8CGB6	P62082	P55097
Q61712	Q8BHD8	P97325	Q5NC80		Q80U58	P97370	Q9QXB9	F6QFD1
Q99P88	P42703	E9Q109	E9PV73		O89110	Q99J95	P63087	E9Q5L3
Q60936	Q3TMH2	Q8CFI7	P70257		Q9DCC4	Q9WUU7	Q80SY5	E9QP99
Q8BGA7	Q8BIF9	F6S4J6	A2A998		Q8VBZ0	Q99P88	P97304	Q9EQ20
Q4FJZ2	Q60766	Q9D023	Q8R2P8		Q561M1	Q923B1	P61750	Q61335
K4DI70	Q9JJI8	A2A4P3	Q80UW8		Q9D024	D3Z1A1	Q8BH43	Q9ERU3
P06339	A2A930	A3QM89	A2A9I0		Q8JZZ0	Q924T2	G3UZM1	A0A0R4J1N9
O08715	Q8BND5	A0A0U1RPZ0	Q9D2R6		A0A1Y7VK42	P63280	Q7TMG8	Q61024
Q8VCU0	P05531	G3X8U3	A6X919		Q9DBA6	O54749	Q9DBJ3	O89016
A0A140LIS8	F6UJ99	P56382	Z4YKM2		Q8VCT3	Q9JHW4	P47963	Q9JJI8
Q91ZH7	P52825	Q6PER3	Q61469		A0A5F8MPQ8	Q9QZB9	P17047	Q6V4S5
P62192	A0A0N4SWI4	Q8K072	J3QNN4		Q8BI72	Q922B2	Q9DC71	Q8BTY8
G5E905	L7N264	A0A0U1RPJ5	Q8K4T3		Q99N84	Q7TSH2	E9PX24	E9Q682
Q02257	Q99NF1	P41588	Q80TN5		D3YVX4	Q9QUH0	P32921	D3YW09
E9Q4K7	A0A3Q4EC18	P97364	P10852		Q3UMW8	O35459	Q6NZR2	Q8BK72
G3X8U3	Q6NXL1	Q8K2C7	D9J301		P63328	P00375	Q6RI63	Q91WD5
Q9CR40	P69566	F6XQY1	Q8K072		Q8R5F7	Q6P5E4	Q9QWR8	Q8BHB4
Q8BRK8	Q924D1	Q9D6J5	A0A0A0MQD4		Q9JIK9	A0A498WGK6	E0CXZ0	Q8C0D0
A0A1B0GR78	A0A0G2JGT5	A6PWX1	Q9D051		A0A1C7CYU3	Q99N84	Q62348	O09172
Q9DC23	Q5XJY5	Q6NV83	Q9CRB8		F8WJ98	Q8CG47	P70257	Q5SVW9
D3Z6Z0	Q3U7R1	Q8BP07	K4DI77		Q6ZQH8	Q80U95	Q60520	P52633
Q9JJ28	Q8R079	D6RH67	Q9QUH0		Q6ZPY2	A0A1L1SQV7	Q8BP00	P07309
Q62470	Q9EQG7	D3Z2H4	Q3TKT4		E9PV14	Q9DCN1	O88796	Q3U7K7
Q9DBA6	A0A338P6R5	F7CLL3	Q9D023		Q8R0X7	D3YUE2	Q78PG9	Q9JKC7
P52825	Q9WVL2	E9Q8I7	V9GXH2		Q8R3I3	O88796	O35286	Q3TZK9
Q9JJI8	Q99J36	P53569	Q99KW9		Q3U7R1	Q8R3D1	Q8VCM4	E0CY53
O70165	Q3U3Q1	Q6P3D0	Q7TN73		A0A1D5RLM8	Q9ES52	O54988	P17918
G5E8P3	D6RDC7	Q9D5R3	Q3TMH2		O54984	A2A8L5	Q9D6Y4	A0A087WSN6
Q9ES63	A0A0R3P9D3	E9QLJ0	A2A930		P70403	Q8CG14	Q8C7J6	B1B0C7
Q8BUE1	Q9DBN1	Q05915	Q8BND5		Q8CD15	E9Q4K7	G5E8B1	E9QB02
Q9EST8	Q61024	Q8BX10	A0A3Q4EC18		Q99JZ4	P31266	Q91VK1	D3Z041
Q8BHC1	A0A1W2P7Z3	Q9JI95	E9PV04		Q8BYY4	A0A0A6YX73	Q9EQC1	Q8K1X1
P28028	O70311	Q8K3J1	P26262		E9PZ92	Q8BK72	Q61390	E9Q8B5
A0A7N9VSW1	A0A0R4J083	Q9DBN1	E9PYJ6		F8WHP8	B2RQE8	Q9DCN1	Q8R2P8
E9Q605	P57784	Q3TKT4	Q9JKF1		Q5SRX1	Q9DBQ7	P63280	F8WHM5
A0A0R4J083	F8WID5	A2AS89	Q9DBD0		P62264	A0A0G2JFB1	Q6ZQ73	Q8CBM2
P23249	A0A075B664	Q3TMH2	B2RVL6		Q8VE80	Q8CEC6	Q8C878	A0A0J9YUQ8
Q7TPV4	O70479	P34884	Q8CD26		Q9QUH0	Q9CT10	Q8CGB6	Q80XN0
Q3UT41	Q9JJ28	O35368	A3QM89		Q8R0V5	Q8BK48	P84099	G3X956
Q8BGF6	E9PV04	Q8CGC7	Q62192		O35459	Q9CXW3	O54754	P28798
Q14C59	Q8BWS5	O35459	A0A0A6YWM5		P08122	Q6P8J2	P13745	A2AMS3
A0A1Y7VKC6	Q9D5R3	Q80TN5	Q6PER3		P28843	P47963	O54734	A0A494B923
A0A0N4SVE0	B1AU71	Q91ZN5	Q8K4W8		Q9ESJ0	P25206	Q8BVE3	A0A1B0GSX0
A0A286YCX6	Q3USZ8	P08607	Q9JLJ1		Q9CWH6	Q9WUI0	G5E8G6	G3XA48
Q8JZP9	P26262	A0A0A0MQD4	Q8K2L8		A3KGL9	P35285	Q9D554	B1ART1
Q91X21	Q9JI60	A0A1Y7VLP0	Q9QUJ7		Q80UM3	A0A0J9YUM4	I6L974	Q9D6S7
Q78T54	A0A087WQB0	B8JK33	G3X9D6		Q78PG9	Q3TYX3	E9PW43	P11352
E9PWD4	Q9QXE2	P97792	Q9CR62		P61027	E9Q555	Q8R015	K7N6C2
P33587	A0A0G2JDI9	Q8VF55	Q9CQW1		Q3TXN1	P59470	Q3TGW2	Q11011
O55222	Q99P31	A0A1Y7VKC6	F6Z458		Q61471	Q7TMG8	A0A0R4J2B6	D3YUT3
Q8CDY9	Q3UM45	P04919	Q8C0C7		A0A286YCX6	Q6RI63	P61087	P62717
P11862	O70468	D3Z2U5			Q2EMV9	A0A3B2W864	P12382	A2A4P4
Q925N0	Q8CFS6	Q9CQW0			Q91VJ2	Q8VBZ0	Q8K1R3	Q9EQE2
O88822	Q9EP72	Q8K2L8			P47955	A2AVR1	B8JJC1	Q9ESZ8
O55240	O55239	Q9JLJ1			Q497V5	P55302	G3X8T3	Q80XI4
Q9D2R0	Q99JT9	Q8BHC1			Q9CQ62	Q91WM1	Q61733	A2AEX6
A0A0U1RPZ0	E9PYJ6	Q9DBB8			Q9Z2C5	Q9Z1B3	Q8R3D1	P62301
P26618	A0A0A0MQ68	Q91ZH7			Q8CEC6	H9KV13	Q9DBQ7	Q8R010
Q9DBN1	Q62165	Q3UV66			E9Q7G1	B2LVG5	P97370	Q6VN19
Q61749	E9Q4Y4	A2A930			A3KGB4	Q7TMC8	Q6PFA2	Q9CXK8
Q8JZN5	Q6DFZ1	F7AIF3			P52760	A2AWE9	P62858	Q542V3
Q8QZW8	Q9JKF1	A0A0G2JFP4			A0A1L1SSA8	P51432	P27808	Q9CQ92
B1AU71	Q8CHT0	A0A286YDT5			P70257	Q561M1	O08740	P39061
G3X9Y6	Q61749	Q9CR23			Q9QZB9	Q9JJ80	P51855	P97863
Q9EP72	D6RFV0	Q8CBB7			B0V3P4	Q50H33	Q3TJ91	Q62465
Q62314	Q8BIP0	Q9D823			A0A0G2JDK3	Q9DB20	Q8R123	E9Q481
Q7TMY7	Q9QXS8	A0A3Q4EC18			Q8BYB9	Q8BX02	D3Z223	E9Q4D0
D3Z2H4	B1B1D8	Q62192			Q64674	Q14AX6	Q9R0X4	A0A0U1RQ55
Q80UJ7	Q08857	P54071			E0CXZ0	D0QMC3	Q6P3E7	Q9JLI0
Q3B7Z2	O35343	V9GXH2			Q921E6	A0A0R4J2B6	Q9JM52	Q8BPB0
A0A2I3BPN8	Q91XE9	Q5DTK1			H9KV13	O55229	Q8BUK6	Q5F285
A0A140T8L4	Q99KC8	Q922M3			B0V2N5	Q9D338	Q3TXN1	A0A0R4J1Y3
Q9WU03	P24063	Z4YKM2			Q3UHQ6	H3BJL4	Q9DC50	E9PZA7
Q8BPB0	Q9DBD0	Q61749			Q80YR4	Q64674	O35385	Q9D0E1
P01635	Q9WU03	Q3U2P1			A0A338P731	Q9D7S7	Q61233	Q8CFJ9
Q8BH79	E0CZ18	P04095			Q9EP71	E9PW43	Q9DCE5	Q6P5D8
Q99LF4	B2RVL6	Q8R079			A0A1Y7VJZ2	Q08288	F7D3P8	F6Y6L6
Q3UDE2	Q6YJU1	P13597			O70503	D3Z3C6	P49615	P62852
A0A498WGK2	Q9D136	Q99P30			C0HKE5	P56213	Q8JZZ0	P29699
Q8VDW0	P70349	Q8BZJ8			Q9CXW3	Q921G7	P61028	Q9D0G0
Q8K273	Q8CE96	B1AU71			Q9DCT2	P41105	J3QNT7	O70200
A0A0R4J0V5	Q8CD26	P59764			P17047	Q6ZPY2	Q8BX02	A8Y5J3
B2RXC1	Q9R0M3	P97494			Q91YH5	Q8BKZ9	Q9CQQ8	F8WJ64
P01646	Q61503	Q9JLJ0			A0A3B2W4I2	Q8R5J9	B1AUN2	P52840
L7N480	P32233	O55240			Q921F2	Q6QI06	Q9DCJ5	Q91WP6
D3Z4D8	Q91YP0	Q61823			Q8R3R8	Q9Z2K1	Q5NC80	Q9D6W8
Q9D5R3	A3QM89	Q9JIM1			P63087	P28867	Q9ERG2	Q9DBA9
Q9EQG7	A2BE28	G3UZJ4			P34928	Q8BG51	Q00899	Q8VCR2
Q9D8P4	B2RXC1	P10639			A2AUM2	P61028	P59470	Q3TAW3
Q64685	P29758	P62320			Q6PGH1	Q0KL02	A1IGU4	Q99MZ7
E0CYQ2	A0A140LIJ4	P40240			Q99N96	G3UWE2	Q8R3R8	Q9JMK2
Q5SV85	P59266	A0A087WPV1			Q64464	Q8BML1	P56399	Q9D1P4
F6QFD1	E9PZQ0	Q8CIB6			Q8BJZ4	Q91X34	Q921F4	Q8CHT1
E9QAD3	A2A3V1	B1AWN4			P70388	Q80UM7	Q3TQC7	Q8K0C4
A0A338P686	A0A0R4J0V5	Q14C59			Q05512	O35385	Q3U7R1	P32261
P10605	Q62193	O88822			D3YYS6	A3KGB4	Q8VCH7	Q99PT1
Q9CQ69	F2Z488	Q3UFQ8			Q9CQA1	Q6R0H7	G5E902	O70194
Q80UP8	Q62192	Q3TMX7			A0A0A0MQM2	Q61009	Q91WP6	Q9EQK5
E9Q0B5	A0A0A6YWM5	A0A087WSU5			A2A8L5	A0A286YCX6	Q6P5E4	O09167
E9Q0Q3	B1AY71	Q9EQ61			Q61792	Q8BH43	Q61166	Q9QY76
A2A4P3	Q6PER3	Q9QZ88			Q6P542	Q5U5V2	Q8VEJ9	Q91WC0
A0A1Y7VN19	Q99P88	Q8VDG6			Q91X34	G3X920	K9J7B2	P62313
B1AXZ5	Q9D2R0	Q8JZP9			Q8R1F9	A0A087WRZ5	P62754	Q3UFS0
P97452	E9PWR4	Q9CYA0			Q80YD1	P63268	Q9JMG7	Q91V89
Q76LS9	Q8BH95	D6RCI0			O54804	E9PZF0	Q8BYY4	E9Q2W8
Q99P31	Q8K4W8	Q7TN73			D3YYK8	E9PXY8	Q61792	Q91VD9
Q61733	Q91ZH7	Q8CD26			Q9R1K9	A0A0R4J055	P46061	Q99PP7
Q6P8W9	Q8CDY9	A0A0R4J0A9			Q99K01	F8WI14	Q149F1	Q8C3Q9
Q543K9	Q61247	Q8VDJ3			O88796	Q80ZK0	A2CG49	Q8BIJ6
Z4YK56	P00375	Q9JIS8			D3YU75	A0A0A0MQM2	A0A0R4J1Y3	B1AUN2
F6S4J6	Q9JLJ1	A0A0R4J0V5			P63280	A0A0G2JG74	Q6IME9	Q9JI08
Q61823	G3X8U3	Q6P5D4			Q3UVG3	P61208	A0A1Y7VJN6	Q8VE22
A0A2R8W6Y3	Q8K2L8	Q9D6Y1			P47199	P83510	P00375	P61957
P17932	P62192	E9Q0P8			Q9CQI7	D3Z5H4	Q80YQ2	Q8C176
D3YU58	Q9QUJ7	Q9CQW1			B1ASA5	O70577	Q569X9	G3UYF9
H3BJK5	Q3URQ0	Q8C0Z1			O88327	O09043	Q80X82	Q62426
B1AUS0	A0A494BA54	Q91V41			P51658	Q792Z1	Q1MX41	P24529
A0A2R8VHP3	G3X9D6	P59266			P58404	Q8K297	Q91ZU6	G3UW85
Q3TZZ7	Q9CR62	A0A0U1RNH3			Q99KN1	Q3U0M1	P28654	P46664
Q64516	Q9DBB8	P70266			P63276	Q8R4H7	Q91XE4	Q60520
P32037	P31996	Q6YJU1			Q5EBG8	P51150	Q9QUH0	P70255
I1E4Y1	F6QFD1	Q9CQL6			D3Z398	Q05915	Q8R0S2	Q64321
P05132	G3UZ78	Q9QXS8			A0A1D5RM23	E9PXZ8	Q9ES97	Q8BUK6
Q9JI19	Q543K9	G3X9D6			Q8BGR2	P26040	Q8R4U0	Q8R5F7
Q8BXQ2	O55240	A0A0J9YUN6			Q99JH1	Q9ES28	Q9CQA1	P62264
A2AIT6	A0A494BAH3	Q3TWI9			P51655	O35386	Q9CQU3	Q9ESJ0
Q6AXE3	F7ARC5	Q9D826			Q569X9	Q61335	Q8VC19	A3KGL9
A0A075B664	Q9WTZ2	Q60634			Q9ET54	O88736	P41105	Q91VJ2
P17665	Q9CQW1	B2RXC1			Q4U2R1	O54754	Q9JHH6	A0A1L1SSA8
D3YTQ5	Q9Z256	K4DI77			D0QMC3	A0A0N4SVA0	E9Q4D0	E0CXZ0
Q9DCQ3	F6Z458	A2BE28			Q9DC71	Q8VBT2	Q2NL51	P17047
Q8BJR6	Q8R3L2	Q8JZN5			P24527	P97929	Q99NH2	Q05512
Q8BH35	Q9CR40	G3X9Y6			Q8K2V6	Q8BWR8	G3UWE2	Q6P542
E0CYH7	Q8BH61	P49182			A0A0U1RPM3	E9Q401	A2AUM2	Q9R1K9
P70704	F6XCT0	A0A075B664			E9PV66	Q6ZQ73	O88327	O88327
B1AY71	Q9QY73	Q8R574			Q6ZQ73	P17012	F8VPJ6	A0A1D5RM23
Q6P1E8	P00848	Q8C0C7			Q9D6Y4	P83940	A0A1Y7VJZ2	P24527
Q8CFI7	P62305				Q63918	P52483	Q8VE80	Q8C5N9
A0A0G2JEX1	G3UX45				O35083	Q6PFA2	Q7TQC5	Q8BGV8
Q6DFZ1	Q8CGC7				O55229	A0A2I3BQ16	Q99J56	Q69ZX8
Q9CR64	Q8C0C7				Q14C51	Q8C0D0	P26040	O88974
Q9DCD0					J3QP56	A0A0R4J138	P17717	Q3TGW2
A0A5F8MPH5					Q8C5N9	Q8R0X7	Q05915	E9PV38
P35576					Q8VCH7	Q8C079	Q9R1P0	Q6ZWZ4
P27808					P02104	Q9JIK5	Q8R2N2	Q9JI44
P12382					Q8BUE4	P43883	B2RQG2	Q9JKF7
Q8C1Y8					A6PWX8	Q9CWH6	F8WJ98	Q9JHI7
A0A0A0MQM2					Q9DAX9	E9PV66	Q80YD1	P62984
E9PXG9					Q8BGV8	A2AV19	P35282	Q8BGZ7
Q9D6Y1					E9Q401	Q91V41	Q8BFQ4	Q9Z329
E9Q109					Q8K3W0	Q8CDM8	Q93092	P48774
A0A1B0GRS5					A7UAK5	P70340	Q80ZK0	Q9D0M0
Q9CYA0					A2AMI7	Q9EQI8	P56382	Q8C0L8
Q6PDN3					D3YVU0	Q9D6Y4	Q8C176	Q9CPQ8
G3UYN2					P35279	Q8K1J6	Q7TT50	E9PYH2
Q8CIB6					H3BJ51	O35286	P62830	P70335
P97364					Q8BKT7	Q99J39	Q91WP0	Q9QWR8
Q08857					E9PYI7	P04104	D3YX49	P14069
Q6I6G8					Q69ZX8	Q99MR8	D3YVI1	Q8VCT4
A0A0U1RPJ5					D3YWT0	O70481	D0QMC3	J3QQ44
O09172					A0A0G2JFK7	Q78IK2	P53994	A0A286YDB7
A0A286YDB8					Q3UHD1	P61750	P83940	G5E902
Q9Z0K8					D3Z3C6	Q3TNA1	O35405	Q9ERG2
F6T4M4					Q03311	Q61024	Q8BGZ7	D6RGP2
P55258					Q9D3D0	E9PXC0	Q8CAS9	E9QKK8
F6X819					Q80UW8	E0CZE8	A0A087WS31	Q9DAT5
					G3X8T3	Q91VK1	P02104	Q9CXV1
					D6RDC7	Q04690	Q8C5N9	Q9CQY1
					P42232	Q9CXF4	P55302	D3Z6I4
					O88974	O70503	P48771	D6RHP4
					P56399	P12382	Q9WV85	E9Q360
					Q9CUN6	Q99JH1	O54781	Q9QUR6
					Q5QGU6	Q9D0C4	E0CZE8	A2RSQ0
					P00405	Q8VE19	Q792Z1	Q99MU3
					Q8CHQ9	A0A0R4J0C0	Q9JI19	H3BJG4
					Q6PD19	P62267	Q69ZX8	Q8K215
					Q8K297	Q3UMB5	Q99J39	O88986
					P17012	Q8K0R6	O88738	A2A9M4
					Q9D0F3	P11531	P38575	A2ACP1
					E9QMK9	A0A1D5RLV0	Q8VCT3	Q8BK06
					Q8BG51	P01887	Q0KL02	J3QMY0
					Q8VDG5	Q9R1P0	L7N463	D3YZZ3
					A3KGI3	Q9DCT8	A3KGL9	Q60855
					Q8BZZ3	P61148	Q9JI44	A0A140LIF0
					Q3TGW2	Q9R092	Q9CXA2	P35564
					Q3TZX8	Q8C547	Q8C547	Q3V117
					E9PV73	A0A7P0A156	A0A1D5RM23	Q8BTM8
					Q9JHK5	P48725	Q8BMA6	E9QNN1
					P27641	G3UZM1	Q8CIE4	F8WJ05
					Q8BJL9	Q8BP00	Q8BQZ4	Q6NZJ6
					Q923D2	Q9ERU3	Q61205	P06801
					Q80TR8	P53798	P0DP27	Q52KG9
					P13745	Q9DCV7	A0A140LIF0	P23249
					P62900	P62082	E9PV38	S4R1I6
					Q8VBT2	Q9CQ65	P97929	P26231
					P70340	Q99JX7	Q8K215	G3UZ34
					E9PV38	Q6NZL6	Q99KK9	A2A841
					Q91XT4	Q91WP0	Q9DCT8	B1AZ46
					G3UW39	Q6ZWY3	O70503	Q8JZZ5
					O35385	A2AUM2	A0A286YCX6	S4R2K9
					O35382	O54734	Q9EPQ7	P47934
					Q8BP00	P38575	Q9QXN3	A0A140LJJ5
					Q91VV4	P62900	Q8VCM5	G3UZJ4
					P59900	Q3U128	E9Q2W8	Q8K1K2
					Q8K5C8	A2AMI7	Q9CY16	Q9CZX0
					Q6ZWZ4	O54909	Q8BZZ3	Q3UPF5
					Q9JI44	Q91VK2	Q8K2W9	A0A1Y7VKC6
					Q8C547	Q91WL5	A0A3Q4EGL6	H3BJY2
					Q7TMM9	E9Q9P8	Q8R5I6	E9PUD2
					P28867	Q8K023	P63268	P05213
					Q9QXN3	Q7TMM9	G3UXI6	Q922D4
					Q9DCS9	P63168	Q569Z5	Q9R098
					Q91UZ1	Q7TT50	P63168	P10711
					Q6R0H7	Q3UXL1	Q9CQN1	F8VQ54
					P61208	E9PXN7	P68181	A2A974
					Q8R123	P68181	P28843	Q6P1B9
					A0A0N4SVA0	P62748	Q922L6	F2Z4B7
					Q7TSH2	Q8R4U0	P62984	O70585
					E9Q0B5	P02104	A0A0U1RPZ0	Q5SV64
					A0A1B0GRV3	Q3ULJ0	Q9R1S8	Q78JT3
					Q9DBV3	Q8BZZ3	Q7TMM9	E9QN99
					P56485	Q8BT60	Q8C3Q9	F8VQ87
					A0A338P6B4	Q6PER3	Q6PHN9	Q9CQL1
					Q6NZL6	P21279	P70336	S4R225
					A0A087WS46	Q8VIJ6	Q9Z2U0	P35505
					Q7SIG6	Q9JHI5	P10605	Q9DBZ5
					Q8CGB6	Q63844	Q9Z329	Q6NXH9
					Q9JKF7	P10605	Q8CI43	Q8C845
					Q91XF0	G3X8T3	Q61406	A0A087WPH7
					F6TEU8	Q922L6	B2RR83	Q8R0W0
					E9PYR1	Q9DAU1	D3Z4D3	A0A1D5RML8
					Q9JHI7	A0A0N4SW34	Q0GNC1	A0A5F8MPF3
					Q6PER3	Q3TJ91	Q3UXJ2	Q8CFQ3
					Q9Z1B3	Q9DC70	A0A0N4SW34	P69566
					P29341	E9PUG7	Q9D1W4	Q60870
					J3QPX1	O55143	P08553	P62331
					Q9DC61	E0CYK3	Q8BK06	D3Z4J5
					Q8BTN3	O89110	H3BKC5	P20852
					Q8R079	P62754	P24527	A0A286YDU3
					Q9CPQ1	G3UXQ7	B1ARD1	Q91VU6
					Q80U95	Q6DFW0	Q3THW5	Q80W14
					A0A1L1ST44	D3YYS6	P48774	Q8VI78
					A4Q9F4	Q9D1W4	A2ALA4	E9PV04
					D3YTT0	Q99N96	A0A0G2JFY6	Q7TT18
					P45878	E9Q690	Q5SRX1	F6VVY4
					Q9DC63	D6RGM8	O54749	E9PUM3
					Q80X53	Q9DC63	Q80UY7	Q9CZH3
					P26040	O88325	Q99P88	A0A338P6I2
					P61750	Q9D1P2	E9PUM3	P27808
					A0A0G2JDJ5	Q80W65	Q8C863	O35343
					E9QMI6	B2KF50	A0A087WNZ7	Q9CQE3
					P62984	Q60709	P52825	A0A0A0MQG7
					Q8BGZ7	Q8C863	Q9CQ62	A0A1L1SSF8
					A0A0M3HEQ0	P47856	Q99PG4	Q9CR26
					Q9Z329	D3YXX5	Q8BH74	G5E833
					A6H6A9	Q5SRX1	E9Q6D8	D3Z7P0
					P63168	Q9CWY3	A0A0R4J1V5	F6RJV6
					A0A0A6YY53	E9Q5L3	Q6P9R2	D3Z636
					Q9DD06	Q9CQQ8	E9PYH2	P98063
					P10605	Q99LD9	Q8K297	G3UYE5
					J3QNU1	F7CBX2	Q99N96	Q78XF5
					Q8BWQ1	Q2NL51	Q8BJL9	Q921X6
					A2A715	Q8CGF7	P34884	Q9JIB4
					Q69ZA1	Q8VEK3	Q9JKF7	Q6WKZ8
					P48774	O55239	A0A1B0GRV3	Q9CYK1
					Q9CQQ8	P41230	O55222	O55131
					Q03147	Q8VCH7	Q8BGF6	Q8VCA4
					F6U6X3	Q9D0F3	Q9DBL7	Q8VI75
					Q9CQV5	Q80UN9	Q9CR70	A0A338P6P6
					Q8BK48	E9Q3L2	J3QMY0	P70336
					Q8VBZ3	A0A1B0GRV3	Q9QUR6	P61082
					A0A0N4SW34	Q9QXN3	Q8CCP0	Q52L67
					Q9D0M0	A0A1W2P7S8	Q9DCH2	Q8CIG8
					Q9CQQ7	Q8JZK9	E9QKK8	K9J7B2
					A0A494B9F0	B2RR83	O89110	Q9CQV1
					Q8BH24	Q80UW8	Q91X97	A0A494BB95
					Q8C0L8	Q6P5E6	Q561M1	Q8C2E7
					Q91YM5	Q99M04	Q8R5H1	Q3UUI3
					Q8C079	Q4U2R1	A0A494B9C1	Q99NH0
					Q8BVW0	Q91WD5	O35386	E9PX24
					Q5QNQ6	E9Q5K9	F7DF70	P62911
					A0A075B5Y4	P54822	Q9EPS3	P29037
					Q8BKX6	Q8BW75	G5E911	P16301
					Q9D0D4	Q3TZK9	A0A0R4J1Z3	O09131
					Q9JLB0	Q99PG4	Q61635	Q9DBL7
					Q91YZ8	O35857	A0A1W2P7S8	Q8CCP0
					Q9D1P2	Q04857	A0A0A0MQM2	Q8C165
					Q61414	Q9CR70	Q8BK64	O70274
					Q99PG4	Q78KK3	G3X9K3	E0CZD9
					P63166	Q8BFQ4	Q9CQE3	Q8C1E7
					Q9JHH6	Q9D7M1	A0A494BA87	A0A0R4J1Z3
					Q9CPQ8	Q8R3I3	Q920R0	Q8BHN3
					E9PYH2	P52825	F6TEU8	P35282
					D3YZ08	Q9CQH8	Q99P31	G3X9K3
					Q9DB20	E9Q166	Q99P87	P51855
					P82343	Q61635	Q9DBR3	P46061
					B2RY56	Q60737	Q99JT9	Q9D1I5
					Q8R180	A0A0R4J0G4	A0A0R4J1U2	Q9CYH2
					Q8VED2	P15392	P99026	Q9WUU7
					A0A140LIT2	A0A0U1RPV7	E9PY39	O54749
					Q9CWY3	A2A930	Q8CHQ9	Q9JHW4
					P70335	E9Q0B5	O70194	P00375
					Q9QWR8	O89016	Q6NWW9	Q8CG47
					P14069	H3BJ65	Q9CQ80	E9Q4K7
					Q9Z211	Q9ES46	E9Q449	A0A0G2JFB1
					Q9JI19	Q8CIS0	Q99MJ9	Q9CT10
					Q9WVG6	Q5ND13	P41230	P59470
					F6ZKZ3	Q80YA9	Q91X34	P55302
					Q8K0R6	Q6NZD2	D3Z1U9	Q8BX02
					Q6QI06	Q8BTF7	A0A140LJF7	A0A0R4J2B6
					Q8VIJ6	Q61233	J3QQ44	Q9D7S7
					O08553	Q505D1	Q07417	E9PW43
					A0A1L1SQV7	A0A140LJG6	P21279	Q8BKZ9
					Q8CD10	Q8C878	Q8BG79	P61028
					A0A1D5RLH3	Q8BTY8	Q921E6	Q0KL02
					O54825	E9Q317	E9Q360	Q8BML1
					P35278	Q8VCD5	A0A2R8VKS6	P51150
					Q9CQ80	Q03160	P63154	Q05915
					Q8VCT4	P70404	Q9D0M0	P97929
					Q8CIZ8	P01901	Q640N3	Q8BWR8
					P62869	Q9CQ40	P47758	Q6PFA2
					A2A930	Q8VE18	A0A0A6YXT7	Q8K1J6
					P34884	E9Q682	P14069	Q9CXF4
					J3QQ44	Q80ZJ6	D3Z6I4	A0A0R4J0C0
					Q8VC51	P31725	Q03160	P11531
					H3BJ65	Q9DC47	Q61419	Q9R1P0
					A0A286YDH3	P97742	Q8C7W7	P38575
					S4R287	Q3U4L8	A0A286YDL9	O54909
					A0A1W2P7S8	B1AY71	Q9WVL2	P68181
					E0CZE8	Q8VDK1	E9PX95	Q8R4U0
					F6UJ99	Q6P5G3	Q8CG14	Q8BT60
					A0A140LJG6	E9Q652	Q8CHT1	Q3TJ91
					A0A286YDB7	P52503	O08705	Q9D1W4
					G5E902	Q8CAF4	Q9DBI2	D6RGM8
					G3X920	Q8CDY9	D3YVU0	Q60709
					Q8R3D1	Q8BUV3	P52503	Q8C863
					Q8BFR5	P63005	A2AIV2	Q2NL51
					Q8VDT9	Q9CXA2	Q8VI78	Q8CGF7
					Q8R5L3	Q9JMG7	Q9D1P0	P41230
					Q91WP0	Q99M15	E9Q197	Q80UN9
					P55097	J3QP56	Q9ER73	Q9CR70
					A6H6A4	Q8C4S8	Q8CHW4	Q9D7M1
					Q9ERG2	Q8R0V5	Q9CQH8	P52825
					D6RGP2	Q99P31	A0A2I3BQS2	Q61635
					P25911	H3BJN3	Q6QI06	Q8C878
					E9Q6P4	A0A0R4J1N9	Q8R2L5	Q8VE18
					G3UZX2	Q6QD59	Q91X91	Q9DC47
					Q80XK6	F6TEU8	Q3UNZ8	P52503
					E9QKK8	F6W1A2	Q8CH18	Q99P31
[truncated: 168 more rows]

## Sheet: Table S7
Table S7	This table lists identified proteins (displayed as gene names) in hepatocytes and liver tissue EVs.
Hepatocyte, biological replicate #1	Liver tissue EV, biological replicate #1	Hepatocyte exclusively, biological replicate #1	Overlap in both hepatocyte and liver tissue EV, biological replicate #1	Liver tissue EV exclusively, biological replicate #1	Hepatocyte exclusively (P450), biological replicate #1	Overlap in both hepatocyte and liver tissue EV (P450), biological replicate #1	Liver tissue EV exclusively (P450), biological replicate #1		Hepatocyte, biological replicate #2	Liver tissue EV, biological replicate #2	Hepatocyte exclusively, biological replicate #2	Overlap in both hepatocyte and liver tissue EV, biological replicate #2	Liver tissue EV exclusively, biological replicate #2	Hepatocyte exclusively (P450), biological replicate #2	Overlap in both hepatocyte and liver tissue EV (P450), biological replicate #2	Liver tissue EV exclusively (P450), biological replicate #2		Hepatocyte, biological replicate #3	Liver tissue EV, biological replicate #3	Hepatocyte exclusively, biological replicate #3	Overlap in both hepatocyte and liver tissue EV, biological replicate #3	Liver tissue EV exclusively, biological replicate #3	Hepatocyte exclusively (P450), biological replicate #3	Overlap in both hepatocyte and liver tissue EV (P450), biological replicate #3	Liver tissue EV exclusively (P450), biological replicate #3		Hepatocyte exclusively, identified ≥2 out of 3 biological replicates	Overlap in both hepatocyte and liver tissue EV, identified ≥2 out of 3 biological replicates	Liver tissue EV exclusively, identified ≥2 out of 3 biological replicates
0610012G03Rik	1600014C10Rik	0610012G03Rik	2310061I04Rik	1600014C10Rik	Cyp17a1	Cyp1a2	Cyp2d12		0610012G03Rik	0610009B22Rik	0610012G03Rik	2210016F16Rik	0610009B22Rik	Cyp2c55	Cyp17a1	Cyp2d11		0610012G03Rik	0610009B22Rik	0610012G03Rik	2310009B15Rik	0610009B22Rik	Cyp17a1	Cyp1a2	Cyp2d34		0610012G03Rik	Aacs	Aak1
1700010I14Rik	2210016F16Rik	1700010I14Rik	Aacs	2210016F16Rik	Cyp2c38	Cyp20a1			2210010C04Rik	2210016F16Rik	2210010C04Rik	Aacs	4932414N04Rik	Cyp2j6	Cyp1a2	Cyp2d12		1700034E13Rik	0610010K14Rik	1700034E13Rik	2310061I04Rik	0610010K14Rik	Cyp2b23	Cyp20a1	Cyp2d40		4932438A13Rik	Aadac	Aamp
2310009B15Rik	2310061I04Rik	2310009B15Rik	Aadac	4930544G11Rik	Cyp2c69	Cyp27a1			2210016F16Rik	4932414N04Rik	2310009B15Rik	Aadac	9530068E07Rik		Cyp20a1	Cyp2d40		2310009B15Rik	1700122O11Rik	4930558K02Rik	A1cf	1700122O11Rik	Cyp2c38	Cyp27a1			Aaas	Aadat	Ablim1
2310061I04Rik	4930544G11Rik	2900026A02Rik	Aadat	4930563M21Rik	Cyp2j6	Cyp2a12			2310009B15Rik	9530068E07Rik	2310061I04Rik	Aadat	Aak1		Cyp27a1			2310061I04Rik	2210010C04Rik	4932438A13Rik	Aacs	2210010C04Rik	Cyp2c39	Cyp2a12			Abca1	Aars1	Actr10
2900026A02Rik	4930563M21Rik	4932438A13Rik	Aars1	Aak1	Cyp2j9	Cyp2a5			2310061I04Rik	Aacs	4930558K02Rik	Aars1	Aamp		Cyp2a12			4930558K02Rik	2210016F16Rik	4933434E20Rik	Aadac	2210016F16Rik	Cyp2c55	Cyp2a5			Abca3	Aars2	Actr8
4932438A13Rik	Aacs	A1cf	Aars2	Aamp		Cyp2ab1			4930558K02Rik	Aadac	4932438A13Rik	Aars2	Abcc12		Cyp2a22			4932438A13Rik	2310009B15Rik	Aaas	Aadat	2310057M21Rik	Cyp2c69	Cyp2ab1			Abcb10	Aasdhppt	Adap2
A1cf	Aadac	Aaas	Aasdhppt	Aar2		Cyp2b10			4932438A13Rik	Aadat	4933434E20Rik	Aasdhppt	Abitram		Cyp2a5			4933434E20Rik	2310057M21Rik	Abca1	Aars1	4932415D10Rik	Cyp2j6	Cyp2b10			Abcb6	Aass	Adar
Aaas	Aadat	Aasdh	Aass	Abca12		Cyp2c23			4933434E20Rik	Aak1	A1cf	Aass	Ablim1		Cyp2ab1			A1cf	2310061I04Rik	Abca2	Aars2	4933421I07Rik		Cyp2c23			Abcb8	Abat	Ado
Aacs	Aak1	Abca1	Abat	Abcc8		Cyp2c29			A1cf	Aamp	Aaas	Abat	Abr		Cyp2b10			Aaas	4932415D10Rik	Abca3	Aasdhppt	A2m		Cyp2c29			Abcd1	Abca6	Adrm1
Aadac	Aamp	Abca2	Abca6	Abhd17b		Cyp2c37			Aaas	Aars1	Abca1	Abca6	Acnat2		Cyp2b23			Aacs	4933421I07Rik	Abca7	Aass	A630089N07Rik		Cyp2c37			Abcd2	Abcb11	Adss1
Aadat	Aar2	Abca3	Abcb11	Abi3bp		Cyp2c50			Aacs	Aars2	Abca14	Abca8b	Acot11		Cyp2c23			Aadac	A1cf	Abca8b	Abat	Aak1		Cyp2c50			Abcf3	Abcc2	Adss2
Aars1	Aars1	Abca7	Abcc2	Ablim1		Cyp2c54			Aadac	Aasdhppt	Abca3	Abcb11	Actc1		Cyp2c29			Aadat	A2m	Abcb10	Abca6	Aamp		Cyp2c54			Abcg5	Abcd3	Agap3
Aars2	Aars2	Abca8b	Abcc6	Abraxas2		Cyp2c55			Aadat	Aass	Abca8a	Abcc2	Actn2		Cyp2c37			Aars1	A630089N07Rik	Abcb6	Abcb11	Abcc10		Cyp2c67			Abhd2	Abce1	Agfg1
Aasdh	Aasdhppt	Abca9	Abcd3	Acap2		Cyp2c67			Aars1	Abat	Abca9	Abcc3	Actr10		Cyp2c38			Aars2	Aacs	Abcb8	Abcb4	Abhd4		Cyp2c68			Abhd3	Abcf1	Aggf1
Aasdhppt	Aass	Abcb10	Abcd4	Acat2		Cyp2c68			Aars2	Abca6	Abcb10	Abcd3	Actr1b		Cyp2c39			Aasdhppt	Aadac	Abcc4	Abcb7	Abi3		Cyp2c70			Abtb1	Abcf2	Ago1
Aass	Abat	Abcb1a	Abce1	Acnat2		Cyp2c70			Aasdhppt	Abca8b	Abcb1a	Abce1	Actr3b		Cyp2c50			Aass	Aadat	Abcd1	Abcc2	Abitram		Cyp2d10			Acbd4	Abcg2	Ahcyl1
Abat	Abca12	Abcb4	Abcf1	Acot10		Cyp2d10			Aass	Abcb11	Abcb4	Abcf1	Actr8		Cyp2c54			Abat	Aak1	Abcd2	Abcc3	Ablim1		Cyp2d22			Acbd5	Abhd11	AI987944
Abca1	Abca6	Abcb6	Abcf2	Acot7		Cyp2d22			Abat	Abcc12	Abcb6	Abcf2	Acyp2		Cyp2c67			Abca1	Aamp	Abcd4	Abcc6	Abraxas2		Cyp2d26			Acin1	Abhd12	Aida
Abca2	Abcb11	Abcb7	Abcg2	Acta1		Cyp2d26			Abca1	Abcc2	Abcb7	Abcg2	Adap2		Cyp2c68			Abca2	Aars1	Abcf3	Abcd3	Acap2		Cyp2d9			Acot1	Abhd14b	Akap13
Abca3	Abcc2	Abcb8	Abhd11	Actn2		Cyp2d40			Abca14	Abcc3	Abcb8	Abcg8	Adar		Cyp2c70			Abca3	Aars2	Abcg5	Abce1	Acat2		Cyp2e1			Acsl4	Abhd15	Akr1c20
Abca6	Abcc6	Abcc3	Abhd12	Actr10		Cyp2d9			Abca3	Abcd3	Abcc4	Abhd11	Adnp		Cyp2d10			Abca6	Aasdhppt	Abhd10	Abcf1	Accs		Cyp2f2			Acta2	Abhd6	Akr1e2
Abca7	Abcc8	Abcc9	Abhd14b	Actr1a		Cyp2e1			Abca6	Abce1	Abcc6	Abhd12	Ado		Cyp2d22			Abca7	Aass	Abhd16a	Abcf2	Acmsd		Cyp2j5			Actbl2	Abi1	Akt1s1
Abca8b	Abcd3	Abcd1	Abhd15	Actr8		Cyp2f2			Abca8a	Abcf1	Abcc9	Abhd14b	Adrm1		Cyp2d26			Abca8b	Abat	Abhd18	Abcg2	Acot7		Cyp2j9			Ada	Acaa1a	Anapc4
Abca9	Abcd4	Abcd2	Abhd16a	Acy1		Cyp2j5			Abca8b	Abcf2	Abcd1	Abhd15	Adss1		Cyp2d9			Abcb10	Abca6	Abhd2	Abcg8	Acp5		Cyp2u1			Adam17	Acaa1b	Anapc7
Abcb10	Abce1	Abcf3	Abhd6	Adamdec1		Cyp2s1			Abca9	Abcg2	Abcd2	Abhd16a	Adss2		Cyp2e1			Abcb11	Abcb11	Abhd3	Abhd11	Acta1		Cyp39a1			Adam9	Acaa2	Ang
Abcb11	Abcf1	Abcg5	Abi1	Adamts17		Cyp2u1			Abcb10	Abcg8	Abcd4	Abhd6	Afap1l2		Cyp2f2			Abcb4	Abcb4	Ablim3	Abhd12	Actr10		Cyp3a11			Adck1	Acaca	Ankrd17
Abcb1a	Abcf2	Abcg8	Acaa1a	Adap2		Cyp39a1			Abcb11	Abhd11	Abcf3	Abi1	Agap3		Cyp2j5			Abcb6	Abcb7	Abtb1	Abhd14b	Actr1b		Cyp3a13			Add1	Acacb	Ap3s1
Abcb4	Abcg2	Abhd18	Acaa1b	Adar		Cyp3a11			Abcb1a	Abhd12	Abcg5	Abraxas2	Agfg1		Cyp2j9			Abcb7	Abcc10	Acbd3	Abhd15	Actr8		Cyp3a25			Add3	Acad10	Ap3s2
Abcb6	Abhd11	Abhd2	Acaa2	Adgrb1		Cyp3a13			Abcb4	Abhd14b	Abhd10	Acaa1a	Aggf1		Cyp2u1			Abcb8	Abcc2	Acbd4	Abhd6	Adam23		Cyp4a10			Adgre1	Acad11	Apip
Abcb7	Abhd12	Abhd3	Acaca	Adipoq		Cyp3a25			Abcb6	Abhd15	Abhd2	Acaa1b	Ago1		Cyp39a1			Abcc2	Abcc3	Acbd5	Abi1	Adam32		Cyp4a12a			Adgrg3	Acad8	Appbp2
Abcb8	Abhd14b	Abtb1	Acacb	Ado		Cyp4a10			Abcb7	Abhd16a	Abhd3	Acaa2	Ago2		Cyp3a11			Abcc3	Abcc6	Acin1	Acaa1a	Adamdec1		Cyp4a12b			Afg1l	Acad9	Aptx
Abcc2	Abhd15	Acbd4	Acad10	Adrm1		Cyp4a12a			Abcb8	Abhd6	Abtb1	Acaca	Ago3		Cyp3a13			Abcc4	Abcd3	Acnat2	Acaa1b	Adap2		Cyp4a14			Afg3l1	Acadl	Arhgap12
Abcc3	Abhd16a	Acbd5	Acad11	Adss1		Cyp4a12b			Abcc2	Abi1	Acad12	Acacb	Ahcyl1		Cyp3a25			Abcc6	Abce1	Acot1	Acaa2	Adar		Cyp4a31			Aga	Acadm	Arhgap29
Abcc6	Abhd17b	Ace	Acad12	Adss2		Cyp4a14			Abcc3	Abitram	Acbd4	Acad10	Ahcyl2		Cyp4a10			Abcd1	Abcf1	Acot3	Acaca	Adgrb1		Cyp4b1			Agpat5	Acads	Arhgap42
Abcc9	Abhd6	Acin1	Acad8	Agap3		Cyp4a31			Abcc4	Ablim1	Acbd5	Acad11	Ahsa2		Cyp4a12a			Abcd2	Abcf2	Acot4	Acacb	Adh4		Cyp4f13			Agps	Acadsb	Arhgef18
Abcd1	Abi1	Acot1	Acad9	Agfg1		Cyp4b1			Abcc6	Abr	Acin1	Acad8	AI987944		Cyp4a12b			Abcd3	Abcg2	Acot8	Acad10	Adnp		Cyp4f14			Agt	Acadvl	Arih2
Abcd2	Abi3bp	Acot2	Acadl	Aggf1		Cyp4f13			Abcc9	Abraxas2	Acot1	Acad9	Aida		Cyp4a14			Abcd4	Abcg8	Acp2	Acad11	Ado		Cyp4f15			Akap12	Acat1	Arl2
Abcd3	Ablim1	Acot9	Acadm	Ago1		Cyp4f14			Abcd1	Acaa1a	Acot2	Acadl	Aimp2		Cyp4a31			Abce1	Abhd11	Acsl3	Acad12	Adrm1		Cyp4v2			Akr1b1	Acat3	Armc8
Abcd4	Abraxas2	Acsl3	Acads	Ago2		Cyp4f15			Abcd2	Acaa1b	Acot3	Acadm	Akap1		Cyp4b1			Abcf1	Abhd12	Acsl4	Acad8	Adss1		Cyp51a1			Aldh18a1	Acly	Arrdc1
Abce1	Acaa1a	Acsl4	Acadsb	Ago3		Cyp4v2			Abcd3	Acaa2	Acot9	Acads	Akap13		Cyp4f13			Abcf2	Abhd14b	Acsl6	Acad9	Adss2		Cyp7a1			Alg10b	Acnat1	Asap1
Abcf1	Acaa1b	Acsl6	Acadvl	Agrn		Cyp51a1			Abcd4	Acaca	Acp2	Acadsb	Akap9		Cyp4f14			Abcf3	Abhd15	Acsm2	Acadl	Aebp1		Cyp7b1			Alg14	Aco1	Asap3
Abcf2	Acaa2	Acsm2	Acat1	Ahcyl1		Cyp7a1			Abce1	Acacb	Acsl4	Acadvl	Akna		Cyp4f15			Abcg2	Abhd4	Acta2	Acadm	Agap3		Cyp8b1			Alg6	Aco2	Ash2l
Abcf3	Acaca	Acta2	Acat3	Ahcyl2		Cyp7b1			Abcf1	Acad10	Acta2	Acap2	Akr1b7		Cyp4v2			Abcg5	Abhd6	Actbl2	Acads	Agfg1		Por			Alg8	Acot12	Aspn
Abcf3	Acacb	Actbl2	Acbd3	Ahsa1		Cyp8b1			Abcf2	Acad11	Actbl2	Acat1	Akr1c12		Cyp51a1			Abcg8	Abi1	Ada	Acadsb	Aggf1					Alkbh7	Acot13	Aspscr1
Abcg2	Acad10	Acyp2	Acly	AI987944		Por			Abcf3	Acad8	Acy1	Acat2	Akr1c20		Cyp7a1			Abhd10	Abi3	Adam17	Acadvl	Ago1					Alox5ap	Acox1	Aste1
Abcg5	Acad11	Ada	Acnat1	Aida					Abcg2	Acad9	Acyp1	Acat3	Akr1e2		Cyp7b1			Abhd11	Abitram	Adam9	Acat1	Ago4					Alyref	Acox2	Atg101
Abcg8	Acad12	Adam10	Aco1	Aimp2					Abcg5	Acadl	Ada	Acbd3	Akt1s1		Cyp8b1			Abhd12	Ablim1	Adck1	Acat3	Agrn					Amy1	Acox3	Atg12
Abhd11	Acad8	Adam17	Aco2	Akap1					Abcg8	Acadm	Adam10	Acly	Aktip		Por			Abhd14b	Abraxas2	Adck5	Acly	Ahcyl1					Angptl3	Acp1	Atg13
Abhd12	Acad9	Adam9	Acot12	Akap13					Abhd10	Acads	Adam17	Acnat1	Alkbh6					Abhd14b	Acaa1a	Adcy10	Acnat1	AI987944					Ano10	Acp6	Atg4b
Abhd14b	Acadl	Adamts4	Acot13	Akr1c20					Abhd11	Acadsb	Adam9	Aco1	Ambra1					Abhd15	Acaa1b	Adcy3	Aco1	Aida					Ano6	Acsf2	Atg4c
Abhd15	Acadm	Adap1	Acot4	Akr1e2					Abhd12	Acadvl	Adck1	Aco2	Ampd2					Abhd16a	Acaa2	Add1	Aco2	Aif1					Antkmt	Acsf3	Atm
Abhd16a	Acads	Adck1	Acot8	Akt1s1					Abhd14b	Acap2	Adck2	Acot12	Ampd3					Abhd18	Acaca	Add2	Acot12	Ak7					Antxr2	Acsl1	Atr
Abhd18	Acadsb	Adck2	Acox1	Akt2					Abhd15	Acat1	Adcy9	Acot13	Anapc1					Abhd2	Acacb	Add3	Acot13	Akap13					Anxa13	Acsl5	Avl9
Abhd2	Acadvl	Adck5	Acox2	Alkbh5					Abhd16a	Acat2	Add1	Acot4	Anapc4					Abhd3	Acad10	Adgre1	Acot2	Akap6					Anxa3	Acsm1	Babam2
Abhd3	Acap2	Adcy4	Acox3	Ampd3					Abhd2	Acat3	Add3	Acot8	Anapc5					Abhd6	Acad11	Adgrg3	Acot9	Akap8l					Apeh	Acsm3	Bbs10
Abhd6	Acat1	Adcy9	Acp1	Anapc4					Abhd3	Acbd3	Adgre1	Acox1	Anapc7					Abi1	Acad12	Adgrl2	Acox1	Akna					Apoc3	Acsm5	Bin3
Abi1	Acat2	Add1	Acp2	Anapc5					Abhd6	Acly	Adgrg3	Acox2	Ang					Ablim3	Acad8	Adgrl4	Acox2	Akr1c12					Apol7a	Acss2	Birc5
Abtb1	Acat3	Add2	Acp5	Anapc7					Abi1	Acnat1	Adgrl4	Acox3	Ang4					Abtb1	Acad9	Adprs	Acox3	Akr1c19					Apol9b	Acss3	Bloc1s1
Acaa1a	Acbd3	Add3	Acp6	Ang					Abraxas2	Acnat2	Adpgk	Acp1	Ankmy2					Acaa1a	Acadl	Afg1l	Acp1	Akr1c20					Apoo	Actb	Bloc1s2
Acaa1b	Acly	Adgb	Acsf2	Ank2					Abtb1	Aco1	Afg1l	Acp5	Ankrd17					Acaa1b	Acadm	Afg3l1	Acp6	Akr1e2					Aqp1	Actl6a	Bloc1s3
Acaa2	Acnat1	Adgre1	Acsf3	Ank3					Acaa1a	Aco2	Afg3l1	Acp6	Ankrd27					Acaa2	Acads	Afm	Acsf2	Akt1s1					Arhgap23	Actn1	Bloc1s4
Acaca	Acnat2	Adgrg3	Acsl1	Ankfn1					Acaa1a	Acot11	Aga	Acsf2	Ankrd35					Acaca	Acadsb	Aga	Acsf3	Aktip					Arhgdib	Actn4	Bloc1s5
Acacb	Aco1	Adgrl2	Acsl5	Ankmy2					Acaa1b	Acot12	Agmo	Acsf3	Anp32b					Acacb	Acadvl	Agk	Acsl1	Aldh1a3					Arl15	Actr2	Bmi1
Acad10	Aco2	Adgrv1	Acsm1	Ankrd17					Acaa2	Acot13	Ago4	Acsl1	Antxr1					Acad10	Acap2	Agpat4	Acsl5	Alox12					Armc10	Actr3	Bmp1
Acad11	Acot10	Adi1	Acsm3	Ankrd26					Acaca	Acot4	Agpat5	Acsl3	Ap3s1					Acad11	Acat1	Agpat5	Acsm1	Ampd2					Arvcf	Acy3	Bod1l
Acad12	Acot12	Adpgk	Acsm5	Aoc3					Acacb	Acot8	Agps	Acsl5	Ap3s2					Acad12	Acat2	Agps	Acsm3	Anapc10					Asb13	Adgrf5	Borcs5
Acad8	Acot13	Adprs	Acss2	Ap3m1					Acad10	Acox1	Agt	Acsl6	Ap4e1					Acad8	Acat3	Agt	Acsm5	Anapc4					Atad1	Adh1	Borcs7
Acad9	Acot4	Adtrp	Acss3	Ap3s1					Acad11	Acox1	Ahnak	Acsm1	Ap4m1					Acad9	Accs	Ahnak	Acss2	Anapc7					Atad3	Adh5	Borcs8
Acadl	Acot7	Afg1l	Actb	Ap3s2					Acad12	Acox2	Akap12	Acsm3	Ap5z1					Acadl	Acly	Ahr	Acss3	Ang					Atl1	Adhfe1	Brat1
Acadm	Acot8	Afg3l1	Actl6a	Ap4b1					Acad8	Acox3	Akr1b1	Acsm5	Apip					Acadm	Acmsd	Akap12	Actb	Ank2					Atp2a3	Adk	Brd2
Acads	Acox1	Afg3l2	Actn1	Ap5m1					Acad9	Acp1	Akr1e1	Acss2	Apobec1					Acads	Acnat1	Akr1b1	Actl6a	Ank3					Atp2b4	Adsl	Brox
Acadsb	Acox1	Aga	Actn4	Ap5z1					Acadl	Acp5	Alas2	Acss3	Apol9a					Acadsb	Aco1	Akr1b7	Actn1	Ankrd17					Atp5mj	Afdn	Bsn
Acadvl	Acox2	Agk	Actr1b	Apip					Acadm	Acp6	Aldh18a1	Actb	Appbp2					Acadvl	Aco2	Alas2	Actn4	Ankrd27					Atp6ap1	Afmid	Bzw2
Acat1	Acox3	Agmo	Actr2	Apobec1					Acads	Acsf2	Aldoc	Actl6a	Aptx					Acat1	Acot12	Alcam	Actr1a	Ankrd28					Atp6v0c	Agl	C2cd5
Acat3	Acp1	Agpat4	Actr3	Apoc4					Acadsb	Acsf3	Alg10b	Actn1	Arhgap12					Acat3	Acot13	Aldh16a1	Actr2	Ap1m1					Atp8a1	Agmat	Cab39l
Acbd3	Acp1	Agpat5	Acy3	Apol9a					Acadvl	Acsl1	Alg11	Actn4	Arhgap29					Acbd3	Acot2	Aldh18a1	Actr3	Ap1s2					Atp8b1	Agpat2	Cacybp
Acbd4	Acp2	Agps	Adam23	Appbp2					Acap2	Acsl3	Alg12	Actr1a	Arhgap42					Acbd4	Acot7	Alg10b	Acy3	Ap3d1					Atpaf1	Agpat3	Cadps
Acbd5	Acp5	Agt	Adgrf5	Aptx					Acat1	Acsl5	Alg14	Actr2	Arhgef10l					Acbd5	Acot9	Alg13	Adam10	Ap3s1					Atpsckmt	Agxt	Cand2
Ace	Acp6	Agtr1b	Adh1	Arf1					Acat2	Acsl6	Alg6	Actr3	Arhgef18					Acin1	Acox1	Alg14	Adcy9	Ap3s2					Aurkaip1	Agxt2	Capn7
Acin1	Acsf2	Aifm2	Adh4	Arfgap2					Acat3	Acsm1	Alg8	Acy3	Arhgef37					Acly	Acox1	Alg3	Adgrf5	Ap4b1					Avpr1a	Ahcy	Carmil1
Acly	Acsf3	Akap12	Adh5	Arfip1					Acbd3	Acsm3	Alkbh7	Adam23	Arhgef5					Acnat1	Acox2	Alg6	Adh1	Ap4e1					Azgp1	Ahsg	Carnmt1
Acnat1	Acsl1	Akap7	Adhfe1	Arhgap12					Acbd4	Acsm5	Alox12	Adck5	Arid1a					Acnat2	Acox3	Alg8	Adh5	Ap4m1					B4galt1	AI182371	Casp9
Aco1	Acsl5	Akr1b1	Adk	Arhgap18					Acbd5	Acss2	Alox5ap	Add2	Arid2					Aco1	Acp1	Alkbh7	Adhfe1	Ap5b1					B4gat1	Aifm1	Cbl
Aco2	Acsm1	Akr1b7	Adsl	Arhgap29					Acin1	Acss3	Alpl	Adgrf5	Arih2					Aco2	Acp1	Alox5ap	Adi1	Ap5m1					Bad	Aimp1	Cblb
Acot1	Acsm3	Akr1e1	Afdn	Arhgap30					Acly	Actb	Alyref	Adgrl2	Arl2					Acot1	Acp5	Alpl	Adipoq	Apip					Bak1	Ak2	Cc2d1b
Acot12	Acsm5	Aldh18a1	Afmid	Arhgap31					Acnat1	Actc1	Amfr	Adh1	Armc8					Acot12	Acp6	Als2cl	Adk	Apod					Basp1	Ak3	Ccar1
Acot13	Acss2	Alg10b	Agl	Arhgap35					Aco1	Actl6a	Amy1	Adh4	Armh3					Acot13	Acsf2	Alyref	Adpgk	Appbp2					Bcam	Ak4	Ccar2
Acot2	Acss3	Alg12	Agmat	Arhgap42					Aco2	Actn1	Angptl3	Adh5	Armt1					Acot2	Acsf3	Ambp	Adsl	Aptx					Bcat2	Akap8	Ccdc186
Acot4	Acta1	Alg14	Agpat2	Arhgef10l					Acot1	Actn2	Ankh	Adhfe1	Arntl					Acot3	Acsl1	Amdhd2	Adtrp	Aqr					Bche	Akr1a1	Ccdc25
Acot8	Actb	Alg6	Agpat3	Arhgef18					Acot12	Actn4	Ankib1	Adi1	Arrdc1					Acot4	Acsl5	Amy1	Afdn	Arhgap12					Bcs1l	Akr1c13	Ccnc
Acot9	Actl6a	Alg8	Agxt	Arhgef19					Acot13	Actr10	Ankle2	Adipoq	Asap1					Acot8	Acsm1	Angptl3	Afg3l2	Arhgap18					Bet1	Akr1c14	Ccnh
Acox1	Actn1	Alg9	Agxt2	Arhgef37					Acot2	Actr1a	Ankrd44	Adk	Asap3					Acot9	Acsm3	Angptl6	Afmid	Arhgap29					Bnip3	Akr1c6	Ccnk
Acox1	Actn2	Alkbh7	Ahcy	Arid2					Acot3	Actr1b	Ankrd50	Adsl	Ash2l					Acox1	Acsm5	Anks1	Agl	Arhgap30					Bok	Akr1d1	Cdadc1
Acox2	Actn4	Alox12	Ahnak	Arih2					Acot4	Actr2	Anks1	Adtrp	Asns					Acox1	Acss2	Ano10	Agmat	Arhgap31					Bola1	Akr7a2	Cdc37l1
Acox3	Actr10	Alox5ap	Ahsg	Arl2					Acot8	Actr3	Anks1b	Afdn	Aspa					Acox2	Acss3	Ano6	Agmo	Arhgap32					Bola3	Alad	Cdk12
Acp1	Actr1a	Alyref	AI182371	Armc8					Acot9	Actr3b	Ano10	Afg3l2	Aspn					Acox3	Acta1	Antkmt	Ago2	Arhgap42					Bpnt2	Alas1	Cdk13
Acp2	Actr1b	Ambp	Aif1	Armc9					Acox1	Actr8	Ano6	Afmid	Aspscr1					Acp1	Actb	Antxr2	Ago3	Arhgap45					Btd	Alb	Cdk7
Acp5	Actr2	Amdhd2	Aifm1	Arrdc1					Acox1	Acy3	Antkmt	Agk	Asrgl1					Acp2	Actl6a	Anxa13	Agpat2	Arhgef18					C1galt1c1	Aldh1a1	Cdk8
Acp6	Actr3	Amy1	Aimp1	As3mt					Acox2	Acyp2	Antxr2	Agl	Aste1					Acp6	Actn1	Anxa3	Agpat3	Arhgef4					C1rl	Aldh1a7	Cdk9
Acsf2	Actr8	Angptl3	Ak2	Asap1					Acox3	Adam23	Anxa13	Agmat	Atad2b					Acsf2	Actn4	Apbb1ip	Agxt	Arhgef5					C2cd2l	Aldh1b1	Cdkn2aip
Acsf3	Acy1	Ankdd1a	Ak3	Asap3					Acp1	Adap2	Anxa3	Agpat2	Atad3a					Acsf3	Actr10	Apeh	Agxt2	Arhgef6					C6	Aldh1l1	Cfap20
Acsl1	Acy3	Ankib1	Ak4	Asb3					Acp2	Adar	Anxa7	Agpat3	Atg101					Acsl1	Actr1a	Apoa2	Ahcy	Arid1b					Ca1	Aldh2	Champ1
Acsl3	Adam23	Ano1	Akap8	Ascc2					Acp5	Adck5	Aoc3	Agpat4	Atg12					Acsl3	Actr1b	Apoc3	Ahsa1	Arih2					Ca5a	Aldh3a2	Chka
Acsl4	Adamdec1	Ano10	Akap8l	Ash2l					Acp6	Add2	Apcs	Agrn	Atg13					Acsl4	Actr2	Apof	Ahsa2	Arl2					Cacfd1	Aldh4a1	Chkb
Acsl5	Adamts17	Ano6	Akap9	Aspn					Acsf2	Adgrf5	Apeh	Agxt	Atg2b					Acsl5	Actr3	Apol7a	Ahsg	Arl6ip1					Cadm1	Aldh5a1	Chm
Acsl6	Adap2	Anp32b	Akr1a1	Aspscr1					Acsf3	Adgrl2	Aph1a	Agxt2	Atg4a					Acsl6	Actr8	Apol9b	AI182371	Armc8					Camp	Aldh6a1	Ciao3
Acsm1	Adar	Antkmt	Akr1c12	Aste1					Acsl1	Adh1	Apoa4	Ahcy	Atg4b					Acsm1	Acy3	Apoo	Aifm1	Armc9					Cant1	Aldh7a1	Cmas
Acsm2	Adgrb1	Antxr2	Akr1c13	Atad3a					Acsl3	Adh4	Apoc3	Ahsa1	Atg4c					Acsm2	Adam10	Appl1	Aifm2	Armh3					Card19	Aldh8a1	Cmss1
Acsm3	Adgrf5	Anxa13	Akr1c14	Ate1					Acsl4	Adh5	Apol7a	Ahsg	Atg7					Acsm3	Adam23	Aprt	Aimp1	Arntl					Cav1	Aldh9a1	Cmtr1
Acsm5	Adh1	Anxa3	Akr1c19	Atg101					Acsl5	Adhfe1	Apol9b	AI182371	Atg9a					Acsm5	Adam32	Aqp1	Aimp2	Arrb2					Cav2	Aldoa	Cnot10
Acss2	Adh4	Ap3b2	Akr1c6	Atg12					Acsl6	Adi1	Apon	Aif1	Atm					Acss2	Adamdec1	Aqp9	Ak2	Arrdc1					Cbfb	Aldob	Cnot2
Acss3	Adh5	Apbb1ip	Akr1d1	Atg13					Acsm1	Adipoq	Apoo	Aifm1	Atn1					Acss3	Adap2	Araf	Ak3	Asap1					Ccdc127	Alg2	Cnot3
Acta2	Adhfe1	Apcs	Akr7a2	Atg16l1					Acsm3	Adk	App	Aifm2	Atp10b					Acta2	Adar	Arglu1	Ak4	Asap3					Ccdc167	Alg5	Coch
Actb	Adipoq	Apeh	Alad	Atg2b					Acsm5	Adnp	Appl1	Aimp1	Atp5f1c					Actb	Adcy9	Arhgap23	Akap1	Ascc2					Ccdc22	Als2	Cog6
Actbl2	Adk	Aph1a	Alas1	Atg3					Acss2	Ado	Aqp1	Ak2	Atr					Actbl2	Adgrb1	Arhgap25	Akap7	Ash2l					Ccdc90b	Amacr	Cog8
Actl6a	Ado	Apoa4	Alb	Atg4b					Acss3	Adrm1	Aqp5	Ak3	Atrx					Actl6a	Adgrf5	Arhgap26	Akap8	Aspa					Cd151	Amdhd1	Col12a1
Actn1	Adrm1	Apoc3	Alcam	Atg4c					Acta2	Adsl	Arhgap17	Ak4	Atxn10					Actn1	Adh1	Arhgdib	Akr1a1	Aspn					Cd163	Amt	Commd2
Actn4	Adsl	Apof	Aldh16a1	Atg5					Actb	Adss1	Arhgap23	Akap7	Atxn2l					Actn4	Adh4	Arhgef10l	Akr1c13	Aspscr1					Cd300lg	Anapc2	Cops5
Actr1b	Adss1	Apol7a	Aldh1a1	Atm					Actbl2	Adss2	Arhgdib	Akap8	Atxn7					Actr1a	Adh5	Arhgef11	Akr1c14	Asrgl1					Cd68	Ank1	Cops6
Actr2	Adss2	Apol9b	Aldh1a7	Atp10b					Actl6a	Adtrp	Arhgef15	Akap8l	Avl9					Actr2	Adhfe1	Arhgef12	Akr1c6	Aste1					Cd74	Ankfy1	Cops8
Actr3	Afdn	Apoo	Aldh1b1	Atp5j2					Actn1	Afap1l2	Arhgef40	Akr1a1	Babam1					Actr3	Adi1	Arhgef40	Akr1d1	Atf7ip					Cd84	Anpep	Copz2
Acy3	Afmid	Aqp1	Aldh1l1	Atp5mpl					Actn4	Afdn	Arhgef6	Akr1c13	Babam2					Acy3	Adipoq	Arl15	Akr7a2	Atg101					Cd9	Anxa1	Crbn
Acyp2	Agap3	Aqp11	Aldh2	Atr					Actr1a	Afdn	Arl15	Akr1c14	Baz1a					Ada	Adk	Arl5a	Alad	Atg12					Cdan1	Anxa11	Crebbp
Ada	Agfg1	Aqp9	Aldh3a2	Atxn10					Actr2	Afg3l2	Arl8a	Akr1c19	Bbs10					Adam10	Adnp	Arl6ip4	Alas1	Atg13					Cdh1	Anxa2	Cry1
Adam10	Aggf1	Arf3	Aldh4a1	Atxn7l2					Actr3	Afmid	Armc10	Akr1c6	BC034090					Adam17	Ado	Armc10	Alb	Atg4b					Cdh13	Anxa4	Csnk1d
Adam17	Agl	Arhgap17	Aldh5a1	Avl9					Acy1	Agap3	Arsa	Akr1d1	Bco1					Adam9	Adpgk	Arpp19	Aldh1a1	Atg4c					Cdh2	Anxa5	Csnk1g3
Adam23	Agmat	Arhgap21	Aldh6a1	B3gntl1					Acy3	Agfg1	Art4	Akr7a2	Bgn					Adck1	Adrm1	Art4	Aldh1a7	Atg5					Cdh5	Anxa6	Cstf3
Adam9	Ago1	Arhgap23	Aldh7a1	Babam2					Acyp1	Aggf1	Arvcf	Alad	Bhmt2					Adck5	Adsl	Arvcf	Aldh1b1	Atg7					Cdk17	Aox1	Ctnnal1
Adamts4	Ago2	Arhgap26	Aldh8a1	Bag5					Ada	Agk	Asb13	Alas1	Bicd1					Adcy10	Adss1	Asap2	Aldh1l1	Atg9a					Cds2	Aox3	Ctnnbl1
Adap1	Ago3	Arhgdib	Aldh9a1	Bag6					Adam10	Agl	Asb6	Alb	Bin3					Adcy3	Adss2	Asb13	Aldh2	Atm					Ceacam1	Ap1b1	Ctps1
Adck1	Agpat2	Arhgef12	Aldoa	Baiap2					Adam17	Agmat	Asxl1	Alcam	Birc5					Adcy9	Adtrp	Atad1	Aldh3a2	Atn1					Cebpzos	Ap1g1	Ctsk
Adck2	Agpat3	Arhgef15	Aldob	Baiap2l1					Adam23	Ago1	Atad1	Aldh16a1	Bles03					Add1	Aebp1	Atad3	Aldh4a1	Atp5mpl					Cemip2	Ap1s1	Ctu2
Adck5	Agrn	Arl15	Alg11	Bbs10					Adam9	Ago2	Atad3	Aldh1a1	Bloc1s1					Add2	Afdn	Atf6	Aldh5a1	Atp6v0a4					Cep164	Ap2a1	Cux1
Adcy4	Agxt	Arl8a	Alg2	BC034090					Adck1	Ago3	Atic	Aldh1a7	Bloc1s2					Add3	Afdn	Atl1	Aldh6a1	Atp6v1b1					Cep83	Ap2a2	Cwf19l2
Adcy9	Agxt2	Armc1	Alg5	Bccip					Adck2	Agpat2	Atl1	Aldh1b1	Bloc1s3					Adgre1	Afg3l2	Atox1	Aldh7a1	Atr					Cers6	Ap2b1	Cxcl12
Add1	Ahcy	Armc10	Als2	Becn1					Adck5	Agpat3	Atp13a3	Aldh1l1	Bloc1s4					Adgrf5	Afmid	Atp13a3	Aldh8a1	Atxn2l					Cfap54	Ap2m1	Cyct
Add2	Ahcyl1	Armcx3	Amacr	Bfar					Adcy9	Agpat4	Atp1a4	Aldh2	Bloc1s5					Adgrg3	Agap3	Atp1a3	Aldh9a1	Atxn7					Cfhr1	Ap2s1	Cyfip2
Add3	Ahcyl2	Arpp19	Amdhd1	Bgn					Add1	Agrn	Atp2a3	Aldh3a2	Bloc1s6					Adgrl2	Agfg1	Atp2a3	Aldoa	Avl9					Cgnl1	Ap3b1	Cyhr1
Adgb	Ahnak	Arrb1	Amfr	Bin1					Add2	Agxt	Atp2b2	Aldh4a1	Bmi1					Adgrl4	Aggf1	Atp2b4	Aldob	Babam1					Chchd3	Apex1	Dab2ip
Adgre1	Ahsa1	Arsa	Ampd2	Bin3					Add3	Agxt2	Atp2b3	Aldh5a1	Bmp1					Adh1	Agl	Atp5a1	Alg11	Babam2					Chchd4	Api5	Dbr1
Adgrf5	Ahsg	Arvcf	Amt	Birc5					Adgre1	Ahcy	Atp2b4	Aldh6a1	Bms1					Adh5	Agmat	Atp5f1e	Alg2	Baiap2l1					Chchd6	Aplp2	Dcaf1
Adgrg3	AI182371	Asap2	Anapc2	Birc6					Adgrf5	Ahcyl1	Atp5c1	Aldh7a1	Bod1l					Adhfe1	Agmo	Atp5mj	Alg5	Bbs10					Chmp1b1	Apmap	Dctn3
Adgrl2	AI987944	Asb13	Ank1	Bloc1s1					Adgrg3	Ahcyl2	Atp5k	Aldh8a1	Borcs5					Adi1	Ago1	Atp6ap1	Alg9	Bcar1					Chp1	Apoa1	Dctn5
Adgrv1	Aida	Ash1l	Ankfy1	Bloc1s2					Adgrl2	Ahsa1	Atp5mj	Aldh9a1	Borcs7					Adipoq	Ago2	Atp6ap2	Als2	Bcar3					Cisd3	Apoa5	Dctn6
Adh1	Aif1	Asnsd1	Ankrd28	Bloc1s3					Adgrl4	Ahsa2	Atp6ap1	Aldoa	Borcs8					Adk	Ago3	Atp6v0c	Amacr	Bcas3					Ckap4	Apob	Dcun1d5
Adh4	Aifm1	Atad1	Anpep	Bloc1s4					Adh1	Ahsg	Atp6ap2	Aldob	Bptf					Adpgk	Ago4	Atp6v1b2	Amdhd1	Bccip					Clcn2	Apoc1	Ddx31
Adh5	Aimp1	Atad2b	Anxa1	Bloc1s5					Adh4	AI182371	Atp6v0a2	Alg2	Brap					Adprs	Agpat2	Atp7b	Amt	Bcl11b					Cldn1	Apoe	Ddx49
Adhfe1	Aimp2	Atad3	Anxa11	Bmi1					Adh5	AI987944	Atp6v0c	Alg5	Brat1					Adsl	Agpat3	Atp8a1	Anapc2	Bco1					Cldn3	Apoh	Ddx50
Adi1	Ak2	Atic	Anxa2	Bmp1					Adhfe1	Aida	Atp6v0d2	Alg9	Brd2					Adtrp	Agrn	Atp8b1	Anapc5	Bend6					Cldnd1	Apool	Ddx51
Adk	Ak3	Atl1	Anxa4	Bnip2					Adi1	Aif1	Atp8a1	Als2	Brd3					Afdn	Agxt	Atp9a	Ank1	Bin3					Clec1b	Arcn1	Ddx54
Adpgk	Ak4	Atox1	Anxa5	Bod1l					Adipoq	Aifm1	Atp8b1	Als2cl	Brd4					Afg1l	Agxt2	Atpaf1	Ankfy1	Birc5					Clec2d	Arf4	Dennd2d
Adprs	Akap1	Atp10d	Anxa6	Borcs5					Adk	Aifm2	Atpaf1	Amacr	Brox					Afg3l1	Ahcy	Atpsckmt	Ankmy2	Bles03					Clec4g	Arf5	Dennd5b
Adsl	Akap13	Atp11a	Anxa7	Borcs6					Adpgk	Aimp1	Atpsckmt	Ambp	Bsn					Afg3l2	Ahcyl1	Atrn	Ankrd44	Bloc1s1					Clpb	Arf6	Dhdds
Adtrp	Akap8	Atp1a4	Aox1	Borcs7					Adsl	Aimp2	Atraid	Amdhd1	Bub1b					Afm	Ahsa1	Atxn3	Anp32a	Bloc1s2					Clptm1l	Arfgef1	Dhx16
Afdn	Akap8l	Atp2a3	Aox3	Borcs8					Adtrp	Ak2	AU040320	Amt	Bub3					Afmid	Ahsa2	Aurkaip1	Anpep	Bloc1s3					Cma1	Arfgef2	Dhx36
Afg1l	Akap9	Atp2b2	Ap1b1	Bpifb9a					Afdn	Ak3	Aurkaip1	Anapc2	Bysl					Aga	Ahsg	Avpr1a	Anxa1	Bloc1s4					Cmip	Arg1	Dhx38
Afg3l1	Akr1a1	Atp2b4	Ap1g1	Brat1					Afg1l	Ak4	Avpr1a	Ank1	Bzw2					Agk	AI182371	Axl	Anxa11	Bloc1s5					Cmpk2	Arhgap1	Dhx40
Afg3l2	Akr1c12	Atp2c1	Ap1m1	Brca1					Afg3l1	Akap1	Azgp1	Ank3	C1qtnf1					Agl	AI987944	Azgp1	Anxa2	Bloc1s6					Cmtm6	Arhgap5	Dhx8
Afmid	Akr1c13	Atp5a1	Ap1s1	Brca2					Afg3l2	Akap13	B3gat3	Ankfy1	C1sa					Agmat	Aida	B3galnt2	Anxa4	Bmi1					Cnpy2	Arhgdia	Dimt1
Aga	Akr1c14	Atp5mf	Ap2a1	Brd2					Afmid	Akap7	B4galnt1	Ankrd28	C2cd5					Agmo	Aif1	B3galt6	Anxa5	Bmp1					Cnpy4	Arhgef1	Dip2b
Agk	Akr1c19	Atp5mj	Ap2a2	Brd4					Aga	Akap8	B4galt1	Anpep	Ca8					Ago2	Aifm1	B4galt1	Anxa6	Bod1l					Coa3	Arhgef7	Dis3
Agl	Akr1c20	Atp6ap1	Ap2b1	Brix1					Agk	Akap8l	B4gat1	Anxa1	Cab39l					Ago3	Aifm2	B4gat1	Anxa7	Borcs5					COA4	Arih1	Dis3l2
Agmat	Akr1c6	Atp6v0c	Ap2m1	Brox					Agl	Akap9	Bad	Anxa11	Cacybp					Agpat2	Aimp1	Bad	Aox1	Borcs6					Col1a2	Arl1	Dmxl2
Agmo	Akr1d1	Atp7b	Ap2s1	Bsn					Agmat	Akna	Bak1	Anxa2	Cadps					Agpat3	Aimp2	Bag1	Aox3	Borcs7					Col6a2	Arl6ip5	Dna2
Agpat2	Akr1e2	Atp8a1	Ap3b1	Btk					Agmo	Akr1a1	Basp1	Anxa4	Camsap1					Agpat4	Ak2	Bak1	Ap1b1	Borcs8					Colec12	Arl8b	Dnaaf10
Agpat3	Akr7a2	Atp8b1	Ap3d1	Bub3					Ago4	Akr1b7	Bcam	Anxa5	Camsap2					Agpat5	Ak3	Basp1	Ap1g1	Bpifb4					Colgalt1	Arpc1a	Dnaja4
Agpat4	Akt1s1	Atpaf1	Apex1	Bzw2					Agpat2	Akr1c12	Bcat2	Anxa6	Cand2					Agps	Ak4	Bbc3	Ap1s1	Brat1					Coq8b	Arpc1b	Dnmbp
Agpat5	Akt2	Atpsckmt	Api5	C2cd5					Agpat3	Akr1c13	Bche	Aox1	Capn7					Agt	Ak7	BC004004	Ap2a1	Brca2					Cotl1	Arpc2	Dnmt1
Agps	Alad	Atraid	Aplp2	Ca8					Agpat4	Akr1c14	Bcr	Aox3	Carm1					Agxt	Akap1	Bcam	Ap2a2	Brd2					Cox15	Arpc3	Dpp9
Agt	Alas1	Atrn	Apmap	Cab39l					Agpat5	Akr1c19	Bcs1l	Ap1b1	Carmil1					Agxt2	Akap13	Bcas2	Ap2b1	Brk1					Cox17	Arpc4	Dtnbp1
Agtr1b	Alb	Aup1	Apoa1	Cacybp					Agps	Akr1c20	Bend7	Ap1g1	Carnmt1					Ahcy	Akap6	Bcat2	Ap2m1	Brox					Cox19	Arpc5	Dus3l
Agxt	Alcam	Aurkaip1	Apoa2	Cadps					Agrn	Akr1c6	Bet1	Ap1m1	Casp3					Ahnak	Akap7	Bche	Ap2s1	Brpf3					Cox20	Arpc5l	Dusp23
Agxt2	Aldh16a1	Avpr1a	Apoa5	Camk2a					Agt	Akr1d1	Bfar	Ap1s1	Casp9					Ahr	Akap8	Bcs1l	Ap3b1	Brwd3					Cox7a2l	Arsb	Dxo
Ahcy	Aldh1a1	Axl	Apob	Cand2					Agxt	Akr1e2	Bicdl1	Ap2a1	Catsperd					Ahsa1	Akap8l	Bet1	Ap3m1	Bsn					Creb3l3	Asah1	Dyrk1a
Ahnak	Aldh1a7	Azgp1	Apoc1	Capg					Agxt2	Akr7a2	Blmh	Ap2a2	Cbl					Ahsa2	Akna	Bnip3	Ap5z1	Btg4					Creld2	Ascc3	Edc4
Ahsg	Aldh1b1	B4galnt1	Apod	Capn7					Ahcy	Akt1s1	Bmpr2	Ap2b1	Cblb					Ahsg	Akr1a1	Bok	Apex1	Bysl					Crls1	Asgr1	Eed
AI182371	Aldh1l1	B4galnt3	Apoe	Carmil1					Ahnak	Aktip	Bnip3	Ap2m1	Cc2d1a					AI182371	Akr1c12	Bola1	Api5	Bzw2					Crp	Asgr2	EEF1AKNMT
Aif1	Aldh2	B4galt1	Apoh	Carnmt1					Ahsa1	Alad	Bnip3l	Ap2s1	Cc2d1b					Aifm1	Akr1c13	Bola3	Aplp2	C2cd5					Ctso	Asl	Ehbp1l1
Aifm1	Aldh3a2	B4gat1	Apon	Casp8					Ahsg	Alas1	Bok	Ap3b1	Ccar1					Aifm2	Akr1c14	Bpnt2	Apmap	Cab39l					Ctsz	Aspdh	Eif2ak4
Aifm2	Aldh4a1	Bad	Apool	Casp9					AI182371	Alb	Bola1	Ap3d1	Ccar2					Aimp1	Akr1c19	Brms1l	Apoa1	Cacybp					Cttn	Asph	Eif2b2
Aimp1	Aldh5a1	Bag2	App	Cast					Aif1	Alcam	Bola3	Ap3m1	Ccdc186					Aimp2	Akr1c20	Btbd9	Apoa4	Cadps					Cuta	Ass1	Eif2b5
Ak2	Aldh6a1	Bak1	Aqr	Catsperd					Aifm1	Aldh16a1	Bpnt2	Apex1	Ccdc25					Ak2	Akr1c6	Btd	Apoa5	Calm4					Cxadr	Atg2a	Eif2d
Ak2	Aldh7a1	Basp1	Araf	Cbarp					Aifm2	Aldh1a1	Bri3bp	Api5	Ccdc3					Ak2	Akr1d1	C1galt1	Apob	Calml3					Cyb5d2	Atl2	Eif2s3y
Ak3	Aldh8a1	Baz1a	Arcn1	Cbl					Aimp1	Aldh1a7	Brpf1	Aplp2	Ccdc59					Ak3	Akr1e2	C1galt1c1	Apobr	Cand2					Cyb5r1	Atl3	Eif4e2
Ak4	Aldh9a1	BC004004	Arf4	Cblb					Ak2	Aldh1b1	Brsk2	Apmap	Ccdc88a					Ak4	Akr7a2	C1ra	Apoc1	Capn7					Cyba	Atp11c	Elmo2
Akap12	Aldoa	Bcam	Arf5	Cc2d1b					Ak2	Aldh1b1	Btc	Apoa1	Ccl21b					Akap1	Akt1s1	C1rl	Apoc4	Carmil1					Cybb	Atp13a1	Elmo3
Akap7	Aldob	Bcap29	Arf6	Ccar1					Ak3	Aldh1l1	Btd	Apoa2	Ccnc					Akap12	Aktip	C1sa	Apoe	Carnmt1					Cyp2j6	Atp1a1	Elp1
Akap8	Alg11	Bcat2	Arfgef1	Ccar2					Ak4	Aldh2	Btnl4	Apoa5	Ccndbp1					Akap7	Alad	C2cd2	Apoh	Casp6					D2hgdh	Atp1b1	Elp3
Akap8l	Alg2	Bche	Arfgef2	Ccdc186					Akap12	Aldh3a2	C1galt1c1	Apob	Ccnh					Akap8	Alas1	C2cd2l	Apon	Casp8					Dab2	Atp1b3	Emg1
Akap9	Alg5	Bcs1l	Arg1	Ccdc25					Akap7	Aldh4a1	C1rl	Apoc1	Ccnk					Akr1a1	Alb	C6	Apool	Casp9					Dag1	Atp2a2	Eml2
Akr1a1	Alkbh5	Bet1	Arhgap1	Ccdc6					Akap8	Aldh5a1	C1s1	Apoc4	Ccnyl1					Akr1b1	Aldh1a1	Ca1	App	Catsper1					Dars2	Atp2b1	Eml3
Akr1b1	Als2	Bhmt2	Arhgap5	Ccnc					Akap8l	Aldh6a1	C2cd2l	Apod	Cdadc1					Akr1b7	Aldh1a3	Ca14	Arcn1	Cbl					Dbnl	Atp5f1a	Eml4
Akr1b7	Amacr	Bicd2	Arhgdia	Ccnh					Akr1a1	Aldh7a1	C6	Apoe	Cdc23					Akr1c13	Aldh1a7	Ca5a	Arf3	Cblb					Dcakd	Atp5f1b	Epg5
Akr1c12	Amdhd1	Blmh	Arhgef1	Ccnk					Akr1b1	Aldh8a1	Ca1	Apoh	Cdc37l1					Akr1c14	Aldh1b1	Ca5b	Arf4	Cbr3					Dclre1c	Atp5f1d	Ercc5
Akr1c13	Amfr	Bmpr2	Arhgef6	Ccny					Akr1c13	Aldh9a1	Ca5a	Apool	Cdc40					Akr1c6	Aldh1l1	Cacfd1	Arf5	Cbx8					Ddah2	Atp5me	Exosc2
Akr1c14	Ampd2	Bnip3	Arhgef7	Cd5l					Akr1c14	Aldoa	Cacfd1	Aqr	Cdc5l					Akr1d1	Aldh2	Cacna2d1	Arf6	Cc2d1a					Ddx28	Atp5mg	Exosc3
Akr1c19	Ampd3	Bnip3l	Arih1	Cdadc1					Akr1c19	Aldob	Cadm1	Araf	Cdh10					Akr7a2	Aldh3a2	Cadm1	Arfgap2	Cc2d1b					Degs1	Atp5mk	Exosc4
Akr1c6	Amt	Bok	Arl1	Cdc16					Akr1c6	Alg2	Cadm3	Arcn1	Cdk11b					Alad	Aldh4a1	Calm2	Arfgef1	Ccar1					Des	Atp5pb	Exosc5
Akr1d1	Anapc2	Bola1	Arl5b	Cdc23					Akr1d1	Alg5	Calcrl	Arf3	Cdk12					Alas1	Aldh5a1	Camk1d	Arfgef2	Ccar2					Desi2	Atp5pd	Exosc7
Akr1e1	Anapc4	Bola3	Arl6ip1	Cdc37l1					Akr1e1	Alg9	Calu	Arf4	Cdk13					Alas2	Aldh6a1	Camk2d	Arfip1	Ccdc125					Dgat1	Atp5pf	Exosc9
Akr7a2	Anapc5	Bpnt2	Arl6ip5	Cdc42bpa					Akr7a2	Alkbh6	Camk2b	Arf5	Cdk2ap1					Alb	Aldh7a1	Camlg	Arg1	Ccdc186					Dguok	Atp5po	F13a1
Alad	Anapc7	Bri3bp	Arl8b	Cdc5l					Alad	Als2	Camp	Arf6	Cdk5					Alcam	Aldh8a1	Camp	Arhgap1	Ccdc25					Dhodh	Atp6v0a1	Fam120b
Alas1	Ang	Btd	Armh3	Cdk11b					Alas1	Als2cl	Cant1	Arfgap2	Cdk7					Aldh16a1	Aldh9a1	Cant1	Arhgap17	Ccdc6					Dhrs13	Atp6v0d1	Fam91a1
Alb	Ank1	Bud13	Arpc1a	Cdk12					Alas2	Amacr	Capg	Arfgef1	Cdk8					Aldh18a1	Aldoa	Card19	Arhgap35	Ccdc87					Dlg1	Atp6v1a	Fam98b
Alcam	Ank2	C1galt1c1	Arpc1b	Cdk13					Alb	Ambp	Capn3	Arfgef2	Cdk9					Aldh1a1	Aldob	Catsperg1	Arhgap5	Ccnc					Dmac1	Atp6v1c1	Fam98c
Aldh16a1	Ank3	C1ra	Arpc2	Cdk2					Alcam	Ambra1	Capn6	Arfip1	Cdkal1					Aldh1a7	Alg11	Cav1	Arhgdia	Ccndbp1					Dnah10	Atp6v1d	Fbxo22
Aldh18a1	Ankfn1	C1rl	Arpc3	Cdk7					Aldh16a1	Amdhd1	Card19	Arg1	Cdkn1b					Aldh1b1	Alg2	Cav2	Arhgef1	Ccnh					Dnajb6	Atp6v1e1	Fbxo3
Aldh1a1	Ankfy1	C1s1	Arpc4	Cdk8					Aldh18a1	Ampd2	Casp12	Arhgap1	Cdkn2aip					Aldh1l1	Alg5	Cbfb	Arhgef26	Ccnk					Dnajc1	Atp6v1f	Fbxo38
Aldh1a7	Ankmy2	C2cd2l	Arpc5	Cdk9					Aldh1a1	Ampd3	Casq1	Arhgap18	Cenpe					Aldh2	Alg9	Ccdc102a	Arhgef37	Ccny					Dnajc11	Atp6v1g1	Fbxw11
Aldh1b1	Ankrd17	C2cd6	Arpc5l	Cdkn1b					Aldh1a7	Amt	Cav1	Arhgap30	Cenpp					Aldh3a2	Alox12	Ccdc127	Arhgef7	Cd302					Dnajc22	Atp6v1h	Fbxw9
Aldh1l1	Ankrd26	C6	Arrb2	Cdkn2aip					Aldh1b1	Anapc1	Cav2	Arhgap31	Cep192					Aldh3a2	Als2	Ccdc134	Arih1	Cd5l					Dnajc25	Atp9b	Fer
Aldh2	Ankrd28	Ca1	Arsb	Cep131					Aldh1l1	Anapc2	Cbfb	Arhgap35	Cep290					Aldh4a1	Amacr	Ccdc167	Arl1	Cdadc1					Dnajc30	Atpaf2	Fgf1
Aldh3a2	Anpep	Ca14	Asah1	Cep192					Aldh2	Anapc4	Ccdc127	Arhgap5	Cep44					Aldh5a1	Amdhd1	Ccdc22	Arl6ip5	Cdc14b					Dnajc4	Atpif1	Fggy
Aldh3a2	Anxa1	Ca2	Ascc3	Cep350					Aldh3a2	Anapc5	Ccdc167	Arhgdia	Cerk					Aldh6a1	Ampd2	Ccdc51	Arl8b	Cdc16					Dock6	Auh	Fhl1
Aldh4a1	Anxa11	Ca5a	Asgr1	Cep78					Aldh3a2	Anapc7	Ccdc22	Arhgef1	Cetn2					Aldh7a1	Amt	Ccdc57	Armc1	Cdc37l1					Dpagt1	B2m	Fn3krp
Aldh5a1	Anxa2	Cacfd1	Asgr2	Cert1					Aldh4a1	Ang	Ccdc50	Arhgef7	Cfap20					Aldh8a1	Anapc10	Ccdc77	Armt1	Cdc42bpa					Dpp7	Baat	Fnbp1l
Aldh6a1	Anxa4	Cacna2d1	Asl	Ces2h					Aldh5a1	Ang4	Ccdc88c	Arid1b	Cfap99					Aldh9a1	Anapc2	Ccdc90b	Arpc1a	Cdc42ep1					Dsc2	Bag3	Focad
Aldh7a1	Anxa5	Cadm1	Aspdh	Cfap20					Aldh6a1	Ank1	Ccdc90b	Arih1	Chad					Aldoa	Anapc4	Ccm2	Arpc1b	Cdc73					Dsg2	Banf1	Frrs1
Aldh8a1	Anxa6	Calcrl	Asph	Cfhr4					Aldh7a1	Ank3	Ccpg1	Arl1	Champ1					Aldob	Anapc5	Ccm2l	Arpc2	Cdk10					Dtymk	Bax	Galc
Aldh9a1	Anxa7	Calhm2	Ass1	Champ1					Aldh8a1	Ankfy1	Ccs	Arl5b	Chd8					Alg10b	Anapc7	Ccsmst1	Arpc3	Cdk12					Dync1i2	Baz1b	Gapdh
Aldoa	Aoc3	Calml4	Atg2a	Chd4					Aldh9a1	Ankmy2	Ccsmst1	Arl6ip1	Chka					Alg11	Ang	Cd151	Arpc4	Cdk13					Ebpl	Bbox1	Gart
Aldob	Aox1	Calu	Atg7	Chka					Aldoa	Ankrd17	Cd151	Arl6ip5	Chkb					Alg13	Ank1	Cd163	Arpc5	Cdk2					Edem2	Bcap31	Gca
Alg10b	Aox3	Camk2d	Atl2	Chkb					Aldob	Ankrd27	Cd163	Arl8b	Chm					Alg14	Ank2	Cd22	Arpc5l	Cdk5					Edem3	Bckdha	Gdap2
Alg11	Ap1b1	Camk2g	Atl3	Chm					Aldoc	Ankrd28	Cd180	Armc1	Chsy3					Alg2	Ank3	Cd2ap	Arsb	Cdk7					Efnb1	Bckdhb	Get4
Alg12	Ap1g1	Camlg	Atp11c	Ciao1					Alg10b	Ankrd35	Cd300lg	Arpc1a	Ciao3					Alg3	Ankfy1	Cd300lg	As3mt	Cdk8					Eif4h	Bckdk	Gga1
Alg14	Ap1m1	Camp	Atp13a1	Ciao3					Alg11	Anp32b	Cd34	Arpc1b	Ciz1					Alg5	Ankmy2	Cd36	Asah1	Cdk9					Elovl2	Bcl2l1	Gga2
Alg2	Ap1s1	Cant1	Atp1a1	Ciapin1					Alg12	Anpep	Cd3d	Arpc2	CK137956					Alg6	Ankrd17	Cd44	Ascc3	Cdkn2aip					Emc3	Bcl2l13	Ggnbp2
Alg5	Ap2a1	Capn3	Atp1b1	Cibar2					Alg14	Antxr1	Cd59a	Arpc3	Ckb					Alg8	Ankrd27	Cd68	Asgr1	Cdo1					Emc4	Bco2	Gle1
Alg6	Ap2a2	Capn5	Atp1b3	Cidea					Alg2	Anxa1	Cd68	Arpc4	Ckm					Alg9	Ankrd28	Cd74	Asgr2	Celf1					Emc6	Bdh1	Gltp
Alg8	Ap2b1	Card19	Atp2a2	Clasp1					Alg5	Anxa11	Cd74	Arpc5	Clca3a2					Alkbh7	Ankrd44	Cd84	Asl	Cenpp					Emc7	Bdh2	Gm20517
Alg9	Ap2m1	Card6	Atp2b1	Clec16a					Alg6	Anxa2	Cd84	Arpc5l	Clec16a					Alox5ap	Anp32a	Cd9	Aspdh	Cep170b					Emc8	Bhmt	Gm28036
Alkbh7	Ap2s1	Carhsp1	Atp5f1a	Clec3b					Alg8	Anxa4	Cd9	Arrb1	Clec2f					Alpl	Anpep	Cdan1	Aspg	Cep250					Endod1	Bin2	Gm43302
Alox12	Ap3b1	Catsper1	Atp5f1b	Cln5					Alg9	Anxa5	Cdan1	Arrb2	Clec3b					Als2	Anxa1	Cdc123	Asph	Cep95					Eng	Blvra	Gm50478
Alox5ap	Ap3d1	Cav1	Atp5f1c	Clstn2					Alkbh7	Anxa6	Cdcp1	Arsb	Clip1					Als2cl	Anxa11	Cdc42ep4	Ass1	Cetn2					Enpp1	Blvrb	Gm884
Als2	Ap3m1	Cav2	Atp5f1d	Cmas					Alox12	Aox1	Cdh1	As3mt	Cln5					Alyref	Anxa2	Cdh1	Ate1	Cfap20					Enpp3	Bmp2k	Gmfb
Alyref	Ap3s1	Cavin3	Atp5f1e	Cmss1					Alox5ap	Aox3	Cdh13	Asah1	Clock					Amacr	Anxa4	Cdh13	Atg16l1	Cfap44					Enpp4	Bnip1	Gmpr2
Amacr	Ap3s2	Cbfb	Atp5me	Cmtr1					Alpl	Ap1b1	Cdh2	Ascc3	Clstn1					Ambp	Anxa5	Cdh2	Atg2a	Chad					Entpd2	Bop1	Gnb1l
Ambp	Ap4b1	Ccdc127	Atp5mg	Cnot10					Als2	Ap1g1	Cdh5	Asgr1	Cmas					Amdhd1	Anxa6	Cdh5	Atg2b	Champ1					Entpd8	Bpgm	Gnl1
Amdhd1	Ap5m1	Ccdc134	Atp5mk	Cnot11					Als2cl	Ap1m1	Cdhr5	Asgr2	Cmss1					Amdhd2	Anxa7	Cdk17	Atg3	Chd1					Eogt	Bphl	Golga3
Amdhd2	Ap5z1	Ccdc167	Atp5pb	Cnot2					Alyref	Ap1s1	Cdk17	Asl	Cmtr1					Amt	Aox1	Cds2	Atic	Chd6					Epb42	Bpnt1	Grb14
Amfr	Apex1	Ccdc174	Atp5pd	Cnot3					Amacr	Ap2a1	Cdk20	Aspdh	Cnot10					Amy1	Aox3	Ceacam1	Atl2	Chd7					Epx	Brcc3	Grb7
Ampd2	Api5	Ccdc22	Atp5pf	Cnrip1					Ambp	Ap2a2	Cdk5rap1	Aspg	Cnot2					Anapc2	Ap1b1	Cebpzos	Atl3	Chd8					Eral1	Bsg	Grk6
Amt	Apip	Ccdc38	Atp5po	Cntrl					Amdhd1	Ap2b1	Cds2	Asph	Cnot3					Anapc5	Ap1g1	Cemip2	Atp11c	Cherp					Erbb3	Bst2	Gsk3a
Amy1	Aplp2	Ccdc51	Atp6ap2	Coch					Amfr	Ap2m1	Ceacam1	Ass1	Cnot9					Angptl3	Ap1m1	Cenpa	Atp13a1	Chka					Erbin	Btf3	Gsk3b
Anapc2	Apmap	Ccdc57	Atp6v0a1	Cog6					Amt	Ap2s1	Cebpb	Ate1	Cobl					Angptl6	Ap1s1	Cep135	Atp1a1	Chkb					Erlec1	Btf3l4	Gsta1
Angptl3	Apoa1	Ccdc77	Atp6v0a2	Cog7					Amy1	Ap3b1	Cebpzos	Atf7ip	Coch					Ank1	Ap1s2	Cep164	Atp1a4	Chm					Erlin1	Bzw1	Gstm4
Ank1	Apoa2	Ccdc88c	Atp6v0d1	Cog8					Anapc2	Ap3d1	Celf1	Atg16l1	Cog2					Ankfy1	Ap2a1	Cep170	Atp1b1	Ciao3					Erlin2	C1qa	Gstm5
Ankdd1a	Apoa5	Ccdc90b	Atp6v1a	Col12a1					Angptl3	Ap3m1	Cemip2	Atg2a	Cog5					Ankmy2	Ap2a2	Cep83	Atp1b3	Clasp1					Ern1	C1qb	Gtf2e1
Ankfy1	Apob	Ccnyl1	Atp6v1b2	Col14a1					Ank1	Ap3s1	Cenpf	Atg3	Cog6					Ankrd44	Ap2b1	Cerk	Atp2a2	Clasp2					Ero1a	C1qbp	Gtf2h2
Ankib1	Apobec1	Ccpg1	Atp6v1c1	Col3a1					Ank3	Ap3s2	Cenps	Atg5	Cog8					Anks1	Ap2m1	Cers6	Atp2b1	Clock					Esam	C1qc	Gtf2i
Ankrd28	Apoc1	Cd151	Atp6v1d	Col4a1					Ankfy1	Ap4e1	Cep135	Atl2	Col12a1					Ano10	Ap2s1	Ces1b	Atp5c1	Cmas					Eva1a	C3	Gucy1b1
Ano1	Apoc4	Cd163	Atp6v1e1	Col4a2					Ankh	Ap4m1	Cep164	Atl3	Col14a1					Ano6	Ap3b1	Ces1c	Atp5f1a	Cml1					Evi5	C4b	H2-Ke6
Ano10	Apod	Cd180	Atp6v1f	Col4a3					Ankib1	Ap5z1	Cep83	Atp11c	Col20a1					Anp32a	Ap3d1	Ces3b	Atp5f1b	Cmss1					Evl	C4bpa	Hbb-y
Ano6	Apoe	Cd2ap	Atp6v1g1	Commd2					Ankle2	Apex1	Cers6	Atp13a1	Col4a1					Anpep	Ap3m1	Cfap54	Atp5f1d	Cmtr1					Exog	C5	Hdac10
Anp32b	Apoh	Cd300lg	Atp6v1h	Commd7					Ankrd28	Api5	Ces1e	Atp1a1	Col6a4					Antkmt	Ap3s1	Cfap58	Atp5me	Cnot10					F7	C8a	Hdac2
Anpep	Apol9a	Cd36	Atp9b	Commd9					Ankrd44	Apip	Ces2c	Atp1b1	Col6a5					Antxr2	Ap3s2	Cfhr1	Atp5mf	Cnot11					Fam114a1	C8b	Heatr5a
Antkmt	Apon	Cd3d	Atpaf2	Cope					Ankrd50	Aplp2	Ces2g	Atp1b3	Commd2					Anxa1	Ap4b1	Cggbp1	Atp5mg	Cnot2					Fam136a	C8g	Heatr6
Antxr2	Apool	Cd44	Atpif1	Cops3					Anks1	Apmap	Ces3b	Atp2a1	Commd4					Anxa11	Ap4e1	Cgnl1	Atp5mk	Cnot3					Fam210a	C9	Helb
Anxa1	App	Cd59a	Atxn2l	Cops4					Anks1b	Apoa1	Cfap54	Atp2a2	Commd5					Anxa13	Ap4m1	Cgref1	Atp5o	Cnot9					Fam3a	Ca3	Herc2
Anxa11	Appbp2	Cd68	Auh	Cops5					Ano10	Apoa2	Cfhr1	Atp2b1	Commd7					Anxa2	Ap5b1	Chchd1	Atp5pb	Coch					Fars2	Cab39	Hikeshi
Anxa13	Aptx	Cd74	B2m	Cops6					Ano6	Apoa5	Cfl2	Atp5f1a	Cops5					Anxa3	Ap5m1	Chchd10	Atp5pd	Cog3					Fas	Cad	Hmgn2
Anxa2	Aqr	Cd84	B3galt1	Cops8					Anpep	Apob	Cgnl1	Atp5f1b	Cops6					Anxa4	Ap5z1	Chchd3	Atp5pf	Cog5					Fbxl20	Cald1	Hpse
Anxa3	Araf	Cd9	B3gat3	Copz2					Antkmt	Apobec1	Chchd1	Atp5f1d	Cops8					Anxa5	Apex1	Chchd4	Atp5po	Cog6					Fbxo16	Calr	Ibtk
Anxa4	Arcn1	Cdan1	Baat	Cptp					Antxr2	Apoc1	Chchd3	Atp5f1e	Copz2					Anxa6	Api5	Chchd6	Atp6v0a1	Cog8					Fcer1g	Cand1	Ice2
Anxa5	Arf1	Cdh1	Bag3	Crbn					Anxa1	Apoc4	Chchd4	Atp5me	Cox5b-ps					Anxa7	Apip	Chd2	Atp6v0d1	Col12a1					Fdx2	Canx	Ifrd2
Anxa6	Arf4	Cdh13	Banf1	Crebbp					Anxa11	Apod	Chchd6	Atp5mf	Cpsf2					Aox1	Aplp2	Chmp1b1	Atp6v1a	Col3a1					Fetub	Cap1	Ints1
Anxa7	Arf5	Cdh2	Bax	Creg1					Anxa13	Apoe	Chgb	Atp5mg	Crbn					Aox3	Apmap	Chmp2b	Atp6v1c1	Col4a3					Fgl1	Capn1	Ints10
Aox1	Arf6	Cdh5	Baz1b	Creg2					Anxa2	Apoh	Chic2	Atp5mk	Crebbp					Ap1b1	Apoa1	Chmp6	Atp6v1d	Col6a5					Fgr	Capn2	Ints11
Aox3	Arfgap2	Cdk10	Bbox1	Cry1					Anxa3	Apol9a	Chmp1b1	Atp5pb	Cry1					Ap1g1	Apoa4	Chp1	Atp6v1e1	Commd10					Fkbp1a	Capns1	Ints14
Ap1b1	Arfgef1	Cdk17	Bcap31	Csk					Anxa4	Apool	Chmp2b	Atp5pd	Cry2					Ap1s1	Apoa5	Chpt1	Atp6v1f	Commd2					Fkbp8	Caprin1	Ints3
Ap1g1	Arfgef2	Cdrt4	Bckdha	Csnk1d					Anxa5	Appbp2	Chmp4b	Atp5pf	Cryzl1					Ap2a1	Apob	Ciapin1	Atp6v1g1	Commd4					Fkbp9	Capza1	Ints5
Ap1m1	Arfip1	Cds2	Bckdhb	Csnk1g3					Anxa6	Aptx	Chn2	Atp5po	Csnk1d					Ap2a2	Apobr	Cideb	Atp6v1h	Commd5					Flot2	Capza2	Ints6
Ap1s1	Arg1	Cdv3	Bckdk	Csrp3					Anxa7	Aqr	Chp1	Atp6v0a1	Csnk1e					Ap2b1	Apoc1	Cisd3	Atp9b	Commd9					Flt1	Capzb	Ints8
Ap2a1	Arhgap1	Ceacam1	Bcl2l1	Cstf3					Aoc3	Araf	Chpt1	Atp6v0d1	Csnk1g3					Ap2m1	Apoc4	Ckap4	Atpaf2	Copg2					Flt4	Cars1	Ipo13
Ap2a2	Arhgap12	Cebpa	Bcl2l13	Ctnnal1					Aox1	Arcn1	Chrna4	Atp6v1a	Cstf3					Ap2s1	Apod	Clca3a1	Atpif1	Cops2					Fmo4	Cars2	Iqcb1
Ap2b1	Arhgap18	Cebpb	Bclaf1	Ctnnbl1					Aox3	Arf3	Chst13	Atp6v1b2	Ctif					Ap3b1	Apoe	Clcn2	Atrx	Cops5					Foxred1	Cask	Irf3
Ap2m1	Arhgap29	Cebpzos	Bco1	Ctps1					Ap1b1	Arf4	Cisd3	Atp6v1c1	Ctnnal1					Ap3m1	Apoh	Clcn4	Atxn10	Cops6					Foxred2	Casp7	Isg15
Ap2s1	Arhgap30	Celf1	Bco2	Ctps2					Ap1g1	Arf5	Ckap4	Atp6v1d	Ctnnbl1					Ap5z1	Apon	Cldn1	Auh	Cops7a					Fundc2	Cat	Iws1
Ap3b1	Arhgap31	Cemip2	Bdh1	Ctsk					Ap1m1	Arf6	Clcn2	Atp6v1e1	Ctps1					Apbb1ip	Apool	Cldn3	Aup1	Cops7b					Fxn	Cavin1	Jmjd1c
Ap3b2	Arhgap35	Cenpa	Bdh2	Ctu2					Ap1s1	Arfgap2	Clcn3	Atp6v1f	Ctps2					Apeh	App	Cldnd1	B2m	Cops8					Gadd45gip1	Cavin2	Kcp
Ap3d1	Arhgap42	Cenpv	Bhmt	Cul5					Ap2a1	Arfgef1	Clcn6	Atp6v1g1	Ctr9					Apex1	Appbp2	Clec1b	B3galt1	Copz2					Galk1	Cbr1	Kctd12b
Apbb1ip	Arhgap5	Cep164	Bin2	Cux1					Ap2a2	Arfgef2	Cldn1	Atp6v1h	Ctsk					Api5	Aptx	Clec2d	B3gat3	Cpa3					Galnt1	Cbr4	Kdm2a
Apcs	Arhgdia	Cep83	Blvra	Cwf19l2					Ap2b1	Arfip1	Cldn3	Atp7b	Ctu2					Aplp2	Aqr	Clec4g	B4galnt1	Cplx4					Gatm	Cbs	Kif21a
Apeh	Arhgef1	Cerk	Blvrb	Cxcl12					Ap2m1	Arg1	Cldn5	Atp9b	Cux1					Apmap	Arcn1	Cln3	Baat	Cpsf1					Gfm2	Cbx1	Kifap3
Apex1	Arhgef10l	Cers6	Bmp2k	Cyct					Ap2s1	Arhgap1	Cldnd1	Atpaf2	Cwf19l1					Apoa1	Arf3	Clpb	Bag3	Cptp					Ggcx	Cbx3	Klhdc4
Aph1a	Arhgef18	Ces1c	Bms1	Cyfip2					Ap3b1	Arhgap12	Clec1a	Atpif1	Cwf19l2					Apoa2	Arf4	Clptm1l	Bag5	Cpz					Ggt5	Ccdc115	Knl1
Api5	Arhgef19	Ces1e	Bnip1	Cygb					Ap3d1	Arhgap18	Clec1b	Auh	Cxcl12					Apoa4	Arf5	Cma1	Bag6	Crbn					Ghdc	Ccdc47	Kpna1
Aplp2	Arhgef37	Ces2c	Bop1	Cyhr1					Ap3m1	Arhgap29	Clec2d	Aup1	Cyct					Apoa5	Arf6	Cmc2	Baiap2	Crebbp					Ghitm	Ccdc93	Kpna2
Apmap	Arhgef6	Ces2g	Bpgm	Cyp2d12					Apcs	Arhgap30	Clec4g	B2m	Cyfip2					Apob	Arfgap2	Cmip	Banf1	Crppa					Gjb1	Cct2	Kpna3
Apoa1	Arhgef7	Cfap43	Bphl	D630045J12Rik					Apeh	Arhgap31	Clpb	Baat	Cygb					Apobr	Arfgef1	Cmpk2	Bax	Cry1					Gjb2	Cct3	Kpna4
Apoa2	Arid2	Cfap54	Bpnt1	Dab2ip					Apex1	Arhgap35	Clptm1l	Bag3	Cyhr1					Apoc1	Arfgef2	Cmtm4	Baz1a	Cry2					Gls	Cct4	Krit1
Apoa4	Arih1	Cfhr1	Brap	Daglb					Aph1a	Arhgap42	Clpx	Bag5	Cyp2d11					Apoc3	Arfip1	Cmtm6	Baz1b	Cryzl1					Glt28d2	Cct5	Ktn1
Apoa5	Arih2	Cfhr2	Brcc3	Dbr1					Api5	Arhgap5	Cma1	Bag6	Cyp2d12					Apoc4	Arg1	Cnih4	Bbox1	Csnk1d					Gm11437	Cct6a	Kxd1
Apob	Arl1	Cgnl1	Brk1	Dcaf1					Aplp2	Arhgdia	Cmip	Baiap2	Cyp2d40					Apoe	Arhgap1	Cnpy2	Bcap29	Csnk1g3					Gm20498	Cct7	L3hypdh
Apoc1	Arl2	Cgrrf1	Bsg	Dcaf5					Apmap	Arhgef1	Cml1	Baiap2l1	Cyrib					Apof	Arhgap12	Cnpy4	Bcap31	Cstf3					Gm2a	Cct8	Lancl1
Apoc3	Arl5b	Chchd3	Bst2	Dcaf6					Apoa1	Arhgef10l	Cmpk2	Banf1	Dab2ip					Apoh	Arhgap17	Cntln	Bckdha	Ctbp1					Gm3839	Ccz1	Larp4
Apod	Arl6ip1	Chchd4	Btf3	Dctn3					Apoa2	Arhgef18	Cmtm4	Bax	Dagla					Apol7a	Arhgap18	Cntn3	Bckdhb	Ctif					Gnai2	Cd1d1	Larp7
Apoe	Arl6ip5	Chchd6	Btf3l4	Dctn5					Apoa4	Arhgef37	Cmtm6	Baz1b	Dbr1					Apol9b	Arhgap29	Coa3	Bckdk	Ctnnal1					Gng2	Cd38	Lbp
Apof	Arl8b	Chd2	Bysl	Dctn6					Apoa5	Arhgef5	Cnn3	Bbox1	Dcaf1					Apon	Arhgap30	COA4	Bcl2l1	Ctnnbl1					Gnpat	Cd47	Lcmt1
Apoh	Armc8	Chd5	Bzw1	Dcun1d1					Apob	Arhgef7	Cnnm3	Bcap29	Dcaf6					Apoo	Arhgap31	Coa6	Bcl2l13	Ctps1					Gns	Cd81	Leng9
Apol7a	Armc9	Cherp	C1galt1	Dcun1d4					Apoc1	Arid1a	Cnpy2	Bcap31	Dcn					Apool	Arhgap32	Cog2	Bco2	Ctr9					Golga7	Cd82	Lgalsl
Apol9b	Armh3	Chit1	C1qa	Dcun1d5					Apoc3	Arid1b	Cnpy4	Bckdha	Dctn2					App	Arhgap35	Coil	Bdh1	Ctsk					Gorasp2	Cdc37	Lig3
Apon	Arpc1a	Chmp1b1	C1qb	Ddc					Apoc4	Arid2	Cntfr	Bckdhb	Dctn3					Appl1	Arhgap42	Col1a1	Bdh2	Ctu2					Gpaa1	Cdc42	Lmod1
Apoo	Arpc1b	Chmp4b	C1qbp	Ddhd1					Apod	Arih1	Coa3	Bckdk	Dctn5					Aprt	Arhgap45	Col1a2	Becn1	Cul2					Gpr107	Cdc42bpb	Lrch1
Apool	Arpc2	Chmp5	C1qc	Ddhd2					Apoe	Arih2	COA4	Bcl2l1	Dctn6					Aqp1	Arhgap5	Col6a2	Bfar	Cul4b					Gpr182	Cdipt	Lrrc47
App	Arpc3	Chmp6	C2cd2	Ddx10					Apoh	Arl1	Coa7	Bcl2l13	Dcun1d5					Aqp9	Arhgdia	Colec12	Bgn	Cutc					Grpel1	Cdk5rap3	Lsm2
Aqp1	Arpc3	Chp1	C3	Ddx17					Apol7a	Arl2	Col1a2	Bco2	Ddhd2					Araf	Arhgef1	Colgalt1	Bhmt	Cux1					Grtp1	Cebpz	Lsm3
Aqp11	Arpc4	Chst13	C4b	Ddx31					Apol9b	Arl5b	Col2a1	Bdh1	Ddx27					Arcn1	Arhgef18	Coq10b	Bhmt2	Cwf19l2					Gtpbp3	Cept1	Lsm4
Aqp9	Arpc5	Chtop	C4bpa	Ddx41					Apon	Arl6ip1	Col4a5	Bdh2	Ddx31					Arf3	Arhgef26	Coq8b	Bin1	Cxcl12					Gtpbp8	Cers2	Lsm5
Aqr	Arpc5l	Cib1	C5	Ddx42					Apoo	Arl6ip5	Col6a1	Becn1	Ddx49					Arf4	Arhgef37	Coro2b	Bin2	Cyct					Guf1	Ces1	Lsm6
Araf	Arrb2	Cisd3	C8a	Ddx47					Apool	Arl8b	Col6a2	Bhmt	Ddx50					Arf5	Arhgef4	Coro7	Blvra	Cyfip2					Guk1	Ces1d	Lsm8
Arcn1	Arrdc1	Ckap2l	C8b	Ddx49					App	Armc1	Colec12	Bin1	Ddx51					Arf6	Arhgef5	Cotl1	Blvrb	Cyhr1					Gusb	Ces1f	Ltf
Arf3	Arsb	Ckap4	C8g	Ddx50					Appl1	Armc8	Colgalt1	Bin2	Ddx52					Arfgap2	Arhgef6	Cox15	Bmp2k	Cyld					Gypc	Ces2a	Maea
Arf4	As3mt	Ckb	C9	Ddx51					Aqp1	Armh3	Commd1	Birc6	Ddx54					Arfgef1	Arhgef7	Cox17	Bms1	Cyp2d34					H2-Aa	Ces2e	Map3k2
Arf5	Asah1	Clca3a1	Ca3	Ddx54					Aqp5	Armt1	Coq10a	Blvra	Ddx59					Arfgef2	Arid1b	Cox19	Bnip1	Cyp2d40					H2-Ab1	Ces3a	Mapkapk2
Arf6	Asap1	Clcn2	Cab39	Ddx58					Aqr	Arntl	Coq10b	Blvrb	Dennd2d					Arfip1	Arih1	Cox20	Bnip2	Cyrib					H2-M3	Cetn3	Mapre1
Arfgef1	Asap3	Clcn3	Cad	Def8					Araf	Arpc1a	Coq3	Bmp2k	Dennd3					Arg1	Arih2	Cox7a1	Bop1	Cyth1					H2-Q7	Cfh	Mapre3
Arfgef2	Asb3	Cldn1	Cald1	Dennd2d					Arcn1	Arpc1b	Coq8b	Bnip1	Dennd5b					Arglu1	Arl1	Cox7a2l	Bpgm	D430041D05Rik					H2-T10	Cfi	Marf1
Arg1	Ascc2	Cldn3	Calm2	Dennd5b					Arf3	Arpc2	Coro2b	Bop1	Dennd6a					Arhgap1	Arl2	Cox7b	Bphl	Dab2ip					H2ac21	Cfl1	Mark3
Arhgap1	Ascc3	Cldnd1	Calr	Dera					Arf4	Arpc3	Coro7	Borcs6	Dgkz					Arhgap17	Arl6ip1	Cpb2	Bpnt1	Dagla					Hax1	Cgn	Mat2b
Arhgap17	Asgr1	Clec1b	Cand1	Dhdds					Arf5	Arpc4	Cotl1	Bpgm	Dhdds					Arhgap23	Arl6ip5	Cpne1	Brap	Daglb					Hccs	Chdh	Mb21d2
Arhgap21	Asgr2	Clec2d	Canx	Dhx16					Arf6	Arpc5	Cox14	Bphl	Dhrs11					Arhgap25	Arl8b	Cpne2	Brcc3	Daxx					Hdhd3	Chid1	Mcf2l
Arhgap23	Ash2l	Clec4g	Cap1	Dhx29					Arfgap2	Arpc5l	Cox15	Bpnt1	Dhx16					Arhgap26	Armc1	Cpne8	Brd4	Dbr1					Hdhd5	Chil3	Mcm3
Arhgap26	Asl	Clgn	Capn1	Dhx32					Arfgef1	Arrb1	Cox17	Brca2	Dhx32					Arhgap35	Armc8	Cpq	Bri3bp	Dcaf1					Hexa	Chmp1a	Mea1
Arhgap5	Aspdh	Clip1	Capn2	Dhx34					Arfgef2	Arrb2	Cox19	Brcc3	Dhx36					Arhgap5	Armc9	Cpsf3	Brix1	Dcaf13					Hfe	Chmp2a	Med11
Arhgdia	Asph	Cln3	Capns1	Dhx35					Arfip1	Arrdc1	Cox20	Brix1	Dhx38					Arhgdia	Armh3	Cradd	Bsg	Dcaf5					Higd1a	Chmp3	Med16
Arhgdib	Aspn	Clpb	Caprin1	Dhx36					Arg1	Arsb	Cox5b	Brk1	Dhx40					Arhgdib	Armt1	Crb3	Bst2	Dcn					Hmga1	Chordc1	Med17
Arhgef1	Aspscr1	Clptm1l	Capza1	Dhx38					Arhgap1	As3mt	Cox7a1	Bsg	Dhx8					Arhgef1	Arntl	Creb3l3	Btf3	Dcp1a					Hmga2	Chuk	Med22
Arhgef12	Ass1	Clpx	Capza2	Dhx40					Arhgap17	Asah1	Cox7a2l	Bst2	Diaph2					Arhgef10l	Arpc1a	Creg1	Btf3l4	Dctn2					Hmgn5	Cisd1	Med24
Arhgef15	Aste1	Cma1	Capzb	Dhx57					Arhgap18	Asap1	Cpa3	Btf3	Dicer1					Arhgef11	Arpc1b	Creld2	Btk	Dctn3					Hmox2	Cisd2	Med27
Arhgef6	Atad3a	Cmc2	Cars1	Dhx8					Arhgap23	Asap3	Cpd	Btf3l4	Dimt1					Arhgef12	Arpc2	Crls1	Bub3	Dctn5					Hnrnpa0	Ckap5	Mettl16
Arhgef7	Ate1	Cmip	Cars2	Diaph2					Arhgap30	Ascc3	Cpn2	Btk	Dip2b					Arhgef26	Arpc3	Crp	Bzw1	Dctn6					Hnrnpf	Clcc1	Mical2
Arih1	Atg101	Cml5	Cask	Dicer1					Arhgap31	Asgr1	Cpne2	Bzw1	Dip2c					Arhgef37	Arpc4	Cryab	C1qa	Dcun1d5					Hnrnpul1	Clec4f	Mical3
Arl1	Atg12	Cmpk2	Casp3	Dimt1					Arhgap35	Asgr2	Cpne9	C1galt1	Dis3					Arhgef40	Arpc5	Csnk1g2	C1qb	Ddc					Hras	Clic1	Mitd1
Arl15	Atg13	Cmtm6	Casp6	Dip2b					Arhgap5	Ash2l	Cr1l	C1qa	Dis3l					Arhgef7	Arpc5l	Ctsf	C1qbp	Ddx10					Hsdl1	Clic4	Mixl1
Arl5b	Atg16l1	Cnn3	Casp7	Dis3					Arhgdia	Asl	Creb3l3	C1qb	Dis3l2					Arih1	Arrb2	Ctso	C1qc	Ddx27					Hspa12b	Clint1	Morc3
Arl6ip1	Atg2a	Cnnm3	Cat	Dis3l2					Arhgdib	Asns	Creld1	C1qbp	Dixdc1					Arl1	Arrdc1	Ctss	C3	Ddx31					Hspb1	Clmn	Morf4l1
Arl6ip5	Atg2b	Cnpy2	Cavin1	Dmac2					Arhgef1	Aspa	Creld2	C1qc	Dmxl2					Arl15	Arsb	Ctsz	C4b	Ddx39a					Hyal2	Clpp	Mov10
Arl8a	Atg3	Cnpy4	Cavin2	Dmxl2					Arhgef15	Aspdh	Crk	C2cd2	Dna2					Arl5a	As3mt	Cttn	C4bpa	Ddx4					Ica	Clptm1	Mphosph10
Arl8b	Atg4b	Cntfr	Cbr1	Dna2					Arhgef40	Aspg	Crkl	C3	Dnaaf10					Arl6ip4	Asah1	Cttnbp2nl	C5	Ddx41					Icam2	Clta	Mpi
Armc1	Atg4c	Cntn3	Cbr4	Dnaaf10					Arhgef6	Asph	Crls1	C4b	Dnaaf5					Arl6ip5	Asap1	Cuta	C8a	Ddx42					Ifi27l2b	Cltb	Mroh7
Armc10	Atg5	Coa3	Cbs	Dnah2					Arhgef7	Aspn	Crocc	C4bpa	Dnah17					Arl8b	Asap3	Cxadr	C8b	Ddx47					Ifitm2	Cltc	Mtm1
Armcx3	Atg7	COA4	Cbx1	Dnaja4					Arid1b	Aspscr1	Crp	C5	Dnah3					Armc1	Ascc2	Cyb5d2	C8g	Ddx49					Il13ra1	Clu	Mtrr
Armh3	Atl2	Coa7	Cbx3	Dnajc7					Arih1	Asrgl1	Crppa	C8a	Dnaja4					Armc10	Ascc3	Cyb5r1	C9	Ddx50					Il1rap	Cluh	Mvb12a
Arpc1a	Atl3	Coa8	Cbx5	Dnhd1					Arl1	Ass1	Crybg3	C8b	Dnajb1					Armt1	Asgr1	Cyba	Ca2	Ddx51					Il6st	Clybl	Myd88
Arpc1b	Atm	Cobll1	Ccdc115	Dnmbp					Arl15	Aste1	Csl	C8g	Dnajb9					Arpc1a	Asgr2	Cybb	Ca3	Ddx52					Immp1l	Cmah	Myo15a
Arpc2	Atp10b	Coil	Ccdc47	Dnmt1					Arl5b	Atad2b	Csnk1g2	C9	Dnajc2					Arpc1b	Ash2l	Cyp17a1	Ca8	Ddx54					Inpp5a	Cmbl	Myo7a
Arpc3	Atp11c	Col1a2	Ccdc93	Dock1					Arl6ip1	Atad3a	Csprs	Ca14	Dnajc21					Arpc2	Asl	Cyp2b23	Cab39	Dennd10					Insig2	Cmc1	Naa20
Arpc4	Atp13a1	Col4a5	Ccs	Dock2					Arl6ip5	Ate1	Cst3	Ca2	Dnase1					Arpc3	Aspa	Cyp2c38	Cad	Dennd2d					Irag2	Cmpk1	Naa30
Arpc5	Atp1a1	Col6a2	Cct2	Dock4					Arl8a	Atf7ip	Ctdp1	Ca3	Dnmbp					Arpc4	Aspdh	Cyp2c39	Cald1	Dennd4b					Isca2	Cndp2	Naa38
Arpc5l	Atp1b1	Col6a6	Cct3	Dock7					Arl8b	Atg101	Ctsc	Cab39	Dnmt1					Arpc5	Aspg	Cyp2c55	Calr	Dennd5b					Iscu	Cnot1	Nagk
Arpp19	Atp1b3	Colec12	Cct4	Dock8					Armc1	Atg12	Ctso	Cad	Dnmt3a					Arpc5l	Asph	Cyp2c69	Calu	Dennd6a					Isoc2b	Cnp	Nbeal1
Arrb1	Atp2a2	Colgalt1	Cct5	Dop1b					Armc10	Atg13	Ctsz	Cald1	Doc2a					Arpp19	Aspn	Cyp2j6	Camk2b	Dera					Itga2b	Cnpy3	Ncald
Arrb2	Atp2b1	Comtd1	Cct6a	Dpcd					Arpc1a	Atg16l1	Cttn	Calm2	Dock11					Arsb	Aspscr1	Cyth3	Cand1	Dgcr8					Itga3	Coasy	Ncf2
Arsa	Atp5f1a	Cop1	Cct7	Dph2					Arpc1b	Atg2a	Cttnbp2nl	Calr	Dock5					Art4	Asrgl1	D2hgdh	Canx	Dgke					Itga6	Col18a1	Nckap5l
Arsb	Atp5f1b	Coq3	Cct8	Dpp3					Arpc2	Atg2b	Cuta	Camk2d	Dpp9					Arvcf	Ass1	Dab2	Cap1	Dhdds					Itga7	Col6a3	Ncoa3
Arvcf	Atp5f1c	Coq8b	Ccz1	Dpp9					Arpc3	Atg3	Cxadr	Cand1	Drap1					As3mt	Aste1	Dact2	Capn1	Dhx16					Itga9	Comt	Nedd1
Asah1	Atp5f1d	Cotl1	Cd1d1	Drap1					Arpc4	Atg4a	Cyb5d2	Canx	Dtnbp1					Asah1	Ate1	Dag1	Capn2	Dhx29					Itgal	Copa	Nek9
Asap2	Atp5f1e	Cox14	Cd38	Dtd2					Arpc5	Atg4b	Cyb5r1	Cap1	Dus1l					Asap2	Atf7ip	Dars2	Capns1	Dhx33					Itgam	Copb1	Nelfb
Asb13	Atp5j2	Cox15	Cd47	Dtnbp1					Arpc5l	Atg4c	Cyba	Capn1	Dus2					Asb13	Atg101	Dbnl	Caprin1	Dhx34					Itgb2	Copb2	Nelfcd
Ascc3	Atp5me	Cox17	Cd81	Dtx3l					Arrb1	Atg5	Cybb	Capn2	Dus3l					Ascc3	Atg12	Dcakd	Capza1	Dhx36					Itgb3	Copg1	Nemf
Asgr1	Atp5mg	Cox19	Cd82	Dus3l					Arrb2	Atg7	Cyp2c55	Capns1	Dusp23					Asgr1	Atg13	Dclre1c	Capza2	Dhx38					Itgb5	Copz1	Nfatc1
Asgr2	Atp5mk	Cox20	Cdc37	Dusp18					Arsa	Atg9a	Cyp2j6	Caprin1	Dusp28					Asgr2	Atg16l1	Dcps	Capzb	Dhx40					Itpr3	Coq4	Nfkb2
Ash1l	Atp5mpl	Cox7a2l	Cdc40	Dusp23					Arsb	Atl2	D2hgdh	Capza1	Dxo					Asl	Atg2a	Ddah2	Card6	Dhx8					Jak1	Coq5	Nhlrc2
Asl	Atp5pb	Cox7c	Cdc42	Dvl3					Art4	Atl3	Daam2	Capza2	Dyrk1a					Aspdh	Atg2b	Ddo	Cars1	Dimt1					Jchain	Coq6	Nid2
Asnsd1	Atp5pd	Cpa3	Cdc42bpb	Dxo					Arvcf	Atm	Dab2	Capzb	Dyrk2					Aspg	Atg3	Ddrgk1	Cars2	Dip2b					Jmjd8	Coq7	Nipbl
Aspdh	Atp5pf	Cpd	Cdc73	Dync1li2					As3mt	Atn1	Dag1	Card6	Ebna1bp2					Asph	Atg4b	Ddx28	Cask	Dipk2a					Jtb	Coq8a	Nle1
Asph	Atp5po	Cpn2	Cdipt	Dync2h1					Asah1	Atp10b	Dapk1	Cars1	Edc4					Ass1	Atg4c	Ddx56	Casp3	Dis3					Kank3	Coq9	Nmi
Ass1	Atp6ap2	Cpne8	Cdk5rap3	Dyrk1a					Asb13	Atp11c	Dapk3	Cars2	Eed					Atad1	Atg5	Ddx60	Casp7	Dis3l					Kansl1	Coro1a	Nmt1
Atad1	Atp6v0a1	Cpsf7	Cdkal1	Ear6					Asb6	Atp13a1	Dars2	Cask	EEF1AKNMT					Atad3	Atg7	Def8	Cast	Dis3l2					Kctd10	Coro1b	Nmt2
Atad2b	Atp6v0a2	Cr1l	Cebpz	Edc4					Ascc3	Atp1a1	Dbnl	Casp6	Ehbp1					Ate1	Atg9a	Degs1	Cat	Dmap1					Kctd3	Coro1c	Nnmt
Atad3	Atp6v0d1	Crb3	Cep170b	Eed					Asgr1	Atp1b1	Dcakd	Casp7	Ehbp1l1					Atf6	Atic	Dennd3	Cavin1	Dmxl2					Kiaa2013	Cox4i1	Nol11
Atg2a	Atp6v1a	Creb3l3	Cept1	EEF1AKNMT					Asgr2	Atp1b3	Dclre1c	Casp8	Eif1					Atg16l1	Atl2	Dennd4a	Cavin2	Dna2					Kidins220	Cox5a	Npl
Atg7	Atp6v1b2	Creld1	Cers2	Efl1					Asl	Atp2a1	Ddah2	Cast	Eif2ak4					Atg2a	Atl3	Des	Cbr1	Dnaaf10					Kif11	Cox6a1	Npnt
Atic	Atp6v1c1	Creld2	Ces1	Ehbp1l1					Aspdh	Atp2a2	Ddi2	Cat	Eif2b2					Atg2b	Atm	Desi2	Cbr4	Dnah17					Kng2	Cox6b1	Nrp2
Atl1	Atp6v1d	Crkl	Ces1d	Eif1a					Aspg	Atp2b1	Ddrgk1	Cavin1	Eif2b4					Atg3	Atn1	Dgat1	Cbs	Dnah7a					Krt19	Cox6c	Nsmce1
Atl2	Atp6v1e1	Crlf3	Ces1f	Eif2a					Asph	Atp5f1a	Ddt	Cavin2	Eif2b5					Atic	Atp11c	Dgki	Cbx1	Dnaja4					Krt77	Cox7a2	Nsmf
Atl3	Atp6v1f	Crls1	Ces2a	Eif2ak4					Ass1	Atp5f1b	Ddx28	Cbr1	Eif2d					Atl1	Atp13a1	Dguok	Cbx3	Dnajb4					Krtcap2	Cp	Nsun6
Atox1	Atp6v1g1	Crocc	Ces2e	Eif2b2					Asxl1	Atp5f1c	Ddx3x	Cbr4	Eif2s3y					Atl2	Atp1a1	Dhodh	Ccdc115	Dnajc17					Lama5	Cpn1	Nt5c2
Atp10d	Atp6v1h	Crp	Ces3a	Eif2b5					Atad1	Atp5f1d	Degs1	Cbs	Eif4e2					Atl3	Atp1a4	Dhrs13	Ccdc47	Dnajc7					Lamb1	Cpne3	Nt5dc2
Atp11a	Atp9b	Crybg3	Ces3b	Eif2d					Atad3	Atp5f1e	Depdc7	Cbx1	Eif6					Atox1	Atp1b1	Dhrs7	Ccdc93	Dnajc8					Lamc1	Cpox	Nudt16
Atp11c	Atpaf2	Csf1r	Cetn3	Eif2s3y					Ate1	Atp5me	Des	Cbx3	Elac1					Atp11c	Atp1b3	Dhrs7b	Ccnyl1	Dnase2b					Lamtor1	Cps1	Nudt16l1
Atp11c	Atpif1	Csprs	Cfh	Eif3j1					Atf7ip	Atp5mf	Desi2	Cbx5	Elk4					Atp13a1	Atp2a2	Dlc1	Ccs	Dnmbp					Lbr	Cpt1a	Nudt18
Atp13a1	Atr	Csrp1	Cfi	Eif4e2					Atg16l1	Atp5mg	Dgat1	Ccdc115	Elmo1					Atp13a3	Atp2b1	Dlg1	Cct2	Dnmt1					Lemd3	Cpt2	Nup50
Atp1a1	Atxn10	Cst3	Cfl1	Ell					Atg2a	Atp5mk	Dgke	Ccdc134	Elmo2					Atp1a1	Atp5c1	Dmac1	Cct3	Doc2a					Lgals3bp	Crat	Nup54
Atp1a4	Atxn2l	Ctdnep1	Cfl2	Elmo1					Atg3	Atp5pb	Dguok	Ccdc47	Elmo3					Atp1a3	Atp5f1a	Dmac2	Cct4	Dock1					Lifr	Crip2	Nup98
Atp1b1	Atxn7l2	Ctsc	Cgn	Elmo2					Atg5	Atp5pd	Dhodh	Ccdc51	Elp1					Atp1a4	Atp5f1b	Dnah10	Cct5	Dock2					Lmbrd1	Crnkl1	Oard1
Atp1b3	Auh	Ctsf	Chd1	Elmo3					Atic	Atp5pf	Dhrs13	Ccdc6	Elp2					Atp1b1	Atp5f1d	Dnah8	Cct6a	Dock4					Lmnb1	Crot	Osgep
Atp2a2	Avl9	Ctso	Chdh	Elp1					Atl1	Atp5po	Dlg1	Ccdc93	Elp3					Atp1b3	Atp5me	Dnajb11	Cct7	Dpcd					Lpcat2	Cryz	Otud4
Atp2a3	B2m	Ctsr	Chid1	Elp3					Atl2	Atp6v0a1	Dmac1	Ccny	Elp5					Atp2a2	Atp5mf	Dnajb2	Cct8	Dpp3					Lpp	Cryzl2	Pafah1b3
Atp2b1	B3galt1	Ctss	Chil3	Elp4					Atl3	Atp6v0d1	Dmac2	Cct2	Emg1					Atp2a3	Atp5mg	Dnajb6	Ccz1	Dpp9					Lrg1	Cs	Parg
Atp2b2	B3gat3	Ctsz	Chmp1a	Emg1					Atp11c	Atp6v1a	Dmxl1	Cct3	Eml2					Atp2b1	Atp5mk	Dnajb9	Cd1d1	Dpy30					Lrrc8a	Csad	Parp12
Atp2b4	B3gntl1	Cttn	Chmp2a	Eml1					Atp13a1	Atp6v1b2	Dnah10	Cct4	Eml3					Atp2b4	Atp5mpl	Dnajc1	Cd38	Drg1					Lrrc8c	Csde1	Parp14
Atp2c1	Baat	Cuta	Chmp3	Eml2					Atp13a3	Atp6v1c1	Dnah11	Cct5	Eml4					Atp5a1	Atp5o	Dnajc11	Cd47	Dtd2					Lrsam1	Cse1l	Paxbp1
Atp5a1	Babam2	Cxadr	Chordc1	Eml3					Atp1a1	Atp6v1d	Dnah7a	Cct6a	Epb41l1					Atp5c1	Atp5pb	Dnajc15	Cd81	Dtnbp1					Lsr	Csnk1a1	Pcid2
Atp5f1a	Bag3	Cyb5d2	Chsy3	Eml4					Atp1a4	Atp6v1e1	Dnajb6	Cct7	Epb41l3					Atp5f1a	Atp5pd	Dnajc2	Cd82	Dus2					Luc7l	Csnk2a1	Pcif1
Atp5f1b	Bag5	Cyb5r1	Chuk	Enkd1					Atp1b1	Atp6v1f	Dnajc1	Cct8	Epb41l4b					Atp5f1b	Atp5pf	Dnajc22	Cdc23	Dus3l					Luc7l2	Csnk2a2	Pcnx4
Atp5f1c	Bag6	Cyba	Ciao2a	Epb41l1					Atp1b3	Atp6v1g1	Dnajc11	Ccz1	Epg5					Atp5f1d	Atp5po	Dnajc25	Cdc37	Dusp23					Malsu1	Csnk2b	Pcolce
Atp5f1d	Baiap2	Cybb	Cideb	Epdr1					Atp2a1	Atp6v1h	Dnajc16	Cd1d1	Epm2a					Atp5f1e	Atp6v0a1	Dnajc30	Cdc40	Dusp28					Man2b1	Cstb	Pdcd7
Atp5f1e	Baiap2l1	Cyp17a1	Cisd1	Epg5					Atp2a2	Atp7b	Dnajc22	Cd36	Epm2aip1					Atp5me	Atp6v0a4	Dnajc4	Cdc42	Dxo					Manbal	Ctcf	Pdpk1
Atp5me	Banf1	Cyp2c38	Cisd2	Epm2aip1					Atp2a3	Atp9b	Dnajc25	Cd38	Erbb4					Atp5mf	Atp6v0d1	Dock10	Cdc42bpb	Dym					Maoa	Ctdsp1	Pf4
Atp5mf	Bax	Cyp2c69	Ckap5	Erbb4					Atp2b1	Atpaf2	Dnajc28	Cd47	Ercc2					Atp5mg	Atp6v1a	Dock6	Cdc5l	Dyrk1a					Map2k2	Cth	Pfdn2
Atp5mg	Baz1b	Cyp2j6	Clasp2	Ercc5					Atp2b2	Atpif1	Dnajc30	Cd81	Ercc3					Atp5mj	Atp6v1b1	Dock8	Cdipt	Dyrk2					Map2k7	Ctnna1	Pfkfb3
Atp5mj	Bbox1	Cyp2j9	Clcc1	Esrp2					Atp2b3	Atr	Dnajc4	Cd82	Ercc5					Atp5mk	Atp6v1c1	Dolpp1	Cdk5rap3	E2f1					Marchf5	Ctnnb1	Pgk2
Atp5mk	Bbs10	D230025D16Rik	Clcn7	Etnppl					Atp2b4	Atrx	Dnlz	Cdc37	Erf					Atp5o	Atp6v1d	Dpagt1	Cdkal1	Edc4					Marchf6	Ctnnd1	Pgm3
Atp5pb	BC034090	D2hgdh	Clec4f	Exoc1					Atp5c1	Atxn10	Dnm3	Cdc42	Ermard					Atp5pb	Atp6v1e1	Dpep1	Cebpz	Eed					Mars2	Ctsa	Pgm5
Atp5pd	Bcap31	D8Ertd738e	Clic1	Exoc2					Atp5f1a	Atxn2l	Dock6	Cdc42bpa	Esr1					Atp5pd	Atp6v1f	Dpm3	Cenpv	EEF1AKNMT					Masp1	Ctsb	Phf2
Atp5pf	Bccip	Dab2	Clic4	Exoc6					Atp5f1b	Atxn7	Dock8	Cdc42bpb	Esrp2					Atp5pf	Atp6v1g1	Dpp7	Cept1	Egf					Masp2	Ctsd	Phf3
Atp5po	Bckdha	Dag1	Clint1	Exoc8					Atp5f1d	Auh	Dolpp1	Cdc73	Etfbkmt					Atp5po	Atp6v1h	Dpy19l1	Cers2	Ehbp1l1					Mcpt4	Ctsh	Phf8
Atp6ap1	Bckdhb	Dapk1	Clmn	Exosc2					Atp5f1e	Aup1	Dpagt1	Cdipt	Evi5l					Atp6ap1	Atp9b	Dpy19l3	Cert1	Eif1					Mcu	Ctsl	Phkg2
Atp6ap2	Bckdk	Dars2	Clock	Exosc3					Atp5k	Avl9	Dpp7	Cdk5rap3	Exoc1					Atp6ap2	Atpaf2	Drosha	Ces1	Eif1ax					Mcur1	Cul1	Pid1
Atp6v0a1	Bcl2l1	Dbnl	Clpp	Exosc4					Atp5me	B2m	Dpt	Cdo1	Exoc6					Atp6v0a1	Atpif1	Dsc2	Ces1d	Eif2ak4					Me2	Cul3	Pik3ca
Atp6v0a2	Bcl2l13	Dcaf13	Clptm1	Exosc5					Atp5mf	Baat	Dpy19l1	Cebpz	Exosc2					Atp6v0c	Atr	Dsg2	Ces1e	Eif2b2					Mertk	Cul4a	Pik3r1
Atp6v0c	Bclaf1	Dcakd	Clstn1	Exosc6					Atp5mg	Babam1	Dpy19l3	Cenpv	Exosc3					Atp6v0d1	Atrx	Dtymk	Ces1f	Eif2b5					Metap1d	Cwc22	Pin4
Atp6v0d1	Bco1	Dclre1c	Clta	Exosc7					Atp5mj	Babam2	Dpy19l4	Cep170b	Exosc4					Atp6v1a	Atxn10	Dut	Ces2a	Eif2d					Mettl15	Cyb5a	Pla1a
Atp6v1a	Bco2	Ddah2	Cltb	Exosc9					Atp5mk	Bag3	Dsc2	Cept1	Exosc5					Atp6v1b2	Atxn2l	Dync1i2	Ces2c	Eif2s3y					Mff	Cyb5b	Plcb3
Atp6v1b2	Bdh1	Ddx28	Cltc	F12					Atp5pb	Bag5	Dsg2	Cers2	Exosc6					Atp6v1c1	Atxn7	Ear1	Ces2e	Eif3j1					Mfsd10	Cyb5r3	Plcb4
Atp6v1c1	Bdh2	Ddx39a	Clu	F13a1					Atp5pd	Bag6	Dtymk	Cert1	Exosc7					Atp6v1d	Auh	Ebna1bp2	Ces2g	Eif4e2					Mfsd4b1	Cybc1	Plcg2
Atp6v1d	Becn1	Ddx3y	Cluh	F830016B08Rik					Atp5pf	Baiap2	Dusp3	Ces1	Exosc9					Atp6v1e1	Aup1	Ebpl	Ces3a	Eif4enif1					Mgam	Cyc1	Plcl2
Atp6v1e1	Bfar	Degs1	Clybl	Fam120b					Atp5po	Baiap2l1	Dync1i2	Ces1c	F11					Atp6v1f	Avl9	Echdc2	Cetn3	Eif5a2					Mgat4b	Cycs	Plek
Atp6v1f	Bgn	Dennd2b	Cmah	Fam124a					Atp6ap1	Banf1	Ear2	Ces1d	F13a1					Atp6v1g1	B2m	Edem2	Cfh	Eif6					Mia2	Cyfip1	Plekhg3
Atp6v1g1	Bhmt	Derl1	Cmbl	Fam126b					Atp6ap2	Bax	Ebpl	Ces1f	F830016B08Rik					Atp6v1h	B3galt1	Edem3	Cfhr4	Elac2					Mme	Cyp1a2	Plekhj1
Atp6v1h	Bin1	Des	Cmc1	Fam166b					Atp6v0a1	Baz1a	Ecel1	Ces2a	Fam107b					Atp7b	B3gat3	Eea1	Cfi	Elk4					Mmgt1	Cyp20a1	Plrg1
Atp7b	Bin1	Desi2	Cml1	Fam76a					Atp6v0a2	Baz1b	Ecsit	Ces2e	Fam114a2					Atp8a1	B4galnt1	Efnb1	Cfl1	Ell2					Mpeg1	Cyp27a1	Pno1
Atp8a1	Bin2	Dgat1	Cmpk1	Fam76b					Atp6v0c	Bbox1	Ect2l	Ces3a	Fam120b					Atp8b1	Baat	Ehd4	Cfl2	Elmo2					Mpp1	Cyp2a12	Poc1b
Atp8b1	Bin3	Dguok	Cndp2	Fam91a1					Atp6v0d1	Bbs10	Edem2	Cetn3	Fam172a					Atp9a	Babam1	Ehmt1	Cgn	Elmo3					Mpv17	Cyp2a5	Podn
Atp9b	Birc5	Dhodh	Cnksr2	Fam98b					Atp6v0d2	BC034090	Edem3	Cfh	Fam91a1					Atp9b	Babam2	Eif1a	Chd4	Elp1					Mpv17l	Cyp2ab1	Pola1
Atpaf1	Birc6	Dhrs13	Cnot1	Fam98c					Atp6v1a	Bcap29	Efcab3	Cfhr4	Fam98b					Atpaf1	Bag3	Eif2ak2	Chdh	Elp3					Mpzl2	Cyp2b10	Pole3
Atpaf2	Bloc1s1	Dipk2a	Cnot9	Fank1					Atp6v1b2	Bcap31	Efna1	Cfi	Fam98c					Atpaf2	Bag5	Eif2ak3	Chid1	Emg1					Mrm2	Cyp2c23	Polr1b
Atpif1	Bloc1s2	Dlg1	Cnp	Fbxo21					Atp6v1c1	Bckdha	Efnb1	Cfl1	Fbln1					Atpif1	Bag6	Eif3j2	Chil3	Emid1					Mrm3	Cyp2c29	Polr1c
Atpsckmt	Bloc1s3	Dmac1	Cnpy3	Fbxo22					Atp6v1d	Bckdhb	Efr3a	Cgn	Fbxl15					Atpsckmt	Baiap2	Eif4a3	Chmp1a	Eml2					Mrpl11	Cyp2c37	Polr1e
Atraid	Bloc1s4	Dmd	Coa6	Fbxo3					Atp6v1e1	Bckdk	Ehd4	Chd1	Fbxo22					Atrn	Baiap2l1	Eif4ebp1	Chmp2a	Eml3					Mrpl15	Cyp2c50	Polr3a
Atrn	Bloc1s5	Dmxl1	Coasy	Fbxo38					Atp6v1f	Bcl2l1	Eif2ak2	Chd4	Fbxo3					Atrx	Banf1	Eif4h	Chmp3	Eml4					Mrpl16	Cyp2c54	Polr3b
Atxn2l	Blvra	Dnah10	Cog5	Fbxo6					Atp6v1g1	Bcl2l13	Eif4a3l2	Chdh	Fbxo38					Atxn10	Bax	Eif5a	Chmp4b	Eml5					Mrpl18	Cyp2c67	Polr3f
Auh	Blvrb	Dnah11	Col18a1	Fbxw11					Atp6v1h	Bco1	Eif4h	Chid1	Fbxw11					Atxn3	Baz1a	Elovl2	Chmp5	Endov					Mrpl2	Cyp2c68	Pop1
Aup1	Bmi1	Dnajb6	Col6a1	Fbxw9					Atp7b	Bco2	Elavl1	Chil3	Fbxw9					Auh	Baz1b	Elovl5	Chordc1	Engase					Mrpl20	Cyp2c70	Pop5
Aurkaip1	Bmp1	Dnajb9	Col6a3	Fen1					Atp8a1	Bdh1	Elovl1	Chmp1a	Fen1					Aup1	Bbox1	Emc3	Chst13	Eno3					Mrpl3	Cyp2d10	Pop7
Avpr1a	Bmp2k	Dnajc1	Col6a5	Fer					Atp8b1	Bdh2	Elovl2	Chmp2a	Fer					Aurkaip1	Bbs10	Emc4	Chtop	Ep300					Mrpl30	Cyp2d22	Ppih
Axl	Bms1	Dnajc11	Comt	Fgf1					Atp9b	Becn1	Emb	Chmp3	Fes					Avpr1a	Bcap29	Emc6	Chuk	Epb41l4b					Mrpl32	Cyp2d26	Ppip5k2
Azgp1	Bnip1	Dnajc16	Copa	Fgf2					Atpaf1	Bgn	Emc1	Chmp5	Fgd4					Axl	Bcap31	Emc7	Ciao1	Epdr1					Mrpl33	Cyp2d9	Ppp1r10
B2m	Bnip2	Dnajc2	Copb1	Fggy					Atpaf2	Bhmt	Emc10	Chmp6	Fgf1					Azgp1	Bcar1	Emc8	Cisd1	Epg5					Mrpl38	Cyp2e1	Ppp1r9a
B3galt1	Bod1l	Dnajc22	Copb2	Fhl1					Atpif1	Bhmt2	Emc3	Chordc1	Fgfr1op2					B2m	Bcar3	Emilin1	Cisd2	Ephb4					Mrpl42	Cyp2f2	Ppp4r2
B3gat3	Bop1	Dnajc25	Copg1	Fibp					Atpsckmt	Bicd1	Emc4	Chuk	Fggy					B3galnt2	Bcas3	Endod1	Ckap5	Epm2a					Mrpl53	Cyp2j5	Ppp6c
B4galnt1	Borcs5	Dnajc30	Copg2	Fkbp15					Atraid	Bin1	Emc6	Ciapin1	Fhl1					B3galt1	Bccip	Eng	Ckb	Epn1					Mrpl54	Cyp2u1	Ppwd1
B4galnt3	Borcs6	Dnajc4	Cops2	Fkbp7					AU040320	Bin1	Emc7	Cideb	Fibp					B3galt6	Bckdha	Enpp1	Clcc1	Ercc2					Mrpl55	Cyp39a1	Prkacb
B4galt1	Borcs7	Dnajc9	Cops7a	Flii					Auh	Bin2	Emc8	Cisd1	Fign					B3gat3	Bckdhb	Enpp3	Clec3b	Ercc5					Mrpl57	Cyp3a11	Prmt1
B4gat1	Borcs8	Dnm2	Copz1	Fn3k					Aup1	Bin3	Emd	Cisd2	Filip1					B4galnt1	Bckdk	Enpp4	Clec4f	Eri1					Mrps11	Cyp3a13	Prmt5
Baat	Bpgm	Dnttip2	Coq4	Fn3krp					Aurkaip1	Birc5	Emp3	Ckap5	Fn3krp					B4galt1	Bcl11b	Entpd2	Clic1	Esyt3					Mrps26	Cyp3a25	Prox1
Bad	Bphl	Dock10	Coq5	Fnbp1					Avpr1a	Birc6	Endod1	Clasp1	Fnbp1l					B4gat1	Bcl2l1	Entpd8	Clic4	Etnk1					Mrps33	Cyp4a10	Prpf3
Bag2	Bpifb9a	Dock6	Coq6	Fnbp1l					Azgp1	Bles03	Eng	Clasp2	Fndc3b					Baat	Bcl2l13	Eogt	Clint1	Etnk2					Mrps36	Cyp4a12a	Prpf38a
Bag3	Bpnt1	Dpagt1	Coq7	Fntb					B2m	Bloc1s1	Enpp1	Clcc1	Focad					Bad	Bco1	Epb41l5	Clmn	Ewsr1					Msantd4	Cyp4a12b	Prpf40b
Bak1	Brap	Dpp7	Coq8a	Focad					B3gat3	Bloc1s2	Enpp3	Clec4f	Frg1					Bag1	Bco2	Epb42	Cln5	Exosc2					Msrb2	Cyp4a14	Prps2
Banf1	Brat1	Dpt	Coq9	Frg1					B4galnt1	Bloc1s3	Enpp4	Clic1	Frmd7					Bag3	Bdh1	Eps15	Clpp	Exosc3					mt-Co3	Cyp4a31	Prune1
Basp1	Brca1	Dpy19l4	Coro1a	Frrs1					B4galt1	Bloc1s4	Enpp6	Clic4	Frrs1					Bag5	Bdh2	Epx	Clptm1	Exosc4					Mt-Cyb	Cyp4b1	Psmg1
Bax	Brca2	Dpysl2	Coro1b	Fryl					B4gat1	Bloc1s5	Entpd1	Clint1	Fsd2					Bag6	Becn1	Eral1	Clpx	Exosc5					Mtch1	Cyp4f13	Pstpip2
Baz1a	Brcc3	Dsc2	Coro1c	Fscn1					Baat	Bloc1s6	Entpd2	Clmn	Fyb1					Baiap2	Bend6	Erbb3	Clta	Exosc7					Mtfp1	Cyp4f14	Ptbp3
Baz1b	Brd2	Dsg2	Coro2b	Fsip2					Bad	Blvra	Entpd8	Clpp	Fyco1					Bak1	Bfar	Erbin	Cltb	Exosc9					Mthfd1l	Cyp4f15	Ptgr2
Bbox1	Brd4	Dtymk	Cox4i1	Fubp1					Bag3	Blvrb	Eogt	Clptm1	Gabarap					Banf1	Bgn	Ercc3	Cltc	F12					Mtnd1	Cyp4v2	Ptpn23
BC004004	Brix1	Dut	Cox5a	Gabarapl1					Bag5	Bmi1	Epb41l5	Clta	Gabarapl1					Basp1	Bhmt	Erlec1	Clu	F13a1					Mtnd2	Cyp51a1	Pum1
Bcam	Brk1	Dync1i2	Cox5b	Galc					Bag6	Bmp1	Epb42	Cltb	Gak					Bax	Bhmt2	Erlin1	Cluh	Fam114a2					Mtnd3	Cyp7a1	Pum3
Bcap29	Brox	Dynlrb1	Cox6a1	Galt					Baiap2	Bmp2k	Ephb4	Cltc	Galc					Baz1a	Bin1	Erlin2	Clybl	Fam120b					Mtnd4	Cyp7b1	Pus7
Bcap31	Bsg	Ear10	Cox6b1	Gapdh					Baiap2l1	Bms1	Epn2	Clu	Gapdh					Baz1b	Bin2	Ern1	Cmah	Fam126b					Mtnd5	Cyp8b1	Pwp1
Bcat2	Bsn	Ebna1bp2	Cox6c	Gart					Bak1	Bnip1	Epx	Cluh	Gart					Bbc3	Bin3	Ero1a	Cmbl	Fam172a					Mto1	Daam1	Pxk
Bche	Bst2	Ebpl	Cox7a2	Gbp2					Banf1	Bod1l	Eral1	Clybl	Gatad2b					Bbox1	Birc5	Esam	Cmc1	Fam71b					Mtpap	Dad1	Pygm
Bckdha	Btf3	Ecscr	Cox7b	Gca					Basp1	Bop1	Erbb3	Cmah	Gatd1					BC004004	Bles03	Esf1	Cml5	Fam76a					Mul1	Dap3	Qtrt1
Bckdhb	Btf3l4	Edem1	Cp	Gcc2					Bax	Borcs5	Erbin	Cmbl	Gba2					Bcam	Bloc1s1	Ethe1	Cmpk1	Fam76b					Mup14	Dars1	Rabgap1l
Bckdk	Btk	Edem2	Cpb2	Gch1					Baz1b	Borcs6	Ergic2	Cmc1	Gbp2					Bcap29	Bloc1s2	Eva1a	Cndp2	Fam91a1					Mup2	Dbi	Rabggtb
Bcl2l1	Bub3	Edem3	Cpn1	Gdap2					Bbox1	Borcs7	Erlec1	Cml5	Gca					Bcap31	Bloc1s3	Evi5	Cnn3	Fam98b					Mup20	Dbt	Ralgps2
Bcl2l13	Bysl	Eea1	Cpne1	Gemin4					Bcam	Borcs8	Erlin1	Cmpk1	Gch1					Bcas2	Bloc1s4	Evl	Cnnm3	Fam98c					Mvp	Dcaf11	Ranbp9
Bclaf1	Bzw1	Efna1	Cpne3	Get4					Bcap29	Bpgm	Erlin2	Cndp2	Gdap2					Bcat2	Bloc1s5	Exoc3l2	Cnot1	Fbn1					Myadm	Dcaf8	Rap1gds1
Bco1	Bzw2	Efnb1	Cpox	Gfap					Bcap31	Bphl	Ern1	Cnot1	Gemin5					Bche	Bloc1s6	Exog	Cnp	Fbxo22					Myl9	Dctn1	Rbbp5
Bco2	C1galt1	Ei24	Cpq	Gga1					Bcat2	Bpnt1	Ero1a	Cnot11	Get4					Bckdha	Blvra	Extl2	Cnpy3	Fbxo3					Myo1f	Dcxr	Rbpj
Bcs1l	C1qa	Eif3j2	Cps1	Gga2					Bche	Bptf	Esam	Cnp	Gfap					Bckdha	Blvrb	F5	Coa7	Fbxo38					Myo9b	Ddah1	Rbx1
Bdh1	C1qb	Eif4h	Cpsf1	Ggnbp2					Bckdha	Brap	Esrp1	Cnpy3	Gga1					Bckdhb	Bmi1	F7	Coasy	Fbxo6					Myorg	Ddb1	Rel
Bdh2	C1qbp	Elane	Cpt1a	Ghrl					Bckdha	Brat1	Eva1a	Coa6	Gga2					Bckdk	Bmp1	Fabp4	Cobll1	Fbxw11					Napg	Ddost	Relch
Bet1	C1qc	Elovl1	Cpt2	Gkap1					Bckdhb	Brca2	Evi5	Coasy	Ggnbp2					Bcl2l1	Bmp2k	Fabp5	Cog7	Fbxw4					Ndc1	Ddx1	Repin1
Bhmt	C2cd2	Elovl2	Crat	Glcci1					Bckdk	Brcc3	Evl	Cobll1	Gimd1					Bcl2l13	Bms1	Fam114a1	Col14a1	Fbxw9					Ndrg1	Ddx18	Retn
Bhmt2	C2cd5	Elovl5	Crip1	Gle1					Bcl2l1	Brd2	Ewsr1	Cog7	Gipc1					Bco2	Bnip1	Fam135a	Col18a1	Fcho2					Ndufa3	Ddx21	Rfx1
Bicd2	C3	Emc1	Crip2	Gltp					Bcl2l13	Brd3	Exoc6b	Col18a1	Gkap1					Bcs1l	Bnip2	Fam136a	Col4a1	Fcsk					Ndufa7	Ddx23	Rhox5
Bin2	C4b	Emc10	Crnkl1	Glyr1					Bco2	Brd4	Exog	Col4a2	Gla					Bdh1	Bod1l	Fam167b	Col4a2	Fdxacb1					Ndufaf3	Ddx39b	Rhpn2
Blmh	C4bpa	Emc3	Crot	Gm14399					Bcr	Brix1	F7	Col6a3	Gle1					Bdh2	Bop1	Fam210a	Col6a1	Fer					Ndufb1	Ddx46	Rin3
Blvra	C5	Emc4	Crppa	Gm20441					Bcs1l	Brk1	F8	Col6a6	Glmn					Becn1	Borcs5	Fam210b	Col6a3	Fes					Ndufb11	Ddx5	Rint1
Blvrb	C8a	Emc6	Cryz	Gm20517					Bdh1	Brox	Fads6	Commd9	Gltp					Bet1	Borcs6	Fam234a	Col6a4	Fgd4					Ndufb2	Ddx6	Riox2
Bmp2k	C8b	Emc7	Cryzl1	Gm27029					Bdh2	Bsg	Fam114a1	Comt	Glyatl3					Bfar	Borcs7	Fam3a	Commd3	Fgd6					Ndufs6	Decr1	Rmnd5a
Bmpr2	C8g	Emc8	Cryzl2	Gm28036					Becn1	Bsn	Fam126a	Comtd1	Gm14326					Bgn	Borcs8	Fam83g	Commd7	Fgf1					Ndufs8	Decr2	Rnf2
Bms1	C9	Emd	Cs	Gm28778					Bend7	Bst2	Fam136a	Copa	Gm1673					Bhmt	Bpgm	Fam90a1a	Comt	Fgf2					Necab1	Dek	Rnf7
Bnip1	Ca3	Endod1	Csad	Gm43302					Bet1	Btf3	Fam167b	Copb1	Gm20517					Bhmt2	Bphl	Fars2	Comtd1	Fgfr4					Nectin1	Dennd4c	Rpp14
Bnip3	Ca8	Eng	Csde1	Gm45194					Bfar	Btf3l4	Fam185a	Copb2	Gm20708					Bin1	Bpifb4	Fas	Copa	Fggy					Nectin2	Denr	Rpp25l
Bnip3l	Cab39	Enpp1	Cse1l	Gm49804					Bhmt	Btk	Fam20b	Cope	Gm27029					Bin2	Bpnt1	Fat3	Copb1	Fhl1					Nenf	Deptor	Rpp30
Bok	Cab39l	Enpp3	Csnk1a1	Gm50478					Bicdl1	Bub1b	Fam210a	Copg1	Gm28036					Blvra	Brap	Fbln1	Copb2	Fkbp15					Nfu1	Derl2	Rprd1b
Bola1	Cacybp	Enpp4	Csnk2a1	Gm7489					Bin1	Bub3	Fam228a	Copg2	Gm29609					Blvrb	Brat1	Fbxl20	Cope	Fmr1					Ngrn	Dgat2	Rraga
Bola3	Cad	Enpp6	Csnk2a2	Gm8251					Bin2	Bysl	Fam234a	Cops2	Gm38431					Bmp2k	Brca2	Fbxo16	Copg1	Fn3krp					Nif3l1	Dglucy	Rrp1b
Bop1	Cadps	Entpd1	Csnk2b	Gm884					Birc6	Bzw1	Fam3a	Cops3	Gm43302					Bms1	Brcc3	Fbxo21	Cops3	Fnbp1l					Nln	Dhcr24	Rtf2
Bpgm	Cald1	Entpd2	Cstb	Gmfb					Blmh	Bzw2	Fam71e2	Cops4	Gm49325					Bnip1	Brd2	Fcer1g	Cops4	Fndc3b					Nlrx1	Dhcr7	Rtn1
Bphl	Calm2	Entpd4	Ctcf	Gml2					Blvra	C1galt1	Far1	Cops7a	Gm50478					Bnip2	Brd4	Fcgr2	Copz1	Fntb					Nmnat3	Dhdh	Rtp3
Bpnt1	Calr	Entpd8	Ctdsp1	Gmpr					Blvrb	C1qa	Fars2	Copz1	Gm8251					Bnip3	Bri3bp	Fcgr4	Coq3	Focad					Nmrk1	Dhfr	Rubcn
Bpnt2	Camk2a	Eogt	Cth	Gmpr2					Bmp2k	C1qb	Fas	Coq4	Gm884					Bok	Brix1	Fcn1	Coq4	Foxk2					Noa1	Dhrs1	S100a6
Brap	Cand1	Epb42	Ctif	Gmps					Bmpr2	C1qbp	Fau	Coq5	Gmfb					Bola1	Brk1	Fdx1	Coq5	Frrs1					Nos3	Dhrs3	Sap30l
Brcc3	Cand2	Eps15	Ctnna1	Gnb1l					Bnip1	C1qc	Fbxl20	Coq6	Gmppb					Bola3	Brox	Fdx2	Coq6	Gabarap					Nosip	Dhrs4	Sat2
Bri3bp	Canx	Epx	Ctnnb1	Gnl1					Bnip3	C1qtnf1	Fbxo16	Coq7	Gmpr2					Bop1	Brpf3	Fen1	Coq7	Gabarapl2					Notch2	Dhrsx	Sbno1
Brk1	Cap1	Epyc	Ctnnd1	Gnptab					Bnip3l	C1sa	Fcer1g	Coq8a	Gnb1l					Bpgm	Brwd3	Fetub	Coq8a	Gak					Npc1	Dhtkd1	Scaf8
Bsg	Capg	Eral1	Ctsa	Golga2					Bok	C2cd2	Fdx1	Coq9	Gnl1					Bphl	Bsg	Fgfr2	Coq9	Galc					Npepl1	Dhx15	Scai
Bst2	Capn1	Erbb3	Ctsb	Golga3					Bola1	C2cd5	Fdx2	Coro1a	Gnpnat1					Bpnt1	Bsn	Fgl1	Coro1a	Gamt					Npr1	Dhx30	Scyl3
Btd	Capn2	Erbin	Ctsd	Gosr2					Bola3	C3	Fermt3	Coro1b	Golga2					Bpnt2	Bst2	Fgr	Coro1b	Gapdh					Npr2	Dhx58	Senp6
Btf3	Capn7	Erc1	Ctsh	Gpatch2l					Bop1	C4b	Fetub	Coro1c	Golga3					Brap	Btf3	Fig4	Coro1c	Gart					Nqo2	Dhx9	Sephs1
Btf3l4	Capns1	Erg28	Ctsl	Gpcpd1					Borcs6	C4bpa	Fgfr4	Cox4i1	Golgb1					Brcc3	Btf3l4	Filip1	Cox4i1	Gas2					Nr1d2	Diablo	Serpina1c
Bud13	Caprin1	Ergic2	Cul1	Gpm6b					Bpgm	C5	Fgl1	Cox5a	Gramd3					Brd4	Btg4	Fkbp1a	Cox5a	Gatd1					Nsun4	Diaph1	Serpine2
Bysl	Capza1	Erlec1	Cul2	Gramd3					Bphl	C8a	Fgr	Cox6a1	Grb14					Bri3bp	Btk	Fkbp8	Cox5b	Gca					Nt5e	Dkc1	Setdb1
Bzw1	Capza2	Erlin1	Cul3	Grb14					Bpnt1	C8b	Fhl3	Cox6b1	Grb7					Brix1	Bub3	Fkbp9	Cox6a1	Gchfr					Ntrk3	Dlat	Sf3a2
C1galt1	Capzb	Erlin2	Cul4a	Grb7					Bpnt2	C8g	Fhod1	Cox6c	Grip2					Brms1l	Bysl	Fkrp	Cox6b1	Gdap2					Nubpl	Dld	Sf3b6
C1galt1c1	Carmil1	Ern1	Cul4b	Grem2					Brca2	C9	Filip1l	Cox7a2	Grk6					Bsg	Bzw1	Flot1	Cox6c	Gemin2					Nucb2	Dlst	Sh3bp2
C1qa	Carnmt1	Ero1a	Cwc22	Grk6					Brcc3	Ca14	Fip1l1	Cox7b	Gse1					Bst2	Bzw2	Flot2	Cox7a2	Gemin5					Nudcd2	Dmac2l	Sirt1
C1qb	Cars1	Esam	Cyb5a	Gsk3a					Bri3bp	Ca2	Fkbp11	Cox7c	Gsk3a					Btbd9	C1qa	Flt1	Cox7c	Get4					Nudt19	Dmgdh	Slfn5
C1qbp	Cars2	Ess2	Cyb5b	Gsk3b					Brix1	Ca3	Fkbp1a	Cp	Gsk3b					Btd	C1qb	Flt4	Cp	Gga1					Nudt8	Dnaja1	Smad1
C1qc	Cask	Ethe1	Cyb5r3	Gspt1					Brk1	Ca8	Fkbp8	Cpb2	Gsta1					Btf3	C1qbp	Fmn2	Cpd	Gga2					Nup153	Dnaja2	Smad3
C1ra	Casp3	Eva1a	Cybc1	Gsta1					Brpf1	Cab39	Fkbp9	Cpn1	Gstm4					Btf3l4	C1qc	Fmnl2	Cpn1	Ggnbp2					Nup210	Dnaja3	Smap1
C1rl	Casp6	Evi5	Cyc1	Gstm3					Brsk2	Cab39l	Flot1	Cpne1	Gstm5					Btk	C2cd5	Fmo4	Cpn2	Ghrl					Obp2a	Dnajb12	Smc2
C1s1	Casp7	Evl	Cycs	Gstm4					Bsg	Cacybp	Flot2	Cpne3	Gstt3					Bub3	C3	Foxred1	Cpne3	Gid4					Ociad1	Dnajc10	Smc4
C2cd2	Casp8	Exoc3l2	Cyfip1	Gstm5					Bst2	Cad	Flrt2	Cpox	Gtdc1					Bzw1	C4b	Foxred2	Cpox	Gigyf1					Ociad2	Dnajc13	Smc6
C2cd2l	Casp9	Exog	Cyp1a2	Gtf2a1					Btc	Cadps	Flt1	Cpq	Gtf2a1					C1galt1	C4bpa	Fpr1	Cps1	Gipc1					Odad1	Dnajc19	Smcr8
C2cd6	Cast	Extl2	Cyp20a1	Gtf2a2					Btd	Cald1	Flt4	Cps1	Gtf2e1					C1galt1c1	C5	Fsip2	Cpt1a	Git2					Ogfod3	Dnajc3	Smg1
C3	Cat	F13b	Cyp27a1	Gtf2e1					Btf3	Calm2	Fmnl3	Cpsf1	Gtf2f1					C1qa	C8a	Ftsj3	Cpt2	Gle1					Oma1	Dnajc5	Smg5
C4b	Catsperd	F5	Cyp2a12	Gtf2h2					Btf3l4	Calr	Fmo4	Cpt1a	Gtf2f2					C1qb	C8b	Fundc1	Cr1l	Glmn					Opa3	Dnm1l	Smg7
C4bpa	Cavin1	F7	Cyp2a5	Gtf2i					Btk	Camk2d	Foxp1	Cpt2	Gtf2h1					C1qbp	C8g	Fundc2	Cracr2b	Glp2r					Orm1	Dnpep	Smg8
C5	Cavin2	F8	Cyp2ab1	Gtf3a					Btnl4	Camsap1	Foxred1	Cptp	Gtf2h2					C1qc	C9	Fxn	Crat	Gltp					Oxa1l	Dock9	Smurf2
C6	Cbarp	Fabp5	Cyp2b10	Gtf3c1					Bzw1	Camsap2	Foxred2	Crat	Gtf2i					C1ra	Ca2	G6pc1	Creld1	Gm10320					Oxld1	Dpm1	Smyd5
C8a	Cbl	Faf2	Cyp2c23	Gtf3c4					C1galt1	Cand1	Frmd4b	Creb1	Gtf3c1					C1rl	Ca3	Gadd45gip1	Crip2	Gm14399					P2rx4	Dpp4	Snapin
C8b	Cblb	Fam107b	Cyp2c29	Gtpbp1					C1galt1c1	Cand2	Fsip2	Crip2	Gtf3c4					C1sa	Ca8	Gal3st4	Crnkl1	Gm1553					P3h1	Dpyd	Snf8
C8g	Cbr1	Fam114a1	Cyp2c37	Gucy1a2					C1qa	Canx	Fstl5	Crnkl1	Gucy1a1					C2cd2	Cab39	Galk1	Crot	Gm20517					P3h4	Dpys	Ssh3
C9	Cbr4	Fam126a	Cyp2c50	Gucy1b1					C1qb	Cap1	Fundc1	Crot	Gucy1b1					C2cd2l	Cab39l	Galnt1	Cryz	Gm20708					Padi4	Dr1	Stam
C9	Cbs	Fam136a	Cyp2c54	H13					C1qbp	Capn1	Fundc2	Cryz	H2-Ke6					C3	Cacybp	Galnt11	Cryzl2	Gm28036					Palm	Drg2	Stk24
Ca1	Cbx1	Fam20b	Cyp2c55	H2-Ke6					C1qc	Capn2	Fus	Cryzl2	H2ac11					C4b	Cad	Galnt7	Cs	Gm29609					Parl	Dsp	Stradb
Ca14	Cbx3	Fam20c	Cyp2c67	H2ac11					C1rl	Capn7	Fut11	Cs	H3c1					C4bpa	Cadps	Gatm	Csad	Gm43302					Parp16	Dst	Strbp
Ca2	Cbx5	Fam210a	Cyp2c68	H2bc3					C1s1	Capns1	Fxn	Csad	Hbb-y					C5	Cald1	Gcc2	Csde1	Gm49804					Parp4	Dstn	Strip1
Ca3	Cc2d1b	Fam3a	Cyp2c70	H3c1					C2cd2	Caprin1	Fxr1	Csde1	Hcfc1					C6	Calm4	Get1	Cse1l	Gm50478					Pcdh1	Dtd1	Sumo1
Ca5a	Ccar1	Fam50a	Cyp2d10	Hbb-y					C2cd2l	Capza1	Fxr2	Cse1l	Hdac10					C8a	Calml3	Gfer	Csf1r	Gm884					Pck2	Dtnb	Supt4h1b
Cab39	Ccar2	Fars2	Cyp2d22	Hcfc1					C3	Capza2	Fxyd5	Csk	Hdac2					C8b	Calr	Gfm2	Csk	Gmfb					Pcmt1	Dync1h1	Synj1
Cacfd1	Ccdc115	Fas	Cyp2d26	Hdac10					C4b	Capzb	Fyn	Csnk1a1	Hdac6					C8g	Calu	Ggact	Csnk1a1	Gmppb					Pcmtd1	Dync1li1	Syt1
Cacna2d1	Ccdc186	Fat3	Cyp2d40	Hdac11					C4bpa	Card6	G3bp2	Csnk2a1	Heatr3					C9	Camk2b	Ggcx	Csnk2a1	Gmpr2					Pdcd5	Dynll1	Sytl4
Cad	Ccdc25	Fbln1	Cyp2d9	Hdac2					C5	Carm1	G6pc1	Csnk2a2	Heatr5a					Ca1	Cand1	Ggt5	Csnk2a2	Gnb1l					Pdf	Dynll2	Taf10
Cadm1	Ccdc47	Fbxl12	Cyp2e1	Hdgfl3					C6	Carmil1	Gadd45gip1	Csnk2b	Heatr6					Ca14	Cand2	Ghdc	Csnk2b	Gnl1					Pdk1	Dysf	Taf2
Calcrl	Ccdc6	Fbxl20	Cyp2f2	Heatr5a					C8a	Carnmt1	Galk1	Cstb	Hectd3					Ca2	Canx	Ghitm	Cst3	Golga3					Pdk2	Ears2	Taf5l
Cald1	Ccdc93	Fbxo16	Cyp2j5	Heatr5b					C8b	Cars1	Galns	Ctcf	Hectd4					Ca3	Cap1	Gigyf2	Cstb	Golga5					Pdp2	Ebp	Tango6
Calhm2	Ccnc	Fcer1g	Cyp2s1	Heatr6					C8g	Cars2	Galnt1	Ctdsp1	Helb					Ca5a	Capn1	Gimap1	Ctcf	Gpatch11					Pdss2	Ece1	Tars3
Calm2	Ccnh	Fcgbp	Cyp2u1	Hectd1					C9	Cask	Galnt6	Cth	Herc2					Ca5b	Capn2	Gjb1	Ctdsp1	Gpcpd1					Pecam1	Ech1	Tasp1
Calml4	Ccnk	Fdx2	Cyp39a1	Helb					Ca1	Casp3	Galnt7	Ctnna1	Herc6					Ca8	Capn7	Gjb2	Cth	Gramd2b					Pelo	Echdc1	Tatdn2
Calr	Ccny	Fetub	Cyp3a11	Herc2					Ca14	Casp6	Gatc	Ctnnb1	Hgf					Cab39	Capns1	Glce	Ctnna1	Grb14					Pepd	Echdc3	Tbc1d10b
Calu	Ccs	Fgf13	Cyp3a13	Hhex					Ca2	Casp7	Gatm	Ctnnd1	Hhex					Cacfd1	Caprin1	Glipr2	Ctnnb1	Grb7					Pex1	Echs1	Tbc1d13
Calu	Cct2	Fgl1	Cyp3a25	Hif1an					Ca3	Casp8	Gcc2	Ctsa	Hikeshi					Cacna2d1	Capza1	Gls	Ctnnd1	Grk6					Pex11b	Eci1	Tbc1d17
Camk2d	Cct3	Fgr	Cyp4a10	Hikeshi					Ca5a	Casp9	Gcgr	Ctsb	Hmgb3					Cad	Capza2	Glt28d2	Ctps2	Gsap					Pex11g	Eci2	Tbc1d20
Camk2g	Cct4	Fip1l1	Cyp4a12a	Hip1r					Cab39	Cast	Gcsh	Ctsd	Hmgcs1					Cadm1	Capzb	Glt8d1	Ctsa	Gsk3a					Pex12	Ecm1	Tbc1d22a
Camlg	Cct5	Fkbp1a	Cyp4a12b	Hmg20a					Cacfd1	Cat	Gfm2	Ctsf	Hmgn2					Cald1	Card6	Gm11437	Ctsb	Gsk3b					Pex13	Ecpas	Tbc1d23
Camp	Cct6a	Fkbp8	Cyp4a14	Hmgn2					Cad	Catsperd	Gfra1	Ctsh	Hnrnpa1					Calm2	Carmil1	Gm1673	Ctsd	Gsta1					Pex14	Edf1	Tbcd
Cand1	Cct7	Fkbp9	Cyp4a31	Hnf4a					Cadm1	Cavin1	Ggcx	Ctsl	Hnrnpll					Calr	Carnmt1	Gm20431	Ctsh	Gsta2					Pex16	Eef1a1	Tbck
Cant1	Cct8	Flot2	Cyp4b1	Hnrnpll					Cadm3	Cavin2	Ggh	Cul1	Homer1					Calu	Cars1	Gm20498	Ctsl	Gstm3					Pex2	Eef1a2	Tbp
Canx	Ccz1	Flt1	Cyp4f13	Homer1					Calcrl	Cbl	Ggt5	Cul2	Hook2					Calu	Cars2	Gm20671	Cul1	Gstm4					Pex3	Eef1d	Tcn2
Cap1	Cd1d1	Flt4	Cyp4f14	Homer2					Cald1	Cblb	Ghdc	Cul3	Hook3					Camk1d	Cask	Gm2a	Cul3	Gstm5					Pex6	Eef1e1	Tdp1
Capn1	Cd38	Fmnl1	Cyp4f15	Hook3					Calm2	Cbr1	Ghitm	Cul4a	Hprt1					Camk2b	Casp3	Gm3839	Cul4a	Gstp2					Pgm2	Eef1g	Tecpr2
Capn1	Cd47	Fmnl2	Cyp4v2	Hpf1					Calr	Cbr4	Gimap1	Cul4b	Hps1					Camk2d	Casp6	Gm45837	Cul5	Gstt3					Pgs1	Eef2	Terf2
Capn2	Cd5l	Fmnl3	Cyp51a1	Hps5					Calu	Cbs	Gimap5	Cul5	Hps5					Camlg	Casp7	Gm49391	Cwc22	Gtf2a2					Pigb	Eefsec	Tgfbrap1
Capn3	Cd81	Fmo4	Cyp7a1	Hps6					Calu	Cbx1	Gjb1	Cwc22	Hpse					Camp	Casp8	Gm5478	Cyb5a	Gtf2e1					Pigk	Eepd1	Th
Capn5	Cd82	Fndc1	Cyp7b1	Hpse					Camk2b	Cbx3	Gjb2	Cyb5a	Hspa1a					Cand1	Casp9	Gmip	Cyb5b	Gtf2f1					Pigr	Efhd2	Thada
Capns1	Cdadc1	Folr2	Cyp8b1	Hsf3					Camk2d	Cbx5	Glrx5	Cyb5b	Hspe1-rs1					Cant1	Cast	Gmnc	Cyb5r3	Gtf2f2					Pigt	Eftud2	Thbs1
Caprin1	Cdc16	Foxred1	Cyrib	Hspbp1					Camp	Cc2d1a	Gls	Cyb5r3	Htra4					Canx	Cat	Gmps	Cybc1	Gtf2h1					Pik3ap1	Egfr	Thg1l
Capza1	Cdc23	Foxred2	Daam1	Hspe1-rs1					Cand1	Cc2d1b	Glt28d2	Cybc1	Hypk					Cap1	Catsper1	Gna12	Cyc1	Gtf2h2					Pla2r1	Ehd1	Thoc5
Capza2	Cdc37	Frmd4a	Dad1	Hykk					Cant1	Ccar1	Gm10881	Cyc1	Ibtk					Capn1	Cavin1	Gna14	Cycs	Gtf2i					Pld1	Ehd2	Thumpd2
Capzb	Cdc37l1	Frmd4b	Dap3	Ibtk					Canx	Ccar2	Gm11437	Cycs	Ice2					Capn2	Cavin2	Gnai2	Cyfip1	Gtf3c5					Plekha8	Ehd3	Thumpd3
Card19	Cdc40	Fry	Dars1	Ice2					Cap1	Ccdc115	Gm11639	Cyfip1	Idua					Capns1	Cbl	Gng2	Cygb	Gtpbp4					Plekho2	Ehhadh	Timp3
Card6	Cdc42	Ftsj3	Dbi	Ifi35					Capg	Ccdc134	Gm14444	Cyp17a1	Ifi35					Caprin1	Cblb	Gng5	Cyp1a2	Gucy1a2					Plgrkt	Eif2b1	Tmem209
Carhsp1	Cdc42bpa	Fundc2	Dbt	Ifit3b					Capn1	Ccdc186	Gm19410	Cyp1a2	Ifrd2					Capza1	Cbr1	Gnl2	Cyp20a1	Gucy1b1					Plod1	Eif2b3	Tnc
Cars1	Cdc42bpb	Fus	Dcaf11	Ifrd2					Capn2	Ccdc25	Gm20441	Cyp20a1	Igkv8-21					Capza2	Cbr3	Gnl3	Cyp27a1	Gyg					Plod3	Eif2s1	Tnfaip2
Cars2	Cdc5l	Fut11	Dcaf8	Ighg2b					Capn3	Ccdc3	Gm20498	Cyp27a1	Ilf3					Capzb	Cbr4	Gnpat	Cyp2a12	Gzf1					Plp2	Eif2s2	Tnfaip8
Cask	Cdc73	Fxn	Dctn1	Ighv1-67					Capn6	Ccdc47	Gm21973	Cyp2a12	Imp3					Card19	Cbs	Gns	Cyp2a5	Gzmb					Plpp1	Eif2s3x	Tnfaip8l3
Casp3	Cdipt	Fxr2	Dctn2	Ikbkg					Capns1	Ccdc51	Gm21992	Cyp2a22	Impa2					Card6	Cbx1	Golga4	Cyp2ab1	H13					Plpp3	Eif3a	Tnpo3
Casp6	Cdk11b	Fxyd1	Dcxr	Il4i1					Caprin1	Ccdc59	Gm2a	Cyp2a5	Impact					Cars1	Cbx3	Golga7	Cyp2b10	H2-Ke6					Plscr1	Eif3b	Tnxb
Casp7	Cdk12	Gabarapl2	Ddah1	Imp4					Capza1	Ccdc6	Gm3776	Cyp2ab1	Inf2					Cars2	Cbx8	Golim4	Cyp2c23	H2-T23					Plxnb1	Eif3c	Tob1
Cat	Cdk13	Gadd45gip1	Ddb1	Impa1					Capza2	Ccdc88a	Gm3839	Cyp2b10	Ing1					Cask	Cc2d1a	Golm1	Cyp2c29	H2ac20					Plxnc1	Eif3d	Tom1l1
Catsper1	Cdk2	Gal3st4	Ddost	Impa2					Capzb	Ccdc93	Gm49391	Cyp2b23	Ints1					Casp3	Cc2d1b	Golm2	Cyp2c37	Hbb-y					Podxl	Eif3e	Top3b
Cav1	Cdk5rap3	Galk1	Ddrgk1	Impact					Capzb	Ccl21b	Gm5114	Cyp2c23	Ints10					Casp7	Ccar1	Golph3l	Cyp2c50	Hck					Pofut1	Eif3f	Tprkb
Cav2	Cdk7	Galns	Ddt	Inf2					Card19	Ccnc	Gmfg	Cyp2c29	Ints11					Cast	Ccar2	Gopc	Cyp2c54	Hdac10					Pofut2	Eif3g	Traf2
Cavin1	Cdk8	Galnt1	Ddx1	Inpp5d					Card6	Ccndbp1	Gna13	Cyp2c37	Ints14					Cat	Ccdc115	Gorasp2	Cyp2c67	Hdac2					Polr2d	Eif3h	Trappc11
Cavin2	Cdk9	Galnt4	Ddx18	Inppl1					Cars1	Ccnh	Gnai2	Cyp2c38	Ints3					Catsperg1	Ccdc125	Gpaa1	Cyp2c68	Hdac6					Pomt1	Eif3i	Trappc4
Cavin3	Cdkal1	Gatc	Ddx19b	Ints1					Cars2	Ccnk	Gng11	Cyp2c39	Ints5					Cav1	Ccdc186	Gpam	Cyp2c70	Hdac7					Ppic	Eif3k	Trim2
Cbfb	Cdkn1b	Gatm	Ddx21	Ints10					Cask	Ccny	Gng2	Cyp2c50	Ints6					Cav2	Ccdc25	Gpm6a	Cyp2d10	Hdgfl3					Ppif	Eif3l	Trim21
Cbr1	Cdkn2aip	Gcc1	Ddx23	Ints11					Casp12	Ccnyl1	Gnl3	Cyp2c54	Ints7					Cavin1	Ccdc47	Gpn1	Cyp2d22	Heatr3					Ppm1k	Eif3m	Trim33
Cbr4	Cebpz	Gcgr	Ddx27	Ints13					Casp6	Cct2	Gnpat	Cyp2c67	Ints8					Cavin2	Ccdc6	Gpr107	Cyp2d26	Heatr5a					Ppp3cb	Eif4a1	Trim7
Cbs	Cep131	Gck	Ddx39b	Ints14					Casp7	Cct3	Gnpda1	Cyp2c68	Ip6k1					Cbfb	Ccdc87	Gpr155	Cyp2d9	Heatr5b					Ppp4r4	Eif4a2	Trim8
Cbx1	Cep170b	Gcsh	Ddx3x	Ints3					Casp8	Cct4	Gnptab	Cyp2c70	Ipo13					Cbr1	Ccdc93	Gpr182	Cyp2e1	Heatr6					Pptc7	Eif4e	Trit1
Cbx3	Cep192	Gda	Ddx46	Ints5					Casq1	Cct5	Gnptg	Cyp2d10	Ipo4					Cbr4	Ccnc	Gpr89	Cyp2f2	Heatr9					Praf2	Eif4g1	Trmt1l
Cbx5	Cep350	Gdpd1	Ddx5	Ints6					Cast	Cct6a	Gns	Cyp2d22	Iqcb1					Cbs	Ccndbp1	Gramd4	Cyp2j5	Hectd1					Prg2	Eif4g2	Trub1
Ccdc115	Cep78	Get3	Ddx6	Ints8					Cat	Cct7	Golga7	Cyp2d26	Iqsec2					Cbx1	Ccnh	Grin3b	Cyp2j9	Hectd4					Prkca	Eif4g3	Tsr1
Ccdc127	Cept1	Gfer	Decr1	Ipo13					Cav1	Cct8	Gorasp2	Cyp2d9	Irf3					Cbx3	Ccnk	Grpel1	Cyp2u1	Helb					Prkcb	Eif5	Ttc1
Ccdc134	Cers2	Gfm2	Decr2	Ipo4					Cav2	Ccz1	Gp1bb	Cyp2e1	Irf6					Ccdc102a	Ccny	Grtp1	Cyp39a1	Helq					Prkcsh	Eif5b	Ttc39b
Ccdc167	Cert1	Ggcx	Dek	Ipo5					Cavin1	Cd1d1	Gpaa1	Cyp2f2	Isg15					Ccdc115	Ccnyl1	Gsr	Cyp3a11	Helz2					Prkd3	Elmod2	Tti1
Ccdc174	Ces1	Ggt5	Dennd10	Ipo7					Cavin2	Cd36	Gpatch4	Cyp2j5	Iws1					Ccdc127	Ccs	Gtpbp10	Cyp3a13	Herc2					Pros1	Elob	Tti2
Ccdc22	Ces1d	Ghdc	Dennd4c	Ipo8					Cbfb	Cd38	Gpm6a	Cyp2j9	Jmjd1c					Ccdc134	Cct2	Gtpbp3	Cyp3a25	Herc6					Psd3	Eloc	Ttll12
Ccdc38	Ces1f	Ghitm	Denr	Iqcb1					Cbr1	Cd47	Gpr107	Cyp2u1	Jph1					Ccdc167	Cct3	Gtpbp8	Cyp4a10	Hhipl1					Psen1	Emc2	Tubgcp2
Ccdc47	Ces2a	Gimap5	Deptor	Irf3					Cbr4	Cd81	Gpr155	Cyp39a1	Kank2					Ccdc22	Cct4	Gucd1	Cyp4a12a	Hif1an					Psmb8	Endog	Txlng
Ccdc51	Ces2e	Gjb1	Derl2	Irf6					Cbs	Cd82	Gpr182	Cyp3a11	Kat2b					Ccdc47	Cct5	Guf1	Cyp4a12b	Hikeshi					Ptdss1	Eno1	Txndc9
Ccdc57	Ces2h	Gjb2	Dgat2	Isg15					Cbx1	Cdadc1	Gprin3	Cyp3a13	Kat8					Ccdc51	Cct6a	Guk1	Cyp4a14	Hinfp					Ptma	Enpep	Tymp
Ccdc77	Ces3a	Glb1	Dgcr8	Itch					Cbx3	Cdc23	Gpx3	Cyp3a25	Kbtbd7					Ccdc57	Cct7	Gusb	Cyp4a31	Hlcs					Ptprb	Entpd5	Tyw3
Ccdc88c	Ces3b	Glipr2	Dgkz	Itpa					Cbx5	Cdc37	Gpx7	Cyp4a10	Kcp					Ccdc77	Cct8	Gxylt1	Cyp4b1	Hmgb2					Ptprj	Epb41	U2surp
Ccdc90b	Cetn3	Glmp	Dglucy	Itsn2					Ccdc115	Cdc37l1	Grpel1	Cyp4a12a	Kctd12					Ccdc90b	Ccz1	Gypc	Cyp4f13	Hmgcr					Pvr	Epb41l2	Uba3
Ccdc93	Cfap20	Glrx5	Dhcr24	Iws1					Ccdc127	Cdc40	Grsf1	Cyp4a12b	Kctd12b					Ccdc93	Cd1d1	Gzma	Cyp4f14	Hmgcs1					Pxn	Ephx1	Ube2m
Ccnyl1	Cfh	Gls	Dhcr7	Jmjd1c					Ccdc134	Cdc42	Grtp1	Cyp4a14	Kctd19					Ccm2	Cd302	H2-Aa	Cyp4f15	Hmgn2					Qpctl	Ephx2	Ubfd1
Ccpg1	Cfhr4	Glt28d2	Dhdh	Jsrp1					Ccdc167	Cdc42bpa	Gsr	Cyp4a31	Kdm1b					Ccm2l	Cd38	H2-Ab1	Cyp4v2	Hpca					Rab24	Eppk1	Ublcp1
Ccs	Cfi	Glyctk	Dhfr	Kalrn					Ccdc22	Cdc42bpb	Gtf3c5	Cyp4b1	Kdm2a					Ccnyl1	Cd47	H2-M3	Cyp51a1	Hpf1					Rab27b	Eprs1	Ubp1
Cct2	Cfl1	Gm11437	Dhrs1	Kat2b					Ccdc47	Cdc5l	Gtpbp3	Cyp4f13	Khdrbs1					Ccs	Cd5l	H2-Q2	Cyp7a1	Hpse					Rab43	Eps15l1	Ubr1
Cct3	Cfl2	Gm11639	Dhrs3	Kat7					Ccdc50	Cdc73	Gtpbp8	Cyp4f14	Kif21a					Ccsmst1	Cd81	H2-Q7	Cyp7b1	Hspa14					Rab4a	Eps8l2	Ubxn7
Cct4	Cgn	Gm20498	Dhrs4	Kat8					Ccdc51	Cdh10	Guf1	Cyp4f15	Kifap3					Cct2	Cd82	H2-T10	Cyp8b1	Hspbp1					Rab4b	Erap1	Ufc1
Cct5	Champ1	Gm20671	Dhrs7	Kcp					Ccdc6	Cdipt	Guk1	Cyp4v2	Kifbp					Cct3	Cdadc1	H2ac11	Daam1	Ibtk					Rab6a	Ergic1	Uhrf1bp1l
Cct6a	Chd1	Gm28729	Dhrs7b	Kctd12					Ccdc88c	Cdk11b	Gusb	Cyp51a1	Klc3					Cct4	Cdc14b	H2ac21	Dad1	Ice2					Rab8b	Ergic3	Umps
Cct7	Chd4	Gm2a	Dhrsx	Kctd12b					Ccdc90b	Cdk12	Gypc	Cyp7a1	Klhdc4					Cct5	Cdc16	H2bc1	Dap3	Idua					Rac2	Erh	Upf2
Cct8	Chdh	Gm3839	Dhtkd1	Kdm1a					Ccdc93	Cdk13	Gzf1	Cyp7b1	Klhdc7a					Cct6a	Cdc23	Hamp2	Dars1	Ifi203					Rap2a	Ermp1	Upf3b
Ccz1	Chid1	Gm43638	Dhx15	Kdm2a					Ccny	Cdk2ap1	Gzma	Cyp8b1	Klhl17					Cct7	Cdc37	Haus7	Dbi	Ifit1					Rap2b	Ero1b	Upp1
Cd151	Chil3	Gm4756	Dhx30	Kdm3b					Ccpg1	Cdk5	Gzmb	Daam1	Klhl7					Cct8	Cdc37l1	Hax1	Dbt	Ifit2					Rap2c	Erp29	Uprt
Cd163	Chka	Gm49368	Dhx58	Kdm4a					Ccs	Cdk5rap3	H2-Aa	Dad1	Knl1					Ccz1	Cdc40	Hbs1l	Dcaf11	Ifrd2					Rasgrp2	Erp44	Uri1
Cd180	Chkb	Gm7324	Dhx9	Kif21a					Ccsmst1	Cdk7	H2-Ab1	Daglb	Kpna1					Cd151	Cdc42	Hcar2	Dcaf8	Igfbp3					Rasip1	Esd	Usf2
Cd1d1	Chm	Gm8978	Diablo	Kifap3					Cct2	Cdk8	H2-M3	Dap3	Kpna2					Cd163	Cdc42bpa	Hccs	Dctn1	Ighg3					Rbbp9	Esyt1	Usp16
Cd2ap	Chmp1a	Gmcl1	Diaph1	Klhdc4					Cct3	Cdk9	H2-Q7	Dars1	Kpna3					Cd1d1	Cdc42bpb	Hdgfl2	Dcxr	Ighv1-72					Rcn1	Esyt2	Usp25
Cd300lg	Chmp2a	Gmfg	Dio1	Klhl35					Cct4	Cdkal1	H2-T10	Dbi	Kpna4					Cd22	Cdc42ep1	Hdhd2	Ddah1	Ighv1-81					Rcn2	Etf1	Usp34
Cd36	Chmp3	Gmppb	Dip2c	Klhl7					Cct5	Cdkn1b	H2-T23	Dbt	Krit1					Cd2ap	Cdc5l	Hdhd3	Ddb1	Ighv4-1					Rcn3	Etfa	Usp6nl
Cd38	Chordc1	Gna13	Dkc1	Kmt2d					Cct6a	Cdkn2aip	H2ac20	Dcaf11	Krr1					Cd300lg	Cdc73	Hdhd5	Ddhd2	Igkv1-99					Rcsd1	Etfb	Vps13b
Cd3d	Chsy3	Gnai2	Dlat	Knl1					Cct7	Cdo1	H2ac21	Dcaf13	Krt76					Cd36	Cdipt	Heca	Ddost	Igkv15-103					Rdh13	Etfdh	Vps35l
Cd44	Chuk	Gnaq	Dld	Kpna1					Cct8	Cebpz	H2bc1	Dcaf8	Ksr1					Cd38	Cdk10	Hemk1	Ddt	Igkv5-39					Reln	Etfrf1	Vps50
Cd47	Ciao1	Gng2	Dlst	Kpna2					Ccz1	Cenpe	H3-3a	Dctn1	Ktn1					Cd44	Cdk12	Herc1	Ddx1	Iglc1					Rexo2	Exoc4	Vps51
Cd59a	Ciao2a	Gnpat	Dmac2l	Kpna3					Cd151	Cenpp	Hamp2	Dcun1d1	Kxd1					Cd47	Cdk13	Herpud1	Ddx17	Ikbkg					Rhbdf2	Exoc5	Vps54
Cd68	Ciao3	Gns	Dmgdh	Kpna4					Cd163	Cenpv	Haus4	Dcxr	L3hypdh					Cd47	Cdk2	Hexa	Ddx18	Il4i1					Rheb	Exoc7	Vrk3
Cd74	Ciapin1	Golga4	Dnah3	Kpna6					Cd180	Cep170b	Hax1	Ddah1	Lamb3					Cd68	Cdk5	Hfe	Ddx19b	Ildr1					Rhob	Ezr	Washc3
Cd81	Cibar2	Golga7	Dnaja1	Krit1					Cd1d1	Cep192	Hccs	Ddb1	Lancl1					Cd74	Cdk5rap3	Hgfac	Ddx21	Ilf3					Rhod	F10	Wdr13
Cd82	Cidea	Golm1	Dnaja2	Krr1					Cd300lg	Cep290	Hck	Ddc	Large1					Cd81	Cdk7	Hgsnat	Ddx23	Imp3					Rit1	F11r	Wdr18
Cd84	Cideb	Golph3l	Dnaja3	Krt17					Cd34	Cep44	Hdgfl2	Ddost	Larp4					Cd82	Cdk8	Hic2	Ddx39b	Ina					Rmdn3	F2	Wdr33
Cd9	Cisd1	Gorasp2	Dnajb1	Krt76					Cd36	Cept1	Hdhd3	Ddx1	Larp7					Cd84	Cdk9	Higd1a	Ddx3x	Ing1					Rmnd1	F9	Wdr44
Cdan1	Cisd2	Gosr1	Dnajb11	Ktn1					Cd38	Cerk	Hdhd5	Ddx17	Lbp					Cd9	Cdkal1	Hjurp	Ddx3y	Inip					Rnf149	Faah	Wdr45b
Cdc37	Ckap5	Gpaa1	Dnajb12	Kxd1					Cd3d	Cers2	Hebp1	Ddx18	Lcmt1					Cdan1	Cdkn2aip	Hk2	Ddx46	Inka1					Rnf185	Fabp1	Wdr5
Cdc40	Clasp1	Gpi	Dnajb4	L3hypdh					Cd47	Cert1	Hecw1	Ddx19a	Ldlrap1					Cdc123	Cdo1	Hm13	Ddx5	Inppl1					Rnf5	Fads1	Wdr55
Cdc42	Clasp2	Gpihbp1	Dnajc10	Lama1					Cd59a	Ces1	Hexa	Ddx21	Leng9					Cdc23	Cebpz	Hmga1	Ddx58	Ints1					Rp2	Fads2	Wdr82
Cdc42bpb	Clcc1	Gpr107	Dnajc13	Lancl1					Cd68	Ces1c	Hfe	Ddx23	Lgalsl					Cdc37	Celf1	Hmga2	Ddx6	Ints10					Rragb	Fah	Wwp1
Cdc73	Clcn7	Gpr182	Dnajc19	Larp4					Cd74	Ces1d	Hgsnat	Ddx39a	Lig3					Cdc40	Cenpp	Hmgn5	Decr1	Ints11					Safb2	Fahd1	Xirp2
Cdh1	Clec16a	Gpx7	Dnajc3	Larp7					Cd81	Ces1f	Higd1a	Ddx39b	Lig4					Cdc42	Cenpv	Hmox2	Decr2	Ints14					Sar1a	Fahd2a	Xpo4
Cdh13	Clec3b	Grap	Dnajc5	Lbp					Cd82	Ces2a	Hist3h2ba	Ddx3y	Lims2					Cdc42bpb	Cep170b	Hnrnpa0	Dek	Ints3					Saraf	FAM120A	Xrcc5
Cdh2	Clec4f	Greb1	Dnm1l	Lcmt1					Cd84	Ces2e	Hjv	Ddx42	Lipc					Cdc42ep4	Cep250	Hnrnpf	Dennd4c	Ints5					Scamp1	Fam162a	Xrn1
Cdh5	Clic1	Greb1l	Dnpep	Lect2					Cd9	Ces3a	Hmbs	Ddx46	Lman2l					Cdc5l	Cep95	Hnrnpul1	Denr	Ints6					Sco1	Fam234b	Xrn2
Cdipt	Clic4	Grin2d	Dock5	Leng9					Cdan1	Cetn2	Hmg20b	Ddx47	Lmod1					Cdh1	Cept1	Homer3	Deptor	Ints8					Sco2	Fam3c	Yeats4
Cdk10	Clint1	Grk2	Dock9	Lgalsl					Cdc37	Cetn3	Hmga1	Ddx5	Lmod3					Cdh13	Cers2	Hp	Derl1	Ipo11					Scrib	Fam83h	Ythdc1
Cdk17	Clmn	Grm2	Dpm1	Lig1					Cdc42	Cfap20	Hmga2	Ddx58	Lnx2					Cdh2	Cert1	Hpn	Derl2	Ipo13					Sdc1	Fam98a	Ythdc2
Cdk5rap3	Cln5	Grpel1	Dpm3	Lig3					Cdc42bpa	Cfap99	Hmgn5	Ddx6	Lpl					Cdh5	Ces1	Hpx	Dgat2	Ipo7					Sdc2	Farp1	Ythdf3
Cdkal1	Clock	Grsf1	Dpp4	Lig4					Cdc42bpb	Cfh	Hmox2	Decr1	Lpo					Cdipt	Ces1d	Hras	Dgkz	Ipo8					Sdc4	Farp2	Zbtb11
Cdrt4	Clpp	Grtp1	Dpy19l1	Lipo3					Cdc73	Cfhr4	Hnrnpa0	Decr2	Lrch1					Cdk17	Ces1e	Hs1bp3	Dglucy	Iqca1					Sdf4	Farsa	Zbtb41
Cds2	Clptm1	Gspt2	Dpy19l3	Lmod1					Cdcp1	Cfi	Hnrnpf	Dek	Lrrc47					Cdk5rap3	Ces1f	Hsd17b7	Dhcr24	Iqcb1					Sdhaf1	Farsb	Zbtb7b
Cdv3	Clstn1	Gstm2	Dpyd	Lrat					Cdh1	Cfl1	Hnrnph1	Dennd10	Lsg1					Cdkal1	Ces2a	Hsdl1	Dhcr7	Iqsec3					Sdhaf2	Fasn	Zc3h15
Ceacam1	Clstn2	Gstt3	Dpys	Lrch1					Cdh13	Cgn	Hnrnph2	Dennd4c	Lsm2					Cds2	Ces2c	Hspa12a	Dhdh	Irf3					Sdhaf4	Fastkd2	Zcchc24
Cebpa	Clta	Gtf2f2	Dr1	Lrrc41					Cdh2	Chad	Hnrnph3	Denr	Lsm3					Ceacam1	Ces2e	Hspa12b	Dhfr	Irgq					Sdhd	Fastkd5	Zer1
Cebpb	Cltb	Gtpbp2	Drg1	Lrrc47					Cdh5	Champ1	Hnrnpul1	Deptor	Lsm4					Cebpz	Ces2g	Hspb1	Dhrs1	Isg15					Sdr39u1	Fbl	Zfand4
Cebpz	Cltc	Gtpbp3	Drg2	Lrriq4					Cdhr5	Chd1	Homer3	Dera	Lsm5					Cebpzos	Ces3a	Htatip2	Dhrs3	Itga8					Sdr42e1	Fbp1	Zfand6
Cebpzos	Clu	Gtpbp8	Dsp	Lsm1					Cdipt	Chd4	Hpx	Derl1	Lsm6					Cemip2	Cetn2	Htr7	Dhrs4	Itgb1bp1					Sec11c	Fcgr2b	Zfhx4
Celf1	Cluh	Guf1	Dst	Lsm2					Cdk17	Chd8	Hras	Derl2	Lsm8					Cenpa	Cetn3	Hyal2	Dhrsx	Itpripl2					Sel1l	Fcgrt	Zfp358
Cemip2	Clybl	Guk1	Dstn	Lsm3					Cdk20	Chdh	Hscb	Dgat2	Ltf					Cenpv	Cfap20	Ica	Dhtkd1	Iws1					Selenof	Fdft1	Zfp617
Cenpa	Cmah	Gusb	Dtd1	Lsm4					Cdk5rap1	Chid1	Hsdl1	Dgcr8	Lvrn					Cep135	Cfap44	Icam1	Dhx15	Jakmip3					Selenos	Fdps	Zfp869
Cenpv	Cmas	Gxylt1	Dtnb	Lsm5					Cdk5rap3	Chil3	Hspa12a	Dglucy	Lypla2					Cep164	Cfh	Icam2	Dhx30	Jmjd1c					Septin8	Fdxr	Zfr
Cep164	Cmbl	Gypc	Dym	Lsm6					Cdo1	Chka	Hspa12b	Dhcr24	Lyst					Cep170	Cfhr4	Icmt	Dhx57	Jph1					Serac1	Fech	Zmym2
Cep170b	Cmc1	H2-Aa	Dync1h1	Lsm7					Cds2	Chkb	Hspa13	Dhcr7	Mad2l1					Cep83	Cfi	Idnk	Dhx58	Kalrn					Serbp1	Fermt2	Znf24
Cep83	Cml1	H2-Ab1	Dync1li1	Lsm8					Ceacam1	Chm	Hspa1l	Dhdh	Maea					Cept1	Cfl1	Ifi205a	Dhx9	Kank2					Serhl	Fga	Znf598
Cept1	Cmpk1	H2-DMb1	Dynll1	Ltf					Cebpb	Chmp1a	Hspb1	Dhfr	Maged1					Cerk	Cfl2	Ifi209	Diablo	Kansl1l					Serpina1a	Fgb	Znf629
Cerk	Cmss1	H2-Eb1	Dynll2	Ltn1					Cebpz	Chmp2a	Htra2	Dhrs1	Magi3					Cers2	Cgn	Ifi27l2b	Diaph1	Kansl3					Serpinb1a	Fgg	Znf800
Cers2	Cmtr1	H2-M3	Dysf	Lyz2					Cebpzos	Chmp3	Hyal2	Dhrs3	Magoh					Cers6	Chad	Ifitm2	Dicer1	Kat7					Serpinh1	Fh	Zyg11b
Cers6	Cndp2	H2-Q7	Ears2	Mad1l1					Celf1	Chmp5	Ica	Dhrs4	Map1lc3b					Cert1	Champ1	Igf2bp2	Dio1	Kbtbd7					Sfxn3	Fhip2a	Acnat2
Ces1	Cnksr2	H2-T10	Ebp	Madd					Cemip2	Chmp6	Icam1	Dhrs7	Map2k3					Ces1	Chd1	Igfbp2	Dip2c	Kcp					Sfxn5	Fhit	Actn2
Ces1c	Cnot1	H2ac21	Ece1	Maea					Cenpf	Chordc1	Icam2	Dhrs7b	Map3k2					Ces1b	Chd4	Igha	Dkc1	Kctd12b					Sgpp1	Fis1	Ago2
Ces1d	Cnot10	H3-3a	Ech1	Magohb					Cenps	Chsy3	Icmt	Dhrsx	Mapk14					Ces1c	Chd6	Ighg1	Dlat	Kdelr1					Sh3bgrl	Fitm2	Ago3
Ces1e	Cnot11	Hamp	Echdc1	Map1lc3b					Cenpv	Chuk	Ifi27l2b	Dhtkd1	Mapk8ip1					Ces1d	Chd7	Igkv1-122	Dld	Kdm1a					Shank3	Fkbp2	Ahcyl2
Ces1f	Cnot2	Hax1	Echdc2	Map3k2					Cep135	Ciao3	Ifit1	Dhx15	Mapkapk2					Ces1e	Chd8	Igkv8-21	Dlst	Kdm2a					Siglec1	Fkbp3	Aimp2
Ces2a	Cnot3	Hccs	Echdc3	Mapk9					Cep164	Ciapin1	Ifitm2	Dhx29	Mapre1					Ces1f	Chdh	Igsf8	Dmac2l	Kdm3b					Sirt4	Fkbp4	Akap1
Ces2c	Cnot9	Hck	Echs1	Mapkapk2					Cep170b	Cideb	Ifitm3	Dhx30	Mapre3					Ces2a	Cherp	Ikbip	Dmd	Khdrbs1					Sirt5	Fkbp5	Ampd3
Ces2e	Cnp	Hdac1	Eci1	Mapre1					Cep83	Cisd1	Ifnar2	Dhx57	Marf1					Ces2c	Chid1	Ikzf3	Dmgdh	Kif19					Slc10a2	Flad1	Anapc5
Ces2g	Cnpy3	Hdhd2	Eci2	Mapre3					Cept1	Cisd2	Igf2bp2	Dhx58	Mark2					Ces2e	Chil3	Il13ra1	Dmxl1	Kif1b					Slc12a7	Flna	Ankmy2
Ces3a	Cnrip1	Hdhd3	Ecm1	Marf1					Cers2	Ciz1	Igfbp4	Dhx9	Mark3					Ces2g	Chka	Il1r1	Dnah3	Kif21a					Slc17a2	Flnb	Ap5z1
Ces3b	Cntrl	Hdhd5	Ecpas	Mark3					Cers6	CK137956	Igfbp7	Diablo	Mat2b					Ces3a	Chkb	Il1rap	Dnaja1	Kif3a					Slc17a3	Fmc1	Apobec1
Cetn3	Coa6	Herc1	Ecsit	Mat2b					Cert1	Ckap5	Ighg1	Diaph1	Mau2					Ces3b	Chm	Il6st	Dnaja2	Kifap3					Slc17a4	Fmo1	Apol9a
Cfap43	Coasy	Herpud1	Edf1	Mau2					Ces1	Ckb	Ighv1-72	Dkc1	Mb21d2					Cetn3	Chmp1a	Immp1l	Dnaja3	Kin					Slc1a2	Fmo2	Arhgef10l
Cfap54	Coch	Hexa	Eef1a1	Mavs					Ces1c	Ckm	Ighv1-76	Dlat	Mcf2l					Cfap54	Chmp2a	Inhbc	Dnajb1	Klf12					Slc22a23	Fmo5	Arhgef37
Cfh	Cog5	Hfe	Eef1a2	Maz					Ces1d	Clasp1	Ighv10-1	Dld	Mcm3					Cfap58	Chmp3	Inpp5a	Dnajb12	Klhdc4					Slc22a3	Fn1	Arid2
Cfhr1	Cog6	Hic2	Eef1b2	Mb21d2					Ces1e	Clasp2	Ighv3-5	Dlst	Mcm7					Cfh	Chmp4b	Insig2	Dnajc10	Klhdc7a					Slc22a4	Fndc3a	Atad3a
Cfhr2	Cog7	Higd1a	Eef1d	Mbnl1					Ces1f	Clca3a2	Igkv1-88	Dmac2l	Mcts1					Cfhr1	Chmp5	Insr	Dnajc13	Klhl35					Slc22a7	Ftcd	Atg2b
Cfi	Cog8	Hist2h2bb	Eef1e1	Mcf2l					Ces2a	Clcc1	Igkv12-44	Dmd	Mea1					Cfhr4	Chordc1	Irag2	Dnajc16	Klk1b9					Slc23a1	Fth1	Atp10b
Cfl1	Col12a1	Hm13	Eef1g	Mcm3					Ces2c	Clec16a	Igkv5-39	Dmgdh	Med11					Cfi	Chst13	Irak4	Dnajc19	Knl1					Slc25a16	Ftl1	Atxn10
Cfl2	Col14a1	Hmga1	Eef2	Mcmbp					Ces2e	Clec2f	Igkv6-32	Dnaja1	Med13l					Cfl1	Chtop	Irf7	Dnajc3	Kpna1					Slc25a21	G3bp1	BC034090
Cgn	Col18a1	Hmga2	Eefsec	Mctp2					Ces2g	Clec3b	Igkv8-27	Dnaja2	Med16					Cfl2	Chuk	Irgm1	Dnajc5	Kpna2					Slc25a23	G6pdx	Bgn
Cgnl1	Col3a1	Hmgn5	Eepd1	Mcts1					Ces3a	Clec4f	Ik	Dnaja3	Med17					Cggbp1	Ciao1	Isca2	Dnajc9	Kpna3					Slc25a24	Gaa	Brd4
Cgrrf1	Col4a1	Hmox1	Efhd2	Mdn1					Ces3b	Clic1	Il12b	Dnajb11	Med22					Cgn	Ciao3	Iscu	Dnm1l	Kpna4					Slc25a25	Galm	Bub3
Chchd3	Col4a2	Hmox2	Efr3a	Mea1					Cetn3	Clic4	Il13ra1	Dnajb12	Med24					Cgnl1	Cisd1	Isoc2b	Dnm2	Krit1					Slc25a28	Galnt2	Ca8
Chchd4	Col4a3	Hnrnpa0	Eftud2	Med11					Cfap54	Clint1	Il17re	Dnajb4	Med27					Cgref1	Cisd2	Itch	Dnpep	Krt16					Slc25a32	Ganab	Catsperd
Chchd6	Col6a1	Hnrnpf	Egfr	Med16					Cfh	Clip1	Il18r1	Dnajc10	Med28					Chchd1	Ckap5	Itga2b	Dock5	Krt6a					Slc25a33	Ganc	Cdc23
Chd1	Col6a3	Hnrnph1	Ehbp1	Med17					Cfhr1	Clmn	Il1rap	Dnajc13	Mef2d					Chchd10	Ckb	Itga3	Dock7	Krt72					Slc25a35	Gapvd1	Cdc5l
Chd2	Col6a3	Hnrnph2	Ehd1	Med22					Cfhr4	Cln5	Il6st	Dnajc19	Memo1					Chchd3	Clasp1	Itga6	Dock9	Ktn1					Slc25a44	Gar1	Cdk11b
Chd5	Col6a5	Hnrnph3	Ehd2	Med23					Cfi	Clock	Immp1l	Dnajc3	Metap1					Chchd4	Clasp2	Itga7	Dop1b	Kxd1					Slc25a45	Gars1	Cdkn1b
Chdh	Commd2	Hnrnpul1	Ehd3	Med24					Cfl1	Clpp	Impa1	Dnajc5	Mettl16					Chchd6	Clasp2	Itga9	Dpm1	L3hypdh					Slc25a46	Gatb	Cep192
Cherp	Commd7	Hoga1	Ehd4	Med27					Cfl2	Clptm1	Impdh2	Dnajc7	Mettl27					Chd2	Clcc1	Itgal	Dpp4	Lama4					Slc25a51	Gatd3a	Clec16a
Chid1	Commd9	Hook1	Ehhadh	Med30					Cgn	Clstn1	Inpp5a	Dnajc9	Mib1					Chd4	Clec3b	Itgam	Dpp8	Lancl1					Slc26a1	Gba	Clec3b
Chil3	Comt	Hpca	Eif1	Mef2d					Cgnl1	Clta	Insig2	Dnm1l	Mical1					Chdh	Clec4f	Itgb2	Dpyd	Larp4					Slc2a8	Gbe1	Cln5
Chit1	Copa	Hpgd	Eif2b1	Megf6					Chchd1	Cltb	Irag2	Dnm2	Mical2					Chid1	Clic1	Itgb3	Dpys	Larp7					Slc2a9	Gbf1	Col14a1
Chmp1a	Copb1	Hpn	Eif2b3	Memo1					Chchd3	Cltc	Ireb2	Dnpep	Mical3					Chil3	Clic4	Itgb5	Dpysl2	Lbp					Slc30a1	Gbp9	Col4a1
Chmp1b1	Copb2	Hras	Eif2b4	Metap2					Chchd4	Clu	Isca2	Dock1	Mif4gd					Chmp1a	Clint1	Itpr3	Dr1	Lcmt1					Slc30a9	Gc	Commd7
Chmp2a	Cope	Hs1bp3	Eif2s1	Mettl1					Chchd6	Cluh	Iscu	Dock4	Miga2					Chmp1b1	Clmn	Itprid2	Drap1	Ldlrap1					Slc35a1	Gcat	Ctps2
Chmp3	Copg1	Hs6st1	Eif2s2	Mettl14					Chd1	Clybl	Isoc2b	Dock7	Mill2					Chmp2a	Cln5	Itpripl1	Drg2	Lect2					Slc35a3	Gcdh	Cygb
Chmp4b	Copg2	Hsd3b2	Eif2s3x	Mettl16					Chd4	Cmah	Itfg1	Dock9	MINDY3					Chmp2b	Clock	Itsn1	Dsp	Leng9					Slc35a4	Gckr	Cyp2d12
Chmp5	Cops2	Hsdl1	Eif3a	Mib1					Chdh	Cmas	Itga2b	Dop1b	Mink1					Chmp3	Clpp	Jade1	Dst	Lgalsl					Slc35b2	Gclc	Dcaf6
Chmp6	Cops3	Hspa12b	Eif3b	Mical2					Chgb	Cmbl	Itga3	Dpm1	Mitd1					Chmp4b	Clptm1	Jak1	Dstn	Lgsn					Slc35d1	Gclm	Ddhd2
Chordc1	Cops4	Hspa13	Eif3c	Mical3					Chic2	Cmc1	Itga5	Dpm3	Mixl1					Chmp5	Clpx	Jchain	Dtd1	Lig3					Slc38a10	Gcn1	Dhx32
Chp1	Cops5	Hspa14	Eif3d	Mif4gd					Chid1	Cml5	Itga6	Dpp3	Mknk1					Chmp6	Clta	Jmjd8	Dtnb	Lipc					Slc38a7	Gde1	Diaph2
Chst13	Cops6	Hspa1l	Eif3e	Mindy3					Chil3	Cmpk1	Itga7	Dpp4	Mllt1					Chordc1	Cltb	Josd2	Dtx3l	Lipo3					Slc39a4	Gdi2	Dicer1
Chsy3	Cops7a	Hspb1	Eif3f	Mitd1					Chmp1a	Cmss1	Itga8	Dpyd	Mmp23					Chp1	Cltc	Jtb	Dusp3	Lmod1					Slc3a1	Gfm1	Drap1
Chtop	Cops8	Hspe1	Eif3g	Mixl1					Chmp1b1	Cmtr1	Itga9	Dpys	Mmrn2					Chpt1	Clu	Kank3	Dync1h1	Lrch1					Slc43a1	Gfpt1	Elmo1
Chuk	Copz1	Htra2	Eif3h	Mknk1					Chmp2a	Cndp2	Itgal	Dpysl2	Mnd1					Chst13	Cluh	Kansl1	Dync1li1	Lrp1b					Slc44a1	Gid8	Epb41l1
Ciao2a	Copz2	Hyal1	Eif3i	Mmp14					Chmp2b	Cnot1	Itgam	Dr1	Mnda					Chtop	Clybl	Kcnn2	Dynll1	Lrrc10					Slc4a4	Gimap4	Epm2aip1
Cib1	Coq4	Hyal2	Eif3k	Mob2					Chmp3	Cnot10	Itgav	Drg1	Mndal					Chuk	Cmah	Kctd10	Dynll2	Lrrc41					Slc6a12	Gimap8	Erbb4
Cideb	Coq5	Ica	Eif3l	Morc2a					Chmp4b	Cnot11	Itgb2	Drg2	Mob1a					Ciao1	Cmas	Kctd20	Dynlrb1	Lrrc47					Slc6a13	Gk	Esrp2
Cisd1	Coq6	Icam2	Eif3m	Morc3					Chmp5	Cnot2	Itgb3	Dsp	Mob2					Ciapin1	Cmbl	Kctd3	Dysf	Lrrfip2					Slc6a6	Gldc	Exoc1
Cisd2	Coq7	Ice1	Eif4a1	Morf4l1					Chmp6	Cnot3	Itgb5	Dst	Mob4					Cideb	Cmc1	Keap1	Ears2	Lrriq4					Slc9a3r2	Glg1	Exoc6
Cisd3	Coq8a	Ifi27l2b	Eif4a2	Mov10					Chn2	Cnot9	Itih3	Dstn	Mocos					Cisd1	Cml1	Kiaa2013	Ebp	Lrrk1					Slc9a9	Glo1	Exosc6
Ckap2l	Coq9	Ifit1	Eif4a3l2	Mpdz					Chordc1	Cnp	Itm2b	Dtd1	Mocs2					Cisd2	Cml5	Kidins220	Ece1	Lsm1					Slco1a4	Glod4	F830016B08Rik
Ckap4	Coro1a	Ifit3	Eif4e	Mphosph10					Chp1	Cnpy3	Itpr3	Dtd2	Morc3					Cisd3	Cmpk1	Kif11	Ech1	Lsm2					Slco2a1	Glrx	Fen1
Ckap5	Coro1b	Ifitm2	Eif4g1	Mpi					Chpt1	Coa6	Itsn2	Dtnb	Morf4l1					Ckap4	Cmss1	Kif6	Echdc1	Lsm3					Slmap	Glrx3	Fibp
Ckb	Coro1c	Ift140	Eif4g2	Mre11					Chrna4	Coasy	Jak1	Dtx3l	Mov10					Ckap5	Cmtr1	Kirrel3	Echdc3	Lsm4					Sltm	Gls2	Frg1
Clasp2	Coro2b	Ift27	Eif4g3	Mroh7					Chst13	Cobl	Jchain	Dym	Mpdz					Ckb	Cndp2	Klf13	Echs1	Lsm5					Smarce1	Gltpd2	Gabarapl1
Clca3a1	Cox4i1	Ift81	Eif5	Msh4					Chuk	Cobll1	Jmjd8	Dync1h1	Mphosph10					Clca3a1	Cnn3	Klhl20	Eci1	Lsm6					Smim4	Glud1	Gbp2
Clcc1	Cox5a	Igbp1	Eif5a	Msl2					Ciapin1	Coch	Jtb	Dync1li1	Mpi					Clcc1	Cnnm3	Kndc1	Eci2	Lsm7					Smpd3	Glul	Gch1
Clcn2	Cox5b	Igfals	Eif5b	Mta2					Cideb	Cog2	Kank3	Dync1li2	Mprip					Clcn2	Cnot1	Kng2	Ecm1	Lsm8					Snap23	Glyat	Gfap
Clcn3	Cox6a1	Igfbp4	Elac2	Mtap					Cisd1	Cog5	Kansl1	Dynll1	Mroh7					Clcn4	Cnot10	Krt19	Ecpas	Ltf					Snx3	Gm20390	Gkap1
Clcn7	Cox6b1	Igh-3	Elavl1	Mtfmt					Cisd2	Cog6	Kcng4	Dynll2	Msh4					Cldn1	Cnot11	Krt73	Ecsit	Ltn1					Soat2	Gm20547	Gm27029
Cldn1	Cox6c	Igha	Elmod2	Mtm1					Cisd3	Cog7	Kcnh5	Dynlrb1	Msi2					Cldn3	Cnot2	Krt77	Edf1	Lyrm2					Sorbs1	Gm4951	Gm8251
Cldn3	Cox7a2	Ighv1-31	Elob	Mtmr12					Ckap4	Cog8	Kcnn2	Dysf	Msl2					Cldnd1	Cnot3	Krtcap2	Eef1a1	Lyrm9					Sp3	Gm4952	Golga2
Cldnd1	Cox7b	Ighv1-76	Eloc	Mtmr6					Ckap5	Col12a1	Kctd10	Ears2	Mta3					Clec1b	Cnot9	Kti12	Eef1a2	Lyst					Spg7	Gm50364	Gramd3
Clec1b	Cp	Igkv8-21	Elp2	Mtrr					Clasp1	Col14a1	Kctd20	Ebp	Mtfmt					Clec2d	Cnp	Kyat1	Eef1b	Mad1l1					Spta1	Gmppa	Gtf2a1
Clec2d	Cpb2	Iglc1	Emc2	Mvb12a					Clasp2	Col18a1	Kctd3	Ece1	Mthfd2					Clec3b	Cnpy3	Lama5	Eef1d	Mad2l1					Sptlc2	Gna11	Gtf3c1
Clec4f	Cpn1	Ik	Endog	Mycbp					Clcc1	Col20a1	Keap1	Ech1	Mthfsd					Clec4f	Coa7	Lamb1	Eef1e1	Madd					Srr	Gnai3	Gtf3c4
Clec4g	Cpne1	Il13ra1	Engase	Mycbp2					Clcn2	Col4a1	Kiaa2013	Echdc1	Mtm1					Clec4g	Coasy	Lamc1	Eef1g	Maea					Srrm2	Gnas	H2ac11
Clgn	Cpne3	Il17re	Eno1	Myd88					Clcn3	Col4a2	Kidins220	Echdc2	Mtmr2					Clic1	Cobll1	Lamtor1	Eef2	Maged1					Srsf1	Gnb1	H3c1
Clic1	Cpox	Il1r1	Enpep	Myh7b					Clcn6	Col6a3	Kif11	Echdc3	Mtmr6					Clic4	Coch	Las2	Eefsec	Magi3					Srsf10	Gnb2	Hcfc1
Clic4	Cpq	Il1rap	Entpd5	Myl6b					Cldn1	Col6a3	Kit	Echs1	Mtmr9					Clint1	Cog3	Lbr	Eepd1	Mak16					Srsf3	Gne	Hhex
Clint1	Cps1	Il6st	Epb41	Myo15a					Cldn3	Col6a4	Klb	Eci1	Mtrr					Clmn	Cog5	Ldlr	Efhd2	Map1s					St3gal1	Gng12	Hnrnpll
Clip1	Cpsf1	Immp1l	Epb41l2	Myo19					Cldn5	Col6a5	Klf13	Eci2	Muc16					Cln3	Cog6	Lemd3	Efl1	Map3k2					Stab1	Gnmt	Homer1
Clmn	Cpt1a	Inhbc	Epb41l3	Myo7a					Cldnd1	Col6a6	Kng2	Ecm1	Mup17					Cln5	Cog7	Lgals1	Efr3a	Map3k5					Stab2	Golph3	Hook3
Cln3	Cpt2	Inpp5a	Epb41l4b	Naa10					Clec1a	Commd2	Krt16	Ecpas	Mvb12a					Clpb	Cog8	Lgals3bp	Eftud2	Mapk3					Steap3	Got1	Hps5
Clock	Cptp	Inpp5k	Epb41l5	Naa20					Clec1b	Commd4	Krt17	Edf1	Mvd					Clpp	Col12a1	Lifr	Egfr	Mapk8ip1					Sting1	Got2	Hspe1-rs1
Clpb	Crat	Insig2	Ephb4	Naa25					Clec2d	Commd5	Krt19	Eea1	Myb					Clptm1	Col14a1	Limd1	Ehbp1	Mapkapk2					Stk16	Gpat3	Ifi35
Clpp	Crbn	Insr	Ephx1	Naa30					Clec4f	Commd7	Krt5	Eef1a1	Mybpc1					Clptm1l	Col18a1	Lin7c	Ehd1	Mapkbp1					Stk4	Gpat4	Impa2
Clptm1	Crebbp	Iqsec3	Ephx2	Naa38					Clec4g	Commd9	Krt77	Eef1a2	Myd88					Clpx	Col3a1	Litaf	Ehd2	Mapre1					Stom	Gpc4	Impact
Clptm1l	Creg1	Irag2	Epn1	Nagk					Clic1	Comt	Krt84	Eef1b	Myh13					Clta	Col4a1	Lmbrd1	Ehd3	Mapre3					Stoml2	Gpd1	Inf2
Clpx	Creg2	Irak4	Eppk1	Nalcn					Clic4	Comtd1	Krtcap2	Eef1d	Myh3					Cltb	Col4a2	Lmnb1	Ehhadh	Marf1					Stx11	Gpd1l	Ipo4
Clstn1	Crip1	Irf7	Eprs1	Nanp					Clint1	Copa	Kyat1	Eef1e1	Myh4					Cltc	Col4a3	Lmnb2	Ei24	Mark3					Stx4	Gpd2	Irf6
Clta	Crip2	Irgm1	Eps15l1	Nans					Clmn	Copb1	Lama4	Eef1g	Myh6					Clu	Col6a1	Lnx1	Eif2a	Mat2b					Suco	Gphn	Kat2b
Cltb	Crnkl1	Irgm2	Eps8l2	Nbeal1					Clpb	Copb2	Lama5	Eef2	Myh7b					Cluh	Col6a3	Lonrf1	Eif2b1	Mavs					Sugct	Gpld1	Kat8
Cltc	Crot	Isca2	Erap1	Ncald					Clpp	Cope	Lamb1	Eefsec	Myh8					Clybl	Col6a3	Lpcat2	Eif2b3	Mb21d2					Sumf1	Gps1	Kctd12
Clu	Crppa	Iscu	Ergic1	Ncdn					Clptm1	Copg1	Lamb2	Eepd1	Myo15a					Cma1	Col6a4	Lpp	Eif2b4	Mbnl1					Sumf2	Gpt	Klhl7
Cluh	Cry1	Isoc2b	Ergic3	Ncf2					Clptm1l	Copg2	Lamc1	Efhd2	Myo18b					Cmah	Col6a5	Lrg1	Eif2s1	Mcf2l					Sun1	Gpt2	Krr1
Clybl	Cryz	Isy1	Erh	Nckap5l					Clpx	Cops2	Lamtor1	Efl1	Myo7a					Cmbl	Commd10	Lrrc57	Eif2s2	Mcm3					Sun2	Gpx1	Krt76
Cma1	Cryzl1	Itfg1	Ermp1	Ncoa3					Clta	Cops3	Las1l	Eftud2	Myo9a					Cmc1	Commd2	Lrrc73	Eif2s3x	Mcmbp					Surf1	Gpx4	Lig4
Cmah	Cryzl2	Itga2	Ero1b	Nedd1					Cltb	Cops4	Lbr	Egfr	Mzf1					Cmc2	Commd3	Lrrc8a	Eif3a	Mcts2					Surf6	Grb2	Map1lc3b
Cmbl	Cs	Itga2b	Erp29	Nedd8					Cltc	Cops5	Lemd3	Ehd1	Naa11					Cmip	Commd4	Lrrc8c	Eif3b	Mea1					Syde1	Grhpr	Mau2
Cmc1	Csad	Itga3	Erp44	Nek6					Clu	Cops6	Leo1	Ehd2	Naa16					Cml5	Commd5	Lrsam1	Eif3c	Meak7					Synj2bp	Gripap1	Mcts1
Cmc2	Csde1	Itga5	Esd	Nek9					Cluh	Cops7a	Lgals3bp	Ehd3	Naa20					Cmpk1	Commd7	Lsp1	Eif3d	Med11					Synrg	Grn	Mef2d
Cmip	Cse1l	Itga6	Esyt1	Nelfb					Clybl	Cops8	Lifr	Ehhadh	Naa25					Cmpk2	Commd9	Lsr	Eif3e	Med16					Syvn1	Gsdmd	Memo1
Cml1	Csk	Itga7	Esyt2	Nelfcd					Cma1	Copz1	Lin7a	Ei24	Naa30					Cmtm4	Comt	Luc7l	Eif3f	Med17					Tacc1	Gsn	Mib1
Cml5	Csnk1a1	Itga9	Etf1	Nelfe					Cmah	Copz2	Lin7c	Eif1a	Naa35					Cmtm6	Comtd1	Luc7l2	Eif3g	Med22					Taok2	Gss	Mif4gd
Cmpk1	Csnk1d	Itgal	Etfa	Nemf					Cmbl	Coq4	Lipt2	Eif2a	Naa38					Cndp2	Copa	Ly75	Eif3h	Med23					Tap1	Gsta3	Mknk1
Cmpk2	Csnk1g3	Itgam	Etfb	Nf1					Cmc1	Coq5	Lmbrd1	Eif2b1	Nabp2					Cnih4	Copb1	Lypla2	Eif3i	Med24					Tap2	Gsta4	Mob2
Cmtm6	Csnk2a1	Itgav	Etfdh	Nf2					Cmip	Coq6	Lmnb1	Eif2b3	Nagk					Cnn3	Copb2	Lyrm7	Eif3k	Med27					Tapt1	Gstk1	Mpdz
Cndp2	Csnk2a2	Itgb2	Etfrf1	Nfatc1					Cml1	Coq7	Lmnb2	Eif2s1	Nav2					Cnnm3	Cope	Lzts3	Eif3l	Med30					Tbxas1	Gstm1	Msh4
Cnksr2	Csnk2b	Itgb3	Etnk2	Nfkb2					Cml5	Coq8a	Lnpep	Eif2s2	Nbea					Cnot1	Copg1	Malsu1	Eif3m	Mef2c					Tcirg1	Gstm6	Msl2
Cnn3	Csrp3	Itgb5	Ewsr1	Nfkbiz					Cmpk1	Coq9	Lpcat2	Eif2s3x	Nbeal1					Cnp	Copg2	Man1a1	Eif4a1	Met					Tdrkh	Gsto1	Mtfmt
Cnnm3	Cstb	Itk	Exoc4	Nfx1					Cmpk2	Coro1a	Lpp	Eif3a	Ncald					Cnpy2	Cops2	Man2a1	Eif4a2	Metap1					Tha1	Gstp1	Mtmr6
Cnot1	Cstf3	Itm2b	Exoc5	Nhlrc2					Cmtm4	Coro1b	Lrg1	Eif3b	Ncbp2					Cnpy3	Cops3	Man2b1	Eif4a3l2	Mettl1					Thnsl1	Gstt1	Myh7b
Cnot9	Ctcf	Itpr3	Exoc7	Nid2					Cmtm6	Coro1c	Lrrc3	Eif3c	Ncdn					Cnpy4	Cops4	Manbal	Eif4e	Mettl14					Thy1	Gstt2	Naa25
Cnp	Ctdsp1	Itprid2	Ezr	Nin					Cndp2	Cox4i1	Lrrc66	Eif3d	Ncf2					Cntln	Cops5	Maoa	Eif4g1	Mettl16					Timm10b	Gstz1	Ncdn
Cnpy2	Cth	Jak1	F10	Nip7					Cnn3	Cox5a	Lrrc8a	Eif3e	Nckap1l					Cntn3	Cops6	Map2k1	Eif4g2	Mettl17					Timm17b	Gtf3c3	Nf2
Cnpy3	Ctif	Jchain	F11	Nipbl					Cnnm3	Cox5b-ps	Lrrc8c	Eif3f	Nckap5l					Coa3	Cops7a	Map2k2	Eif4g3	Mfap4					Timm21	Gulo	Nmd3
Cnpy4	Ctnna1	Jmjd8	F11r	Nkiras2					Cnot1	Cox6a1	Lrsam1	Eif3g	Ncoa3					COA4	Cops7b	Map2k6	Eif5	Mical1					Timm22	Gvin1	Nob1
Cntfr	Ctnnal1	Jtb	F2	Nle1					Cnot11	Cox6b1	Lsp1	Eif3h	Ndor1					Coa6	Cops8	Map2k7	Eif5b	Mical2					Timm23	Gys2	Noc4l
Cntn3	Ctnnb1	Kank3	F9	Nlrp6					Cnp	Cox6c	Lsr	Eif3i	Nedd1					Coa7	Copz1	Map3k4	Elavl1	Mical3					Timm29	H1-0	Nrde2
Coa3	Ctnnbl1	Kansl1	Faah	Nmd3					Cnpy2	Cox7a2	Luc7l	Eif3j1	Nek9					Coasy	Copz2	Map3k8	Elmod2	Mief1					Timmdc1	H1-1	Nsmce3
COA4	Ctnnd1	Katna1	Fabp1	Nmi					Cnpy3	Cox7b	Luc7l2	Eif3k	Nelfb					Cobll1	Coq3	Map4k4	Elob	Mindy1					Tmcc3	H1-2	Nup188
Coa6	Ctps1	Kcnn1	Fads1	Nmt1					Cnpy4	Cox7c	Luc7l3	Eif3l	Nelfcd					Cog2	Coq4	Map7d1	Eloc	Mindy3					Tmem11	H1-3	Palld
Coa7	Ctps2	Kctd10	Fads2	Nmt2					Cntfr	Cp	Lyrm1	Eif3m	Nemf					Cog7	Coq5	Mapk14	Elp2	Mink1					Tmem126a	H1-4	Pank2
Coa8	Ctsa	Kctd3	Fads6	Nnmt					Coa3	Cpb2	Lyrm7	Eif4a1	Nepro					Coil	Coq6	Marchf5	Emc1	Mitd1					Tmem126b	H1-5	Papolb
Coasy	Ctsb	Kctd7	Fah	Nob1					COA4	Cpn1	Mad1l1	Eif4a2	Neu2					Col14a1	Coq7	Marchf6	Emc2	Mixl1					Tmem135	H2-D1	Pcna
Cobll1	Ctsd	Kdelr1	Fahd1	Noc4l					Coa6	Cpne1	Maged2	Eif4a3	Nf2					Col18a1	Coq8a	Marcks	Endog	Mki67					Tmem143	H2-K1	Pds5b
Cog5	Ctsh	Kdsr	Fahd2a	Nol11					Coa7	Cpne3	Magohb	Eif4e	Nfatc1					Col1a1	Coq9	Marcksl1	Eno1	Mlh3					Tmem14c	H2-Q10	Pef1
Coil	Ctsk	Kiaa2013	FAM120A	Npl					Coasy	Cpox	Magt1	Eif4g1	Nfkb2					Col1a2	Coro1a	Mars2	Enpep	Mllt1					Tmem160	H2az2	Pheta1
Col18a1	Ctsl	Kidins220	Fam162a	Nploc4					Cobll1	Cpq	Malsu1	Eif4g2	Nfxl1					Col4a1	Coro1b	Masp1	Entpd1	Mlst8					Tmem165	H4c1	Phka2
Col1a2	Ctu2	Kif11	Fam210b	Npnt					Cog7	Cps1	Mamld1	Eif4g3	Nfyb					Col4a2	Coro1c	Masp2	Entpd5	Mmp14					Tmem175	H6pd	Pik3cb
Col4a5	Cul1	Kifbp	Fam234a	Nras					Col18a1	Cpsf1	Man2a1	Eif5	Nfyc					Col6a1	Cox4i1	Mbl2	Epb41	Mmrn2					Tmem177	Haao	Pip4k2a
Col6a1	Cul2	Kng2	Fam234b	Nrde2					Col1a2	Cpsf2	Man2b1	Eif5a	Ngly1					Col6a2	Cox5a	Mbtd1	Epb41l1	Mnda					Tmem201	Hacd2	Plaa
Col6a2	Cul3	Krt16	Fam3c	Nrp2					Col2a1	Cpt1a	Manbal	Eif5b	Nhlrc2					Col6a3	Cox5b	Mbtps1	Epb41l2	Mndal					Tmem222	Hacd3	Pnpla6
Col6a3	Cul4a	Krt19	Fam83h	Nsmce1					Col4a2	Cpt2	Maoa	Elac2	Nhsl1					Col6a4	Cox6a1	Mcc	Ephx1	Mob4					Tmem41b	Hacl1	Ppan
Col6a5	Cul4b	Krt42	Fam98a	Nsmce2					Col4a5	Cptp	Map2k2	Elmod2	Nid2					Colec12	Cox6b1	Mcl1	Ephx2	Mon1a					Tmem70	Hadh	Ppp4r3b
Col6a6	Cul5	Krt6a	Farp1	Nsmce3					Col6a1	Crat	Map2k6	Elob	Nipbl					Colgalt1	Cox6c	Mcm2	Eppk1	Morc2a					Tmod3	Hadha	Prpf39
Colec12	Cux1	Krt71	Farp2	Nsmf					Col6a2	Crbn	Map2k7	Eloc	Nktr					Commd3	Cox7a2	Mcm7	Eprs1	Morc3					Tmtc3	Hadhb	Pstpip1
Colgalt1	Cwc22	Krt77	Farsa	Nsun6					Col6a3	Creb1	Map3k4	Elovl5	Nle1					Commd7	Cox7c	Mcpt4	Eps15l1	Morf4l1					Tmx4	Hagh	Ptpn3
Comt	Cwf19l2	Krt78	Farsb	Nt5c2					Col6a6	Crebbp	Map4k4	Emc2	Nlk					Comt	Cp	Mcu	Eps8l2	Mospd2					Tor3a	Hal	Pusl1
Comtd1	Cxcl12	Krtcap2	Fasn	Nt5dc2					Colec12	Crip2	Marchf5	Endog	Nmd3					Comtd1	Cpa3	Mcur1	Erap1	Mov10					Tpd52	Hao1	Qtrt2
Cop1	Cyb5a	Lama5	Fastkd2	Nudt16					Colgalt1	Crnkl1	Marchf6	Engase	Nmi					Copa	Cpd	Mdn1	Erc1	Mphosph10					Tpm1	Hars1	Rab2b
Copa	Cyb5b	Lamb1	Fastkd5	Nudt16l1					Commd1	Crot	Marcksl1	Eno1	Nmt1					Copb1	Cplx4	Mdp1	Erg28	Mpi					Tpm2	Hars2	Rabac1
Copb1	Cyb5r3	Lamb2	Fau	Nudt18					Commd9	Cry1	Mars2	Enpep	Nmt2					Copb2	Cpn1	Me2	Ergic1	Mroh7					Tpm3	Hba-a1	Ranbp6
Copb2	Cybc1	Lamc1	Fbl	Nudt5					Comt	Cry2	Masp1	Entpd5	Nnmt					Cope	Cpn2	Mertk	Ergic2	Ms4a14					Tra2a	Hbb-b2	Raph1
Copg1	Cyc1	Lamtor1	Fbp1	Nudt6					Comtd1	Cryz	Masp2	Epb41	Nob1					Copg1	Cpne3	Metap1d	Ergic3	Msh2					Tra2b	Hbb-bs	Rbm39
Copg2	Cycs	Lbr	Fcgr2b	Nuggc					Copa	Cryzl1	Mboat7	Epb41l2	Noc3l					Cops3	Cpox	Mettl15	Erh	Mta2					Trabd	Hdgf	Rnmt
Cops2	Cyct	Lcat	Fcgrt	Numb					Copb1	Cryzl2	Mcam	Ephx1	Noc4l					Cops4	Cps1	Mettl20	Ermp1	Mtap					Tram1	Hdlbp	Rock2
Cops7a	Cyfip1	Lcn2	Fcho2	Nup188					Copb2	Cs	Mcf2	Ephx2	Nol11					Copz1	Cpsf1	Mff	Ero1b	Mtm1					Tram2	Heatr1	Rsf1
Copz1	Cyfip2	Lekr1	Fcsk	Nup43					Cope	Csad	Mcfd2	Epn1	Nol9					Coq10b	Cpt1a	Mfsd10	Erp29	Mtmr10					Trim14	Herc4	S100a11
Coq3	Cygb	Lemd3	Fdft1	Nup50					Copg1	Csde1	Mcm4	Eppk1	Nop16					Coq3	Cpt2	Mfsd4b1	Erp44	Mtmr12					Trmt10c	Hexb	Scaf4
Coq4	Cyhr1	Letmd1	Fdps	Nup54					Copg2	Cse1l	Mcpt4	Eprs1	Nop2					Coq4	Cptp	Mgam	Esd	Mtmr2					Trpm7	Hgd	Sec16b
Coq5	Cyp1a2	Lgals3	Fdx1	Nup58					Cops2	Csk	Mcu	Eps15	Npl					Coq5	Cpz	Mgat2	Esrp2	Mtrr					Trpv2	Hibadh	Setd2
Coq6	Cyp20a1	Lgals3bp	Fdxr	Nup85					Cops3	Csnk1a1	Mcur1	Eps15l1	Npnt					Coq6	Cr1l	Mgat4b	Esyt1	Mtss1					Tsen2	Hibch	Setd3
Coq7	Cyp27a1	Lgi2	Fech	Nup98					Cops4	Csnk1d	Me2	Eps8l2	Nqo1					Coq7	Cracr2b	Mia2	Esyt2	Mup8					Tsfm	Hint1	Smoc1
Coq8a	Cyp2a12	Lgr4	Fermt2	Oard1					Cops7a	Csnk1e	Meaf6	Erap1	Nrbp2					Coq8a	Crat	Mia3	Etf1	Mvb12a					Tspan15	Hint2	Smurf1
Coq8b	Cyp2a5	Lhfpl3	Fermt3	Obi1					Copz1	Csnk1g3	Mertk	Erc1	Nrde2					Coq8a	Crbn	Micos10	Etfa	Mycbp					Tspan4	Hint3	Snrpn
Coq9	Cyp2ab1	Lifr	Fga	Ocln					Coq10a	Csnk2a1	Metap1d	Erg28	Nrp2					Coq8b	Crebbp	Micos13	Etfb	Mycbp2					Tspan7	Hk1	Snupn
Coro1a	Cyp2b10	Lims2	Fgb	Odr4					Coq10b	Csnk2a2	Mettl15	Ergic1	Nsmce1					Coq9	Creld1	Minpp1	Etfdh	Myd88					Tspan9	Hmgb1	Snx27
Coro1b	Cyp2c23	Lin7a	Fgfr1op2	Ola1					Coq3	Csnk2b	Mff	Ergic3	Nsmce3					Coro1a	Crip2	Mis18bp1	Etfrf1	Myh1					Tstd3	Hmgcl	Son
Coro1c	Cyp2c29	Lipt2	Fgg	Ormdl2					Coq4	Cstb	Mfn1	Erh	Nsmce4a					Coro1b	Crnkl1	Mlx	Etnppl	Myh4					Ttc13	Hmgcs2	Spats2
Coro2b	Cyp2c37	Llgl2	Fh	Osbpl11					Coq5	Cstf3	Mfn2	Ermp1	Nsmf					Coro1c	Crot	Mmd	Exoc1	Myl1					Ttc17	Hnmt	Srcap
Cotl1	Cyp2c50	Lmbrd1	Fhip2a	Osbpl1a					Coq6	Ctcf	Mfsd10	Ero1b	Nsun6					Coro2b	Crppa	Mme	Exoc2	Myo15a					Ttyh2	Hnrnpa2b1	Srf
Cox14	Cyp2c54	Lmf1	Fhit	Osbpl5					Coq7	Ctdsp1	Mfsd4b1	Erp29	Nt5c2					Coro7	Cry1	Mmgt1	Exoc3	Myo19					Ttyh3	Hnrnpa3	Srp54c
Cox15	Cyp2c55	Lmnb1	Fis1	Osgep					Coq8a	Cth	Mgam	Erp44	Nt5dc2					Cotl1	Cry2	Mmp19	Exoc4	Myo1a					Txndc11	Hnrnpab	Stard4
Cox17	Cyp2c67	Lpcat2	Fitm2	Otud4					Coq8b	Ctif	Mgat2	Esd	Nthl1					Cox15	Cryz	Mocs3	Exoc5	Myo7a					Txndc15	Hnrnpc	Stat6
Cox19	Cyp2c68	Lpp	Fkbp11	Pabpc2					Coq9	Ctnna1	Mgat4b	Esyt1	Nudcd1					Cox17	Cryzl1	Mospd3	Exoc6	Naa10					Txnrd3	Hnrnpd	Stau1
Cox20	Cyp2c70	Lrch2	Fkbp2	Paf1					Coro1a	Ctnnal1	Mgme1	Esyt2	Nudt16					Cox19	Cryzl2	Moxd1	Exoc7	Naa20					Tyk2	Hnrnpk	Ston1
Cox4i1	Cyp2d10	Lrg1	Fkbp3	Pafah1b3					Coro1b	Ctnnb1	Mgrn1	Etf1	Nudt16l1					Cox20	Cs	Moxd2	Exoc8	Naa30					Uba52	Hnrnpl	Strn
Cox5a	Cyp2d12	Lrrc14	Fkbp4	Palld					Coro1c	Ctnnbl1	Mia2	Etfa	Nudt18					Cox4i1	Csad	Mpc1	Ezr	Naa35					Ubac2	Hnrnpm	Supt16
Cox5b	Cyp2d22	Lrrc3	Fkbp5	Pan3					Coro2b	Ctnnd1	Mia3	Etfb	Nufip2					Cox5a	Csde1	Mpdz	F10	Naa38					Unc93b1	Hnrnpr	Supt3
Cox6a1	Cyp2d26	Lrrc8a	Flad1	Pank2					Coro7	Ctps1	Micos13	Etfdh	Numbl					Cox5b	Cse1l	Mpeg1	F11	Naca					Uqcrh	Hnrnpu	Tacc2
Cox6b1	Cyp2d40	Lrrc8c	Flna	Papolb					Cotl1	Ctps2	Mid2	Etfrf1	Nup188					Cox6a1	Csf1r	Mpp1	F11r	Nagk					Urad	Hnrnpul2	Tat
Cox6c	Cyp2d9	Lrsam1	Flnb	Parg					Cox14	Ctr9	Minar2	Ethe1	Nup50					Cox6b1	Csk	Mprip	F2	Nanp					Usp30	Hp1bp3	Tbc1d2b
Cox7a2	Cyp2e1	Lsr	Flot1	Parn					Cox15	Ctsa	Mindy1	Etnk2	Nup54					Cox6c	Csnk1a1	Mpv17	F830016B08Rik	Nans					Usp33	Hpcal1	Tec
Cox7a2l	Cyp2f2	Luc7l	Fmc1	Parp12					Cox17	Ctsb	Mkrn2os	Etnppl	Nup98					Cox7a1	Csnk1d	Mpv17l	F9	Nap1l1					Vamp5	Hpd	Tex30
Cox7b	Cyp2j5	Luc7l2	Fmo1	Parp14					Cox19	Ctsd	Mllt10	Exoc2	Nxf1					Cox7a2	Csnk1g3	Mpv17l2	Faah	Nbeal1					Vezt	Hrg	Trank1
Cox7c	Cyp2s1	Luc7l3	Fmo2	Parvb					Cox20	Ctsf	Mme	Exoc3l2	Oaf					Cox7a2l	Csnk2a1	Mpzl2	Fabp1	Nbeal2					Vipr1	Hsd11b1	Trappc9
Cp	Cyp2u1	Luzp1	Fmo5	Paxbp1					Cox4i1	Ctsh	Mmgt1	Exoc4	Oard1					Cox7b	Csnk2a2	Mrm2	Fads1	Ncald					Vkorc1l1	Hsd17b10	Try10
Cpa3	Cyp39a1	Lyz1	Fmr1	Pbdc1					Cox5a	Ctsk	Moap1	Exoc5	Oas3					Cox7c	Csnk2b	Mrm3	Fads2	Ncapg					Vma21	Hsd17b11	Tsn
Cpb2	Cyp3a11	Maged2	Fn1	Pcdh17					Cox5b	Ctsl	Mpeg1	Exoc7	Ogn					Cp	Cst3	Mrpl11	Fads6	Ncf2					Vnn3	Hsd17b12	Txnl4a
Cpd	Cyp3a13	Magoh	Fndc3a	Pcdhb10					Cox6a1	Ctu2	Mpp1	Exoc8	Ogt					Cpb2	Cstb	Mrpl13	Faf2	Nckap1l					Vps33a	Hsd17b13	Tyw5
Cpn1	Cyp3a25	Magt1	Fndc3b	Pcid2					Cox6b1	Cul1	Mpv17	Ezr	Olfr1395					Cpd	Cstf3	Mrpl15	Fah	Nckap5l					Wdfy2	Hsd17b2	Ube2j1
Cpn2	Cyp4a10	Malsu1	Ftcd	Pcif1					Cox6c	Cul2	Mpv17l	F10	Ophn1					Cpn1	Ctbp1	Mrpl16	Fahd1	Ncoa3					Wdr20	Hsd17b4	Ube2o
Cpne1	Cyp4a12a	Man1a1	Fth1	Pcna					Cox7a1	Cul3	Mpv17l2	F11r	Osbpl9					Cpn2	Ctcf	Mrpl18	Fahd2a	Ndor1					Xkr9	Hsd17b6	Ubl5
Cpne3	Cyp4a12b	Man2b1	Ftl1	Pcnx4					Cox7a2	Cul4a	Mpzl2	F12	Osgep					Cpne1	Ctdsp1	Mrpl2	FAM120A	Neb					Ybx1	Hsd17b8	Uck1
Cpne8	Cyp4a14	Manbal	Fundc1	Pcolce					Cox7a2l	Cul4b	Mrap	F2	Otud4					Cpne2	Cth	Mrpl20	Fam126a	Nedd1					Yes1	Hsd3b3	Urod
Cpox	Cyp4a31	Manea	Fxr1	Pdcd4					Cox7b	Cul5	Mrc1	F5	Otulin					Cpne3	Ctif	Mrpl3	Fam162a	Nedd8					Yipf4	Hsd3b5	Usp12
Cpq	Cyp4b1	Maoa	G3bp1	Pdcd7					Cox7c	Cux1	Mrm2	F9	Pafah1b2					Cpne8	Ctif	Mrpl30	Fam20b	Nefl					Yme1l1	Hsd3b7	Usp36
Cps1	Cyp4f13	Map1lc3a	G6pc1	Pdlim5					Cp	Cwc22	Mrm3	Faah	Pafah1b3					Cpox	Ctnna1	Mrpl32	Fam234b	Nek9					Zbed5	Hsdl2	Usp47
Cpsf1	Cyp4f14	Map2k2	G6pdx	Pdpk1					Cpa3	Cwf19l1	Mroh5	Fabp1	Paip1					Cpq	Ctnnal1	Mrpl33	Fam3c	Nelfb					Zdhhc14	Hsp90aa1	Usp8
Cpsf7	Cyp4f15	Map2k7	Gaa	Pds5a					Cpb2	Cwf19l2	Mrpl11	Fads1	Palld					Cps1	Ctnnb1	Mrpl38	Fam83h	Nelfcd					Zdhhc4	Hsp90ab1	Utp25
Cpt1a	Cyp4v2	Map3k15	Gak	Pds5b					Cpd	Cxcl12	Mrpl12	Fads2	Pank2					Cpsf3	Ctnnbl1	Mrpl39	Fam98a	Nemf					Zfp655	Hsp90b1	Vps39
Cpt2	Cyp51a1	Mapk8	Galm	Pef1					Cpn1	Cyb5a	Mrpl13	Faf2	Pank3					Cpt1a	Ctnnd1	Mrpl4	Farp1	Nf1					Zfp846	Hspa4	Wdr12
Cr1l	Cyp7a1	Marchf5	Galnt2	Pf4					Cpn2	Cyb5b	Mrpl15	Fah	Papolb					Cpt2	Ctps1	Mrpl40	Farp2	Nfatc1					Zfyve26	Hspa5	Wdr24
Crat	Cyp7b1	Marchf6	Gamt	Pfdn2					Cpne1	Cyb5r3	Mrpl16	Fahd1	Papss1					Cr1l	Ctps2	Mrpl42	Farsa	Nfkb1					Znf512	Hspa8	Wdr45
Crb3	Cyp8b1	Mars2	Ganab	Pfkfb3					Cpne2	Cybc1	Mrpl18	Fahd2a	Pard6b					Cracr2b	Ctr9	Mrpl45	Farsb	Nfkb2					2310009B15Rik	Hspa9	Wnk1
Creb3l3	Cyrib	Masp1	Ganc	Pfkl					Cpne3	Cyc1	Mrpl2	FAM120A	Parg					Cradd	Ctsa	Mrpl47	Fasn	Nfkbiz					A1cf	Hspd1	Ypel5
Creld1	D630045J12Rik	Masp2	Gapvd1	Pggt1b					Cpne9	Cycs	Mrpl20	Fam126b	Parp12					Crat	Ctsb	Mrpl53	Fastkd2	Nfx1					Abca9	Hspg2	Zbtb16
Creld2	Daam1	Max	Gar1	Pgk2					Cpox	Cyct	Mrpl21	Fam162a	Parp14					Crb3	Ctsd	Mrpl54	Fastkd5	Nfyb					Abcb1a	Hsph1	Zbtb17
Crip1	Dab2ip	Mbd1	Gars1	Pgm3					Cpq	Cyfip1	Mrpl27	Fam210b	Parpbp					Creb3l3	Ctsh	Mrpl55	Fau	Nfyc					Abcb4	Htt	Zc3hav1
Crip2	Dad1	Mblac2	Gas2	Pgm5					Cps1	Cyfip2	Mrpl3	Fam234b	Paxbp1					Creg1	Ctsk	Mrpl57	Fbl	Nhlrc2					Abcb7	Huwe1	Zfp638
Crkl	Daglb	Mboat7	Gatad2b	Pheta1					Cpsf1	Cygb	Mrpl30	Fam3c	Pbrm1					Creld1	Ctsl	Mrpl58	Fbp1	Nhsl1					Abcc9	Hyou1	Zfp651
Crlf3	Dap3	Mcfd2	Gatb	Phf2					Cpt1a	Cyhr1	Mrpl32	Fam83h	Pcid2					Creld2	Ctu2	Mrps11	Fcgbp	Nid2					Acot2	Iah1	Znf768
Crls1	Dars1	Mcl1	Gatd3a	Phf3					Cpt2	Cyp17a1	Mrpl33	Fam98a	Pcif1					Crip2	Cul1	Mrps12	Fcgr2b	Nipbl					Acot9	Iars1	2210016F16Rik
Crnkl1	Dbi	Mcm2	Gba	Phf8					Cptp	Cyp1a2	Mrpl38	Farp1	Pclo					Crls1	Cul2	Mrps17	Fcgrt	Nktr					Adam10	Iars2	Abraxas2
Crocc	Dbr1	Mcm6	Gba2	Phka2					Cr1l	Cyp20a1	Mrpl4	Farp2	Pcna					Crnkl1	Cul3	Mrps18a	Fdft1	Nle1					Adck2	Iba57	Acap2
Crot	Dbt	Mcm7	Gbe1	Phkg2					Crat	Cyp27a1	Mrpl41	Farsa	Pcnx4					Crot	Cul4a	Mrps26	Fdps	Nlrp3					Adcy9	Ide	Acat2
Crp	Dcaf1	Mcpt4	Gbf1	Phldb2					Creb1	Cyp2a12	Mrpl42	Farsb	Pcolce					Crp	Cul4b	Mrps33	Fdxr	Nmi					Adpgk	Idh1	Acot7
Crppa	Dcaf11	Mcu	Gbp9	Pi4k2b					Creb3l3	Cyp2a22	Mrpl44	Fasn	Pcsk6					Cryab	Cul5	Mrps36	Fech	Nmt1					Agmo	Idh2	Acta1
Crybg3	Dcaf5	Mcur1	Gc	Pid1					Creld1	Cyp2a5	Mrpl45	Fastkd2	Pcsk9					Cryz	Cutc	Mrs2	Fermt2	Nmt2					Akr1e1	Idh3a	Adamdec1
Cryz	Dcaf6	Me2	Gcat	Pik3ca					Creld2	Cyp2ab1	Mrpl47	Fastkd5	Pdcd7					Cryzl2	Cux1	Msantd4	Fermt3	Nnmt					Alg12	Idh3b	Adgrb1
Cryzl1	Dcaf8	Mertk	Gcdh	Pik3cb					Crip2	Cyp2b10	Mrpl48	Fbl	Pdpk1					Cs	Cwc22	Msrb2	Fga	Noc3l					Alox12	Idh3g	Agrn
Cryzl2	Dctn1	Met	Gckr	Pik3r1					Crk	Cyp2b23	Mrpl49	Fbp1	Pds5b					Csad	Cwf19l2	mt-Co3	Fgb	Nol11					Ankib1	Idi1	Ank2
Cs	Dctn2	Metap1d	Gclc	Pin4					Crkl	Cyp2c23	Mrpl50	Fbxo6	Pea15					Csde1	Cxcl12	Mt-Cyb	Fgfr1op2	Npl					Apcs	Ido2	Ank3
Csad	Dctn3	Mettl15	Gclm	Pip4k2a					Crls1	Cyp2c29	Mrpl53	Fcgbp	Pef1					Cse1l	Cyb5a	Mtatp6	Fgg	Npnt					Aph1a	Ifi204	Ap4b1
Csde1	Dctn5	Mettl20	Gcn1	Pip4k2b					Crnkl1	Cyp2c37	Mrpl54	Fcgr2b	Pf4					Csf1r	Cyb5b	Mtch1	Fh	Nqo1					Apoa4	Ifi47	Ap5m1
Cse1l	Dctn6	Mettl27	Gde1	Pip4k2c					Crocc	Cyp2c38	Mrpl55	Fcgrt	Pfdn2					Csk	Cyb5r3	Mtcl1	Fhip2a	Nrbp2					Arhgap17	Ifih1	Arhgap18
Csf1r	Dcun1d1	Mettl9	Gdi2	Pisd					Crot	Cyp2c39	Mrpl57	Fcho2	Pfdn4					Csnk1a1	Cybc1	Mtfp1	Fhit	Nrd1					Arhgef15	Igf2r	Arhgap30
Csnk1a1	Dcun1d4	Mff	Gemin5	Pithd1					Crp	Cyp2c50	Mrps11	Fcsk	Pfkfb2					Csnk1g2	Cyc1	Mtg2	Fibp	Nrg2					Arl8a	Ighg2c	Arhgap31
Csnk2a1	Dcun1d5	Mfn1	Gfm1	Pitpnc1					Crppa	Cyp2c54	Mrps16	Fdft1	Pfkfb3					Csnk2a1	Cycs	Mthfd1l	Fis1	Nrp2					Arsa	Igkc	Armc9
Csnk2a2	Dcxr	Mfn2	Gfpt1	Pla1a					Crybg3	Cyp2c67	Mrps21	Fdps	Pfkm					Csnk2a2	Cyct	Mtif3	Fitm2	Nsfl1c					Atic	Igtp	Ascc2
Csnk2b	Ddah1	Mfsd10	Gid8	Pla2g6					Cryz	Cyp2c68	Mrps26	Fdxr	Pgk2					Csnk2b	Cyfip1	Mtnd1	Fkbp11	Nsmce1					Atp1a4	Iigp1	Atg5
Csprs	Ddb1	Mfsd3	Gimap4	Plaa					Cryzl2	Cyp2c70	Mrps31	Fech	Pgm3					Cst3	Cyfip2	Mtnd2	Fkbp2	Nsmce2					Atp2b2	Ikbkb	Atp5mpl
Csrp1	Ddc	Mfsd4b1	Gimap8	Plcb3					Cs	Cyp2d10	Mrps33	Fermt2	Pgm5					Cstb	Cygb	Mtnd3	Fkbp3	Nsmf					Atraid	Ilf2	Baiap2l1
Cst3	Ddhd1	Mfsd5	Gipc1	Plcb4					Csad	Cyp2d11	Mrps36	Fga	Pheta1					Ctcf	Cyhr1	Mtnd4	Fkbp4	Nsun6					B4galnt1	Ilk	Bccip
Cstb	Ddhd2	Mgam	Gk	Plcg1					Csde1	Cyp2d12	Mrps6	Fgb	Phf2					Ctdsp1	Cyld	Mtnd5	Fkbp5	Nt5c2					Blmh	Ilvbl	Borcs6
Ctcf	Ddost	Mgat4b	Gldc	Plcg2					Cse1l	Cyp2d22	Mrs2	Fgg	Phf3					Cth	Cyp1a2	Mto1	Flad1	Nt5dc2					Bmpr2	Immt	Brca2
Ctdnep1	Ddrgk1	Mgme1	Glg1	Plcl2					Csk	Cyp2d26	Ms4a14	Fh	Phf8					Ctnna1	Cyp20a1	Mtpap	Flii	Nt5dc3					Bnip3l	Inmt	Casp8
Ctdsp1	Ddt	Mia2	Glo1	Plek					Csl	Cyp2d40	Msantd4	Fhip2a	Phka1					Ctnnb1	Cyp27a1	Mtpn	Flna	Nthl1					Bri3bp	Ipo9	Ccdc6
Cth	Ddx1	Micos10	Glod4	Plekhd1					Csnk1a1	Cyp2d9	Msrb2	Fhit	Phka2					Ctnnd1	Cyp2a12	Mtrf1l	Flnb	Nudcd1					C1s1	Iqgap1	Ccny
Ctif	Ddx10	Micu1	Glrx	Plekhg3					Csnk1g2	Cyp2e1	Mst1	Fis1	Phkb					Ctps2	Cyp2a5	Mtx3	Fmc1	Nudt10					Calcrl	Iqgap2	Cd5l
Ctnna1	Ddx17	Mindy1	Glrx3	Plekhg5					Csnk2a1	Cyp2f2	mt-Co3	Fitm2	Phkg2					Ctsa	Cyp2ab1	Mug2	Fmo1	Nudt16					Calu	Iqsec1	Cdc16
Ctnnb1	Ddx18	Minpp1	Gls2	Plekhj1					Csnk2a2	Cyp2j5	Mt-Cyb	Fkbp15	Phxr5					Ctsb	Cyp2b10	Mul1	Fmo2	Nudt16l1					Capn3	Isca1	Cdc42bpa
Ctnnd1	Ddx19b	Mix23	Gltpd2	Plekhm1					Csnk2b	Cyp2j9	Mtch1	Fkbp2	Pi4kb					Ctsd	Cyp2c23	Mup14	Fmo5	Nudt18					Ccdc88c	Isoc1	Cdk2
Ctsa	Ddx21	Mkrn2	Glud1	Plrg1					Csprs	Cyp2u1	Mterf2	Fkbp3	Pid1					Ctsf	Cyp2c29	Mup15	Fn1	Nudt6					Ccpg1	Isoc2a	Clasp1
Ctsb	Ddx23	Mlh3	Glul	Pnkp					Cst3	Cyp39a1	Mterf3	Fkbp4	Pik3c3					Ctsh	Cyp2c37	Mup2	Fn3k	Nup133					Cd180	Ist1	Cnot11
Ctsc	Ddx27	Mlx	Glyat	Pno1					Cstb	Cyp3a11	Mterf4	Fkbp5	Pik3ca					Ctsl	Cyp2c50	Mup20	Fnbp1	Nup205					Cd3d	Itga1	Col3a1
Ctsd	Ddx31	Mme	Gm20390	Pnpla6					Ctcf	Cyp3a13	Mtfp1	Flad1	Pik3cb					Ctso	Cyp2c54	Mvp	Fndc3a	Nup43					Cd59a	Itgb1	Col4a3
Ctsf	Ddx39b	Mmgt1	Gm20431	Poc1b					Ctdp1	Cyp3a25	Mthfd1l	Flii	Pik3r1					Ctss	Cyp2c67	Mxra7	Fryl	Nup50					Cebpb	Itih1	Commd9
Ctsh	Ddx3x	Mmp19	Gm20547	Poc5					Ctdsp1	Cyp4a10	Mthfsl	Flna	Pin4					Ctsz	Cyp2c68	Myadm	Fscn1	Nup54					Celf1	Itih2	Cptp
Ctsl	Ddx41	Mmrn2	Gm4951	Podn					Cth	Cyp4a12a	Mtmr1	Flnb	Pip4k2a					Cttn	Cyp2c70	Myl12a	Ftcd	Nup58					Ces1e	Itih4	Daglb
Ctso	Ddx42	Mms19	Gm4952	Pola1					Ctnna1	Cyp4a12b	Mtnd1	Fmc1	Pip5k1c					Cttnbp2nl	Cyp2d10	Myl9	Fth1	Nup85					Ces2c	Itpr1	Dcaf5
Ctsr	Ddx46	Mmtag2	Gm50364	Pole3					Ctnnb1	Cyp4a14	Mtnd2	Fmnl2	Pitpnm1					Cul1	Cyp2d22	Myo1d	Ftl1	Nup98					Ces2g	Itpr2	Ddc
Ctss	Ddx47	Mnat1	Gm5114	Polr1b					Ctnnd1	Cyp4a31	Mtnd3	Fmo1	Pla1a					Cul3	Cyp2d26	Myo1f	Fus	Nxf1					Chmp4b	Ivd	Ddx10
Ctsz	Ddx49	Mns1	Gmppa	Polr1c					Ctsa	Cyp4b1	Mtnd4	Fmo2	Pla2g7					Cul4a	Cyp2d34	Myo1g	Fxr1	Oard1					Chst13	Iyd	Ddx41
Cttn	Ddx5	Mocs3	Gna11	Polr1d					Ctsb	Cyp4f13	Mtnd5	Fmo5	Plaa					Cul5	Cyp2d40	Myo5c	Fxr2	Obi1					Clcn3	Jup	Ddx42
Cul1	Ddx50	Mpeg1	Gnai3	Polr1e					Ctsc	Cyp4f14	Mto1	Fmr1	Plcb3					Cuta	Cyp2d9	Myo9b	Fxyd1	Ocln					Clpx	Kars1	Ddx47
Cul2	Ddx51	Mpp1	Gnas	Polr2e					Ctsd	Cyp4f15	Mtpap	Fn1	Plcb4					Cwc22	Cyp2e1	Myof	Fyb1	Odf2					Cnn3	Keg1	Dera
Cul3	Ddx54	Mprip	Gnb1	Polr3a					Ctsf	Cyp4v2	Mtpn	Fn3k	Plcg2					Cxadr	Cyp2f2	Myorg	Fyco1	Ogn					Cnnm3	Khk	Dhx29
Cul4a	Ddx58	Mpst	Gnb2	Polr3b					Ctsh	Cyp51a1	Mtrf1	Fnbp1	Plcl2					Cyb5a	Cyp2j5	Naa16	G3bp1	Ogt					Cntfr	Kif13b	Dhx34
Cul4b	Ddx6	Mpv17	Gne	Polr3e					Ctsl	Cyp7a1	Mtrf1l	Fndc3a	Pld4					Cyb5b	Cyp2j9	Nacc1	G3bp2	Olfr1148					Coa7	Kif5b	Dnajc7
Cuta	Decr1	Mpv17l	Gng12	Polr3f					Ctso	Cyp7b1	Mul1	Fryl	Plek					Cyb5d2	Cyp2u1	Nap1l2	G6pdx	Olfr1320					Col4a5	Klc1	Dock1
Cwc22	Decr2	Mpzl2	Gnmt	Pop1					Ctsz	Cyp8b1	Mup13	Fscn1	Plekhg3					Cyb5r1	Cyp39a1	Napg	Gaa	Olfr609					Coq3	Klc4	Dock2
Cxadr	Def8	Mrap	Gnpnat1	Pop5					Cttn	Cyrib	Mup14	Ftcd	Plekhj1					Cyb5r3	Cyp3a11	Nasp	Gabarapl1	Olfr613					Cox14	Klkb1	Dock4
Cyb5a	Dek	Mrm2	Golgb1	Pop7					Cttnbp2nl	Daam1	Mup2	Fth1	Plrg1					Cyba	Cyp3a13	Nat10	Gale	Olfr804					Cpa3	Kmo	Dpcd
Cyb5b	Dennd10	Mrm3	Golim4	Ppan					Cul1	Dab2ip	Mup20	Ftl1	Pnma5					Cybb	Cyp3a25	Nat8f1	Galk2	Ormdl2					Cpd	Kng1	Dpp3
Cyb5d2	Dennd2d	Mroh1	Golph3	Ppef2					Cul2	Dad1	Mup8	Fubp1	Pno1					Cybc1	Cyp4a10	Nat8f3	Galm	Osbpl5					Cpn2	Kpnb1	Dtd2
Cyb5r1	Dennd4c	Mroh5	Got1	Ppid					Cul3	Dagla	Mvp	Fxyd1	Pnpla6					Cyc1	Cyp4a12a	Ncam1	Galnt2	Osbpl9					Cr1l	Kras	Eif3j1
Cyb5r3	Dennd5b	Mrpl11	Got2	Ppih					Cul4a	Daglb	Myadm	G3bp1	Pnpla7					Cycs	Cyp4a12b	Ncam2	Galnt4	Osgep					Creld1	Krt1	Epdr1
Cyba	Denr	Mrpl12	Gpam	Ppip5k2					Cul4b	Dap3	Mybpc3	G6pdx	Poc1a					Cyfip1	Cyp4a14	Ncbp2	Galt	Ostf1					Crkl	Krt10	F12
Cybb	Deptor	Mrpl14	Gpat3	Ppm1b					Cul5	Dars1	Myef2	Gaa	Poc1b					Cygb	Cyp4a31	Ncstn	Ganab	Otud4					Crocc	Krt18	Fam126b
Cybc1	Dera	Mrpl15	Gpat4	Ppp1cc					Cuta	Dbi	Myl3	Gabarapl2	Podn					Cyp17a1	Cyp4b1	Ndc1	Ganc	Pacs2					Crybg3	Krt2	Fam76a
Cyc1	Derl2	Mrpl16	Gpc4	Ppp1r10					Cwc22	Dbr1	Myl9	Gale	Pola1					Cyp1a2	Cyp4f13	Ndrg1	Gapvd1	Paf1					Csprs	Krt7	Fam76b
Cycs	Dgat2	Mrpl18	Gpd1	Ppp1r21					Cxadr	Dbt	Myo10	Galm	Polb					Cyp20a1	Cyp4f14	Ndst1	Gar1	Pafah1b2					Cst3	Krt8	Fbxo6
Cyfip1	Dgcr8	Mrpl19	Gpd1l	Ppp1r9a					Cyb5a	Dcaf1	Myo1d	Galnt2	Pole3					Cyp27a1	Cyp4f15	Ndufa11	Gars1	Pafah1b3					Ctsc	Kyat3	Fgf2
Cyp17a1	Dgkz	Mrpl2	Gpd2	Ppp1r9b					Cyb5b	Dcaf11	Myo1f	Galnt4	Polr1a					Cyp2a12	Cyp4v2	Ndufa12	Gatb	Pak1ip1					Dapk1	Kynu	Fkbp15
Cyp1a2	Dglucy	Mrpl20	Gphn	Ppp2cb					Cyb5d2	Dcaf13	Myo1g	Galt	Polr1b					Cyp2a5	Cyp51a1	Ndufa3	Gatd3a	Pald1					Dmxl1	L2hgdh	Fntb
Cyp20a1	Dhcr24	Mrpl3	Gpld1	Ppp2r1b					Cyb5r1	Dcaf6	Myo9b	Gamt	Polr1c					Cyp2ab1	Cyp7a1	Ndufa7	Gba	Pan2					Dnah11	Lactb	Ghrl
Cyp27a1	Dhcr7	Mrpl30	Gpr89	Ppp2r2d					Cyb5r3	Dcaf8	Myof	Ganab	Polr1e					Cyp2b10	Cyp7b1	Ndufab1	Gbe1	Papola					Dnajc16	Lactb2	Gm14399
Cyp2a12	Dhdds	Mrpl32	Gprin3	Ppp2r5c					Cyba	Dcn	Myorg	Ganc	Polr2l					Cyp2b23	Cyp8b1	Ndufaf3	Gbf1	Papss1					Dpt	Lamp1	Gm49804
Cyp2a5	Dhdh	Mrpl33	Gps1	Ppp2r5e					Cybb	Dctn1	Mzb1	Gapvd1	Polr3a					Cyp2c23	Cyrib	Ndufaf5	Gbp2	Parg					Dpy19l4	Lamp2	Gpcpd1
Cyp2a5	Dhfr	Mrpl35	Gpt	Ppp3ca					Cybc1	Dctn2	Naalad2	Gar1	Polr3b					Cyp2c29	Cyth1	Ndufb1	Gbp9	Parn					Efna1	Lancl2	Gstm3
Cyp2ab1	Dhrs1	Mrpl38	Gpt2	Ppp3r1					Cyc1	Dctn3	Naglu	Gars1	Polr3c					Cyp2c37	D430041D05Rik	Ndufb10	Gc	Parp12					Elovl1	Lap3	Gtf2a2
Cyp2b10	Dhrs3	Mrpl40	Gpx1	Ppp4r2					Cycs	Dctn5	Napg	Gas2	Polr3f					Cyp2c38	Daam1	Ndufb11	Gcat	Parp14					Emc1	Larp1	Gucy1a2
Cyp2b10	Dhrs4	Mrpl41	Gpx4	Ppp4r3a					Cyfip1	Dctn6	Nasp	Gatb	Pop1					Cyp2c39	Dab2ip	Ndufb2	Gcdh	Parvb					Emc10	Larp1b	H13
Cyp2c23	Dhrs7	Mrpl42	Grb2	Ppp4r3b					Cyp17a1	Dcun1d1	Nat8f3	Gatd3a	Pop5					Cyp2c50	Dad1	Ndufb3	Gch1	Paxbp1					Emd	Lars1	Hdgfl3
Cyp2c29	Dhrs7b	Mrpl44	Grhpr	Ppp6c					Cyp1a2	Dcun1d5	Nav1	Gba	Pop7					Cyp2c54	Dagla	Ndufb6	Gck	Pbdc1					Enpp6	Lars2	Heatr5b
Cyp2c37	Dhrsx	Mrpl49	Gripap1	Ppp6r2					Cyp20a1	Dcxr	Ncapg2	Gbe1	Ppan					Cyp2c55	Daglb	Ndufb9	Gckr	Pbrm1					Entpd1	Lasp1	Hectd1
Cyp2c38	Dhtkd1	Mrpl51	Grn	Ppwd1					Cyp27a1	Ddah1	Ncoa1	Gbf1	Ppbp					Cyp2c67	Dap3	Ndufs6	Gclc	Pc					Ergic2	Lclat1	Hif1an
Cyp2c50	Dhx15	Mrpl53	Gsdmd	Pramel13					Cyp2a12	Ddb1	Ndc1	Gbp9	Ppfia1					Cyp2c68	Dars1	Ndufs8	Gclm	Pcdh10					F8	Lcp1	Hpf1
Cyp2c54	Dhx16	Mrpl54	Gsn	Prcp					Cyp2a22	Ddc	Ndrg1	Gc	Ppie					Cyp2c69	Daxx	Necab1	Gcn1	Pcdhb2					Fam126a	Ldah	Hspbp1
Cyp2c55	Dhx29	Mrpl55	Gsr	Prkaca					Cyp2a5	Ddhd2	Ndufa3	Gcat	Ppih					Cyp2c70	Dbi	Nectin1	Gcsh	Pcid2					Fam20b	Ldha	Ikbkg
Cyp2c67	Dhx30	Mrpl57	Gss	Prkacb					Cyp2ab1	Ddost	Ndufa7	Gcdh	Ppil1					Cyp2d10	Dbr1	Nectin2	Gda	Pcif1					Fip1l1	Ldhd	Il4i1
Cyp2c68	Dhx32	Mrps11	Gsta3	Prmt1					Cyp2b10	Ddx1	Ndufaf3	Gchfr	Ppip5k2					Cyp2d22	Dbt	Nectin3	Gde1	Pcnx4					Fmnl3	Lemd2	Inppl1
Cyp2c69	Dhx34	Mrps12	Gsta4	Prmt5					Cyp2b10	Ddx17	Ndufaf4	Gck	Ppm1a					Cyp2d26	Dcaf1	Nenf	Gdi2	Pcolce					Frmd4b	Letm1	Ipo7
Cyp2c70	Dhx35	Mrps18c	Gstk1	Prox1					Cyp2b23	Ddx18	Ndufaf5	Gckr	Ppme1					Cyp2d9	Dcaf11	Neo1	Get3	Pcsk9					Fus	Lgals8	Ipo8
Cyp2d10	Dhx36	Mrps21	Gstm1	Prpf3					Cyp2c23	Ddx19a	Ndufaf7	Gclc	Ppp1r10					Cyp2e1	Dcaf13	Nfu1	Gfm1	Pctp					Fut11	Lgals9	Kalrn
Cyp2d22	Dhx38	Mrps26	Gstm6	Prpf38a					Cyp2c29	Ddx21	Ndufb1	Gclm	Ppp1r9a					Cyp2f2	Dcaf5	Ngrn	Gfpt1	Pdcd11					Fxr2	Lgmn	Kat7
Cyp2d26	Dhx40	Mrps31	Gsto1	Prpf39					Cyp2c37	Ddx23	Ndufb11	Gcn1	Ppp2r3a					Cyp2j5	Dcaf8	Nid1	Gid8	Pdcd7					Galns	Lias	Kdm1a
Cyp2d40	Dhx57	Mrps33	Gstp1	Prpf40b					Cyp2c38	Ddx27	Ndufb2	Gde1	Ppp4r2					Cyp2j6	Dcn	Nif3l1	Gimap4	Pde12					Gatc	Lima1	Kdm3b
Cyp2d9	Dhx58	Mrps36	Gstt1	Prpf4b					Cyp2c39	Ddx31	Ndufb5	Gdi2	Ppp4r3b					Cyp2j9	Dcp1a	Nifk	Gimap8	Pde2a					Gcgr	Lims1	Klhl35
Cyp2e1	Dhx8	Ms4a6c	Gstt2	Prps2					Cyp2c50	Ddx39a	Ndufc1	Get3	Ppp5c					Cyp2u1	Dctn1	Nipa1	Gk	Pdpk1					Gcsh	Lipa	Lect2
Cyp2f2	Dhx9	Msantd4	Gstz1	Prpsap1					Cyp2c54	Ddx39b	Ndufs6	Gfer	Ppp6c					Cyp39a1	Dctn2	Nisch	Glb1	Pds5a					Gimap5	Lipt1	Lipo3
Cyp2j5	Diablo	Msln	Gtf2h1	Prrc1					Cyp2c55	Ddx3y	Ndufs8	Gfm1	Ppp6r1					Cyp3a11	Dctn3	Nkap	Gldc	Pelp1					Glrx5	Lman1	Lrrc41
Cyp2j6	Diaph1	Msrb2	Gtf3c3	Prune1					Cyp2c67	Ddx42	Necab1	Gfpt1	Ppwd1					Cyp3a13	Dctn5	Nln	Glg1	Per1					Gm11639	Lman2	Lrriq4
Cyp2j9	Diaph2	Mst1	Gtpbp4	Psg17					Cyp2c68	Ddx46	Nectin1	Ghr	Pramel43					Cyp3a25	Dctn6	Nlrx1	Glo1	Pf4					Gmfg	Lmbrd2	Lsm1
Cyp2s1	Dicer1	Msto1	Gulo	Psmb6					Cyp2c70	Ddx47	Nectin2	Gid8	Prg4					Cyp4a10	Dcun1d5	Nmnat3	Glod4	Pfdn2					Gna13	Lmf2	Lsm7
Cyp2u1	Dimt1	mt-Co3	Gvin1	Psmd4					Cyp2d10	Ddx49	Nectin3	Gimap4	Prkaa1					Cyp4a12a	Dcxr	Nmrk1	Glrx	Pfkfb2					Gpx7	Lmna	Ltn1
Cyp39a1	Dio1	Mt-Cyb	Gys2	Psmg1					Cyp2d22	Ddx5	Nedd4l	Gimap8	Prkacb					Cyp4a12b	Ddah1	Nnt	Glrx2	Pfkfb3					Grsf1	Lnpk	Mad1l1
Cyp3a11	Dip2b	Mtatp6	H1-0	Psmg2					Cyp2d26	Ddx50	Nenf	Gk	Prkd1					Cyp4a14	Ddb1	Noa1	Glrx3	Pfkm					H3-3a	Lonp1	Madd
Cyp3a13	Dip2c	Mtch1	H1-1	Pstpip1					Cyp2d9	Ddx51	Nfu1	Gldc	Prkg1					Cyp4a31	Ddc	Nos3	Glrx5	Pgbd5					Hck	Lonp2	Mavs
Cyp3a25	Dis3	Mterf4	H1-2	Pstpip2					Cyp2e1	Ddx52	Ngef	Glg1	Prl2c2					Cyp4b1	Ddhd2	Nosip	Gls2	Pggt1b					Hnrnph1	Lpcat3	Mbnl1
Cyp4a10	Dis3l2	Mtfp1	H1-3	Ptbp2					Cyp2f2	Ddx54	Ngrn	Glo1	Prmt1					Cyp4f13	Ddost	Nostrin	Gltpd2	Pgk2					Hnrnph2	Lpgat1	Mcmbp
Cyp4a12a	Dkc1	Mtg2	H1-4	Ptbp3					Cyp2j5	Ddx58	Nhlrc3	Glod4	Prmt3					Cyp4f14	Ddt	Notch1	Glud1	Pgm2l1					Hnrnph3	Lrba	Med23
Cyp4a12b	Dlat	Mthfd1l	H1-5	Ptges3					Cyp2j6	Ddx59	Nid1	Glrx	Prmt5					Cyp4f15	Ddx1	Notch2	Glul	Pgm3					Hspa13	Lrp1	Med30
Cyp4a14	Dld	Mthfsl	H2-D1	Ptgr2					Cyp2j9	Ddx6	Nif3l1	Glrx3	Prox1					Cyp4v2	Ddx10	Nox1	Glyat	Pgm5					Hspa1l	Lrpap1	Mettl1
Cyp4a31	Dlst	Mtif3	H2-K1	Pthlh					Cyp2u1	Decr1	Nln	Gls2	Prpf3					Cyp51a1	Ddx17	Npc1	Glyctk	Pheta2					Htra2	Lrpprc	Mettl14
Cyp4b1	Dmac2	Mtmr1	H2-Q10	Ptk2					Cyp39a1	Decr2	Nlrp6	Gltpd2	Prpf38a					Cyp7a1	Ddx18	Npepl1	Gm20390	Phf2					Ifit1	Lrrc59	Mindy3
Cyp4f13	Dmac2l	Mtnd1	H2-T23	Ptp4a1					Cyp3a11	Dek	Nlrx1	Glud1	Prpf39					Cyp7b1	Ddx19b	Npr1	Gm20547	Phf3					Igfbp4	Lrrc8d	Mmp14
Cyp4f14	Dmgdh	Mtnd2	H2ac20	Ptpn1					Cyp3a13	Dennd10	Nmnat3	Glul	Prpf40b					Cyp8b1	Ddx21	Npr2	Gm27029	Phf8					Ighv1-76	Lrrfip1	Morc2a
Cyp4f15	Dmxl2	Mtnd3	H2az2	Ptpn11					Cyp3a25	Dennd2d	Nmral1	Glyat	Prps2					Cyth3	Ddx23	Nprl2	Gm28778	Phka1					Ik	Lss	Mta2
Cyp4v2	Dna2	Mtnd4	H2bc1	Ptpn23					Cyp4a10	Dennd3	Nmrk1	Glyctk	Prss56					D2hgdh	Ddx27	Nqo2	Gm4756	Phkg1					Il17re	Lta4h	Mtap
Cyp51a1	Dnaaf10	Mtnd5	H2bc21	Ptpn3					Cyp4a12a	Dennd4c	Noa1	Glyr1	Prune1					Daam1	Ddx31	Nr1d2	Gm4951	Phkg2					Itfg1	Lyar	Mtmr12
Cyp7a1	Dnah2	Mto1	H4c1	Ptpn6					Cyp4a12b	Dennd5b	Nod1	Gm20390	Psip1					Dab2	Ddx39a	Nrm	Gm4952	Phospho2					Itga5	Lyn	Mycbp
Cyp7b1	Dnah3	Mtpap	H6pd	Ptprf					Cyp4a14	Dennd6a	Nol4	Gm20431	Psmg1					Dact2	Ddx39b	Nsun4	Gm50364	Pi4k2a					Itgav	Lypla1	Mycbp2
Cyp8b1	Dnaja1	Mtrf1	Haao	Ptprk					Cyp4a31	Denr	Nol6	Gm20547	Psmg3					Dad1	Ddx3x	Nt5e	Gmfg	Pi4k2b					Itm2b	Lyplal1	Myo19
Cyrib	Dnaja2	Mtx3	Hacd2	Pum1					Cyp4b1	Deptor	Nol8	Gm20671	Psmg4					Dag1	Ddx3y	Ntrk3	Gmppa	Pi4kb					Krt16	Lyrm4	Naa10
D230025D16Rik	Dnaja3	Mul1	Hacd3	Pum2					Cyp4f13	Dera	Nos3	Gm4756	Pstpip1					Dap3	Ddx4	Nub1	Gna11	Pid1					Lamb2	M6pr	Nanp
D2hgdh	Dnaja4	Mup1	Hacl1	Pum3					Cyp4f14	Derl1	Nosip	Gm4951	Pstpip2					Dars1	Ddx41	Nubp2	Gna13	Pik3ca					Lin7a	Macf1	Nans
D8Ertd738e	Dnajb1	Mup14	Hadh	Pus10					Cyp4f15	Derl2	Notch2	Gm4952	Ptbp3					Dars2	Ddx42	Nubpl	Gnai3	Pik3r1					Lipt2	Macrod1	Nedd8
Daam1	Dnajb11	Mup15	Hadha	Pus7					Cyp4v2	Dgat2	Npc1	Gm49804	Pten					Dbi	Ddx46	Nucb2	Gnaq	Pik3r4					Lrrc3	Macroh2a1	Nf1
Dab2	Dnajb12	Mup19	Hadhb	Pusl1					Cyp51a1	Dgcr8	Npepl1	Gm50364	Ptgr2					Dbnl	Ddx47	Nudcd2	Gnas	Pin4					Luc7l3	Macroh2a2	Nfkbiz
Dad1	Dnajb4	Mup2	Hagh	Pwp1					Cyp7a1	Dgkz	Npr1	Gmppa	Ptp4a2					Dbt	Ddx49	Nudt13	Gnb1	Pip4k2b					Maged2	Maip1	Nfx1
Dag1	Dnajc10	Mup20	Hal	Pxk					Cyp7b1	Dglucy	Npr2	Gmps	Ptpn12					Dcaf11	Ddx5	Nudt19	Gnb2	Pip4k2c					Magt1	Mal2	Nsmce2
Dap3	Dnajc13	Mup6	Hao1	Pygm					Cyp8b1	Dhcr24	Nqo2	Gna11	Ptpn23					Dcaf8	Ddx50	Nudt8	Gne	Pitpnm1					Mboat7	Man1a2	Nudt6
Dapk1	Dnajc19	Mup7	Hars1	Qars1					D2hgdh	Dhcr7	Nr1d2	Gna14	Ptpn3					Dcakd	Ddx51	Nup153	Gng12	Pitpnm2					Mcfd2	Man1b1	Nup43
Dars1	Dnajc3	Mvp	Hars2	Qser1					Daam1	Dhdds	Nrbf2	Gnai3	Ptprg					Dclre1c	Ddx52	Nup210	Gnmt	Pla1a					Mfn1	Manba	Nup58
Dars2	Dnajc5	Myadm	Hba-a1	Qtrt1					Daam2	Dhdh	Nsun4	Gnaq	Ptrhd1					Dcps	Ddx54	Nup214	Gnpnat1	Plcb1					Mfn2	Manf	Nup85
Dbi	Dnajc7	Mybpc3	Hbb-b2	Qtrt2					Dab2	Dhfr	Nt5dc3	Gnas	Puf60					Dctn1	Ddx58	Obp2a	Golga2	Plcb3					Mgme1	Maob	Obi1
Dbnl	Dnhd1	Myg1	Hbb-bs	Rab11fip2					Dad1	Dhrs1	Nt5e	Gnb1	Pum1					Dcxr	Ddx6	Obscn	Golgb1	Plcb4					Mindy1	Map4	Ocln
Dbt	Dnm1l	Myl12a	Hbs1l	Rab1A					Dag1	Dhrs11	Ntrk3	Gnb2	Pum3					Ddah1	Decr1	Ociad1	Golph3	Plcd1					Mrap	Map4k5	Ormdl2
Dcaf11	Dnmbp	Myl9	Hdgf	Rab2b					Daglb	Dhrs3	Nub1	Gne	Pus7					Ddah2	Decr2	Ociad2	Gosr2	Plcg1					Mroh5	Mapk1	Osbpl5
Dcaf13	Dnmt1	Myo1f	Hdgfl2	Rabac1					Dap3	Dhrs4	Nubpl	Gng12	Pus7l					Ddb1	Dek	Odad1	Got1	Plcg2					Mrpl12	Mapre2	Paf1
Dcaf8	Dnpep	Myo9b	Hdlbp	Rabgap1l					Dapk1	Dhrs7	Nucb2	Gnmt	Pusl1					Ddhd2	Dennd10	Ogfod3	Got2	Plch1					Mrpl41	Mars1	Parn
Dcakd	Dock1	Myorg	Heatr1	Rabggtb					Dapk3	Dhrs7b	Nudcd2	Golim4	Pwp1					Ddo	Dennd2d	Ogfr	Gpat3	Plcl2					Mrpl44	Mat1a	Parvb
Dclre1c	Dock2	N4bp2l1	Hebp1	Ralgps2					Dars1	Dhrsx	Nudt1	Golph3	Pxk					Ddost	Dennd4b	Oit3	Gpat4	Pld2					Mrpl49	Mat2a	Pbdc1
Dctn1	Dock4	N4bp2l2	Hectd3	Ranbp6					Dars2	Dhtkd1	Nudt19	Gosr2	Pygm					Ddrgk1	Dennd4c	Olfr362	Gpc4	Pld4					Mrps21	Matr3	Pds5a
Dctn2	Dock5	Naalad2	Hectd4	Ranbp9					Dbi	Dhx15	Nudt2	Got1	Pym1					Ddt	Dennd5b	Olfr735	Gpd1	Plek					Mrps31	Mbl1	Pggt1b
Dcxr	Dock7	Naaladl2	Helz2	Rap1gds1					Dbnl	Dhx16	Nudt8	Got2	Qtrt1					Ddx1	Dennd6a	Oma1	Gpd1l	Plekha6					Mst1	Mcat	Pi4k2b
Ddah1	Dock8	Napg	Herc4	Rapgef4					Dbt	Dhx29	Nudt9	Gpam	Qtrt2					Ddx17	Denr	Opa3	Gpd2	Plekhd1					Mterf4	Mccc1	Pip4k2b
Ddah2	Dock9	Nat10	Herc6	Raph1					Dcaf11	Dhx30	Numa1	Gpat3	Rab11fip1					Ddx18	Deptor	Orm1	Gphn	Plekhf2					Mthfsl	Mccc2	Pip4k2c
Ddb1	Dop1b	Nat8	Hexb	Rarres1					Dcaf13	Dhx32	Numb	Gpat4	Rab2b					Ddx19b	Dera	Ormdl3	Gpi	Plekhg3					Mtmr1	Mcee	Plcg1
Ddost	Dpcd	Nat8f1	Hgd	Rasa1					Dcaf8	Dhx36	Nup153	Gpc4	Rabac1					Ddx21	Derl1	Osgepl1	Gpld1	Plekhg5					Mtrf1	Mdh1	Plekhd1
Ddrgk1	Dph2	Nat8f4	Hgfac	Rasal2					Dcakd	Dhx38	Nup160	Gpcpd1	Rabgap1l					Ddx23	Derl2	Ostc	Gps1	Plekhg6					Mybpc3	Mdh2	Plekhg5
Ddt	Dpm1	Ncln	Hibadh	Rb1cc1					Dclre1c	Dhx40	Nup205	Gpd1	Rabggtb					Ddx28	Dgat2	Oxa1l	Gpt	Plekhh2					Naalad2	Me1	Pnkp
Ddx1	Dpm3	Ncstn	Hibch	Rbbp5					Dctn1	Dhx57	Nup210	Gpd1l	Rabl6					Ddx39b	Dgcr8	Oxld1	Gpt2	Plekhj1					Ndufaf4	Mecp2	Polr1d
Ddx18	Dpp3	Ndc1	Hint1	Rbm17					Dcun1d1	Dhx58	Nup37	Gpd2	Rad17					Ddx3x	Dgke	P2rx4	Gpx1	Plrg1					Ndufaf7	Mecr	Polr2e
Ddx19b	Dpp4	Ndrg1	Hint2	Rbm22					Dcxr	Dhx8	Obp2a	Gphn	Rad9a					Ddx3y	Dgkz	P3h1	Gpx4	Pnkp					Nt5dc3	Mesd	Polr3e
Ddx21	Dpp9	Ndst1	Hint3	Rbm39					Ddah1	Dhx9	Obscn	Gpi	Ralbp1					Ddx46	Dglucy	P3h4	Grb2	Pno1					Numa1	Mettl26	Ppef2
Ddx23	Dpy19l1	Ndufa11	Hk1	Rbpj					Ddah2	Diablo	Ociad1	Gpld1	Ralgps2					Ddx5	Dhcr24	Padi4	Grhpr	Poc1a					Nup160	Mettl7a1	Ppm1b
Ddx27	Dpy19l3	Ndufa3	Hmgb1	Rbsn					Ddb1	Diaph1	Ociad2	Gps1	Ramac					Ddx56	Dhcr7	Palm	Gripap1	Poc1b					Olfr1229	Mettl7b	Ppp1r21
Ddx28	Dpyd	Ndufa7	Hmgb2	Rbx1					Ddc	Diaph2	Ocln	Gpt	Ranbp3					Ddx58	Dhdds	Pan3	Grn	Podn					P2rx7	Mgat1	Ppp2cb
Ddx39a	Dpys	Ndufaf3	Hmgb3	Reep3					Ddi2	Dicer1	Odad1	Gpt2	Ranbp6					Ddx6	Dhdh	Parl	Grsf1	Pogz					P4ha2	Mgll	Ppp2r1b
Ddx39b	Dr1	Ndufaf4	Hmgcl	Rel					Ddost	Dimt1	Ogfod3	Gpx1	Ranbp9					Ddx60	Dhfr	Parp16	Gsdmd	Pola1					Pals1	Mgst1	Ppp2r5c
Ddx3x	Drap1	Ndufaf7	Hmgcr	Relch					Ddrgk1	Dip2b	Oit3	Gpx4	Rap1gds1					Decr1	Dhrs1	Parp4	Gsn	Polb					Paqr9	Micu2	Ppp4r3a
Ddx3y	Drg1	Ndufb1	Hmgcs1	Repin1					Ddt	Dip2c	Olfr1229	Grb2	Raph1					Decr2	Dhrs3	Pars2	Gspt1	Pole3					Parp3	Mif	Ppp6r2
Ddx46	Drg2	Ndufb11	Hmgcs2	Reps1					Ddx1	Dis3	Olfr171	Grhpr	Rarres2					Def8	Dhrs4	Patj	Gss	Polr1a					Pcare	Mios	Prcp
Ddx5	Dsp	Ndufb2	Hnmt	Rere					Ddx17	Dis3l	Olfr598	Gripap1	Rbbp5					Degs1	Dhrsx	Pcbd2	Gsta3	Polr1b					Pcyt1a	Mipep	Prkaca
Ddx6	Dst	Ndufb3	Hnrnpa1	Retn					Ddx18	Dis3l2	Olfr642	Grn	Rbck1					Dek	Dhtkd1	Pcbp2	Gsta4	Polr1c					Pdhx	Mlec	Prrc1
Decr1	Dstn	Ndufb6	Hnrnpa2b1	Retreg2					Ddx19a	Dixdc1	Olfr686	Gsdmd	Rbm14					Dennd3	Dhx15	Pcdh1	Gstk1	Polr1d					Pex26	Mlxipl	Psmd4
Decr2	Dtd1	Ndufb8	Hnrnpa3	Retreg3					Ddx21	Dkc1	Oma1	Gsn	Rbm39					Dennd4a	Dhx16	Pcdhb1	Gstm1	Polr1e					Pgls	Mlycd	Psmg2
Degs1	Dtd2	Ndufs6	Hnrnpab	Rfx1					Ddx23	Dlat	Opa3	Gspt1	Rbpj					Dennd4c	Dhx29	Pcdhb21	Gstm2	Polr2c					Phlda1	Mmaa	Ptk2
Dek	Dtnb	Ndufs8	Hnrnpc	Rhbdf1					Ddx28	Dld	Orm1	Gss	Rbx1					Denr	Dhx30	Pcdhb7	Gstm6	Polr2e					Phyhd1	Mmab	Ptp4a1
Dennd10	Dtnbp1	Necab1	Hnrnpd	Rhobtb1					Ddx39a	Dlst	Ormdl3	Gsta3	Rc3h2					Deptor	Dhx33	Pcdhgb2	Gsto1	Polr2h					Pigu	Mmut	Ptpn1
Dennd2b	Dtx3l	Nectin1	Hnrnpk	Rhox5					Ddx39b	Dmac2l	Os9	Gsta4	Rcc2					Deptor	Dhx34	Pcf11	Gstp1	Polr2j					Plscr3	Mocs1	Ptpn11
Dennd4c	Dus3l	Nectin2	Hnrnpl	Rhpn2					Ddx3x	Dmd	Oxa1l	Gstk1	Rcl1					Derl1	Dhx36	Pck2	Gstt1	Polr2l					Pmpcb	Mogs	Pum2
Denr	Dusp18	Nenf	Hnrnpm	Rictor					Ddx3y	Dmgdh	Oxld1	Gstm1	Rdh16					Derl2	Dhx38	Pclo	Gstt2	Polr3a					Polr2g	Mon2	Pus10
Deptor	Dusp23	Neo1	Hnrnpr	Rin3					Ddx42	Dmxl2	P2rx4	Gstm2	Rel					Des	Dhx40	Pcmt1	Gstz1	Polr3b					Pou3f1	Mpc2	Rab11fip2
Derl1	Dvl3	Nfu1	Hnrnpu	Rint1					Ddx46	Dna2	P2rx7	Gstm3	Relch					Desi2	Dhx57	Pcmtd1	Gtf3c1	Polr3c					Ppil4	Mpdu1	Rasa1
Derl2	Dxo	Ngrn	Hnrnpul2	Riox2					Ddx47	Dnaaf10	P3h1	Gstm6	Repin1					Dgat1	Dhx58	Pcmtd2	Gtf3c3	Polr3e					Prelp	Mpo	Rbm17
Des	Dym	Nif3l1	Hp	Rita1					Ddx5	Dnaaf5	P3h2	Gsto1	Retn					Dgat2	Dhx8	Pcx	Gtf3c4	Polr3f					Prkdc	Mri1	Reep3
Desi2	Dync1h1	Nifk	Hp1bp3	Rmnd5a					Ddx58	Dnah17	P3h4	Gstp1	Rfc5					Dgki	Dhx9	Pdcd5	Gtpbp1	Pop1					Prkra	Mrpl1	Rere
Dgat1	Dync1li1	Ninj1	Hpcal1	Rnaset2a					Ddx6	Dnah3	P4ha1	Gstt1	Rfpl4b					Dgkz	Diablo	Pde4b	Gucy2g	Pop5					Psmb10	Mrpl10	Retreg3
Dgat2	Dync1li2	Nln	Hpd	Rnf123					Decr1	Dnaja1	P4ha2	Gstt2	Rfx1					Dglucy	Diaph1	Pde4d	Gulo	Pop7					Psmb3	Mrpl17	Rnf123
Dgcr8	Dync2h1	Nlrx1	Hprt1	Rnf2					Decr2	Dnaja2	Padi4	Gstz1	Rgs18					Dguok	Dicer1	Pdf	Gvin1	Postn					Ptcd1	Mrpl22	Rpp40
Dgkz	Dynll1	Nmnat3	Hpx	Rnf7					Degs1	Dnaja3	Pak1	Gtf3c3	Rhox5					Dhcr24	Dimt1	Pdk1	Gys2	Ppat					Ptgfrn	Mrpl23	Rps27a
Dglucy	Dynll2	Nmrk1	Hrg	Rnmt					Dek	Dnaja4	Palm	Gtpbp1	Rhpn2					Dhcr7	Dio1	Pdk2	H1-0	Ppbp					Ptpn21	Mrpl24	Rufy3
Dguok	Dyrk1a	Nnt	Hsd11b1	Rock2					Dennd10	Dnajb1	Pals1	Gtpbp4	Rif1					Dhdh	Dip2b	Pdlim1	H1-1	Ppef2					Rab2a	Mrpl28	Sbds
Dhcr24	Dysf	Noa1	Hsd17b10	Rpap1					Dennd4c	Dnajb11	Pals2	Gulo	Rin3					Dhfr	Dip2c	Pdp2	H1-2	Ppie					Rab9a	Mrpl37	Scrn2
Dhcr7	Ear6	Nos3	Hsd17b11	Rpp14					Denr	Dnajb12	Pam	Gvin1	Rint1					Dhodh	Dipk2a	Pdpr	H1-3	Ppih					Rdh5	Mrpl43	Shoc2
Dhdh	Ears2	Nosip	Hsd17b12	Rpp25l					Depdc7	Dnajb4	Pan3	Gys2	Riok3					Dhrs1	Dis3	Pdss2	H1-4	Ppip5k2					Rell1	Mrpl46	Shpk
Dhfr	Ebp	Nostrin	Hsd17b13	Rpp30					Deptor	Dnajb9	Paqr9	H1-0	Riox2					Dhrs13	Dis3l	Pecam1	H1-5	Ppm1a					Rfng	Mrpl9	Sin3a
Dhodh	Ece1	Notch2	Hsd17b2	Rpp40					Dera	Dnajc10	Parl	H1-1	Rmc1					Dhrs3	Dis3l2	Pelo	H2-D1	Ppm1b					Rnf121	Mrps10	Skt
Dhrs1	Ech1	Npc1	Hsd17b4	Rprd1a					Derl1	Dnajc13	Parp16	H1-2	Rmnd5a					Dhrs4	Dkc1	Pepd	H2-K1	Ppme1					Rnps1	Mrps14	Smu1
Dhrs13	Echdc1	Npepl1	Hsd17b6	Rprd1b					Derl2	Dnajc19	Parp3	H1-3	Rnf13					Dhrs7	Dlat	Pet100	H2-Q10	Ppp1r10					Rpf1	Mrps15	Sos1
Dhrs3	Echdc2	Npr1	Hsd17b7	Rps27a					Des	Dnajc2	Parp4	H1-4	Rnf2					Dhrs7b	Dld	Pex1	H2az2	Ppp1r11					Sar1b	Mrps18b	Specc1
Dhrs4	Echdc3	Npr2	Hsd17b8	Rraga					Desi2	Dnajc21	Pcare	H1-5	Rnf214					Dhrsx	Dlst	Pex10	H3c1	Ppp1r21					Scamp2	Mrps2	Srbd1
Dhrs7	Echs1	Nptn	Hsd3b3	Rrp1b					Dgat1	Dnajc3	Pcbd2	H2-D1	Rnf216					Dhtkd1	Dmac2l	Pex11b	H4c1	Ppp1r8					Serpina3m	Mrps22	Srm
Dhrs7b	Eci1	Nqo2	Hsd3b5	Rsf1					Dgat2	Dnajc5	Pcbp2	H2-K1	Rnf7					Dhx15	Dmap1	Pex11g	H6pd	Ppp1r9a					Serpinb6	Mrps23	Stag1
Dhrsx	Eci2	Nr1d2	Hsd3b7	Rtf2					Dgcr8	Dnajc7	Pcdh1	H2-Q10	Rnmt					Dhx30	Dmd	Pex12	Haao	Ppp2cb					Sgcd	Mrps24	Stxbp5
Dhtkd1	Ecm1	Nr3c1	Hsdl2	Rtl1					Dgke	Dnajc9	Pcdhb7	H2az2	Rnpepl1					Dhx57	Dmgdh	Pex13	Hacd2	Ppp2r1b					Sgsh	Mrps25	Supt5h
Dhx15	Ecpas	Nsun4	Hsp90aa1	Rtn1					Dglucy	Dnase1	Pck2	H4c1	RO60					Dhx58	Dmxl1	Pex14	Hacd3	Ppp2r5c					Siae	Mrps27	Supt6h
Dhx30	Ecsit	Nt5dc3	Hsp90ab1	Rtp3					Dguok	Dnm1l	Pcmt1	H6pd	Rock2					Dhx9	Dmxl2	Pex16	Hacl1	Ppp4c					Sipa1l2	Mrps28	Taar1
Dhx58	Edc4	Nt5e	Hsp90b1	Rubcn					Dhcr24	Dnm2	Pcmtd1	Haao	Rora					Diablo	Dna2	Pex2	Hadh	Ppp4r2					Slc12a2	Mrps30	Tanc2
Dhx9	Edf1	Ntrk3	Hspa1b	Rufy3					Dhcr7	Dnmbp	Pcnx3	Hacd2	Rpa1					Diaph1	Dnaaf10	Pex3	Hadha	Ppp4r3a					Slc12a9	Mrps34	Tatdn3
Diablo	Eed	Nubpl	Hspa4	Ryr2					Dhdh	Dnmt1	Pcyt1a	Hacd3	Rpap2					Dicer1	Dnah17	Pex6	Hadhb	Ppp6c					Slc13a3	Mrps35	Tbc1d24
Diaph1	Eef1a1	Nucb2	Hspa4l	S100a11					Dhfr	Dnmt3a	Pdcd5	Hacl1	Rpp14					Dio1	Dnah3	Pgam5	Hagh	Ppp6r2					Slc16a10	Mrps5	Tbc1d5
Dio1	Eef1a2	Nudcd2	Hspa5	S100a6					Dhodh	Dnpep	Pdf	Hadh	Rpp25l					Dip2c	Dnah7a	Pgm2	Hal	Ppp6r3					Slc16a2	Mrps7	Tbc1d8b
Dip2c	EEF1AKNMT	Nudt13	Hspa8	Sacs					Dhrs1	Doc2a	Pdhx	Hadha	Rpp30					Dkc1	Dnaja1	Pgs1	Hao1	Ppwd1					Slc27a4	Mrps9	Thnsl2
Dipk2a	Eef1b2	Nudt19	Hspa9	Samd9l					Dhrs13	Dock1	Pdk1	Hadhb	Rprd1b					Dlat	Dnaja2	Phip	Hars1	Prcp					Slc31a1	Mrrf	Tifa
Dkc1	Eef1d	Nudt8	Hspd1	Sap30bp					Dhrs3	Dock11	Pdk2	Hagh	Rps6kb1					Dlc1	Dnaja3	Pigb	Hars2	Prelp					Slc39a7	Mrto4	Tob2
Dlat	Eef1e1	Numa1	Hspg2	Sap30l					Dhrs4	Dock4	Pdp2	Hal	Rraga					Dld	Dnaja4	Pigbos1	Hba-a1	Prg4					Slc4a2	Msmo1	Trappc1
Dld	Eef1g	Numbl	Hsph1	Sars1					Dhrs7	Dock5	Pdss2	Hao1	Rragd					Dlg1	Dnajb1	Pigg	Hbb-b2	Prkaca					Slc7a2	Msn	Trip10
Dlg1	Eef2	Nup153	Htatip2	Sash1					Dhrs7b	Dock7	Pdzph1	Hars1	Rrp1b					Dlst	Dnajb12	Pigk	Hbb-bs	Prkacb					Slit2	Msr1	Trmt6
Dlst	Eefsec	Nup160	Htt	Sat2					Dhrsx	Dock9	Pecam1	Hars2	Rrp9					Dmac1	Dnajb4	Pigl	Hcfc1	Prkag1					Smarcb1	Msra	Ttc6
Dmac1	Eepd1	Nup210	Huwe1	Sbds					Dhtkd1	Dop1b	Pelo	Hba-a1	Rsad2					Dmac2	Dnajc10	Pigo	Hdac1	Prkcd					Smim20	Mtarc1	Ttpal
Dmac2l	Efhd2	Nyap2	Hyou1	Sbno1					Dhx15	Dpm1	Pepd	Hbb-b2	Rsf1					Dmac2	Dnajc13	Pigq	Hdac11	Prkg1					Smpdl3a	Mtarc2	Txlna
Dmd	Efl1	Oasl1	Iah1	Scaf4					Dhx29	Dpm3	Per3	Hbb-bs	RtcA					Dmac2l	Dnajc16	Pigr	Hdgf	Prmt1					Snrpb	Mtatp8	Ubr2
Dmgdh	Efr3a	Obp2a	Iars1	Scaf8					Dhx30	Dpp3	Pex1	Hbs1l	Rtf2					Dmd	Dnajc17	Pigt	Hdlbp	Prmt5					Snx13	Mtch2	Ubr5
Dmxl1	Eftud2	Ociad1	Iars2	Scai					Dhx57	Dpp4	Pex11b	Hdac1	Rtl9					Dmgdh	Dnajc19	Pik3ap1	Heatr1	Prox1					Snx20	Mtco1	Uchl5
Dnah10	Egfr	Ociad2	Iba57	Scaper					Dhx58	Dpp9	Pex11g	Hdgf	Rtn1					Dmxl1	Dnajc3	Pin1rt1	Hebp1	Prpf3					Snx7	Mtco2	Vps33b
Dnah11	Ehbp1	Odad1	Icam1	Scrn2					Dhx9	Dpyd	Pex12	Hdgfl3	Rtp3					Dnah10	Dnajc5	Pinx1	Hectd3	Prpf38a					Sphk2	Mtdh	Vps4a
Dnah3	Ehbp1l1	Oga	Ide	Scrn3					Diablo	Dpys	Pex13	Hdlbp	Rubcn					Dnah3	Dnajc7	Pkd2	Herc4	Prpf40b					Spryd7	Mtg1	Vps52
Dnaja1	Ehd1	Ogfod3	Idh1	Scyl3					Diaph1	Dpysl2	Pex14	Heatr1	Rufy1					Dnah8	Dnajc8	Pkp4	Hexb	Prps2					Sqstm1	Mthfd1	Vps53
Dnaja2	Ehd2	Ogfr	Idh2	Sec16b					Dkc1	Dr1	Pex16	Heatr5b	Rwdd1					Dnaja1	Dnajc9	Pla2g15	Hgd	Prpsap2					Srp54	Mthfs	Wdr61
Dnaja3	Ehd3	Olfr1123	Idh3a	Sec61g					Dlat	Drap1	Pex2	Hectd1	Rxra					Dnaja2	Dnase2b	Pla2g4a	Hibadh	Prrc1					Srsf9	Mtif2	Xpo5
Dnajb1	Ehd4	Olfr1229	Idh3b	Sema3a					Dld	Drg1	Pex26	Helz2	S100a11					Dnaja3	Dnm1l	Pla2r1	Hibch	Prrc2a					Stbd1	Mtor	Ythdf1
Dnajb11	Ehhadh	Olfr954	Idh3g	Senp6					Dlg1	Drg2	Pex3	Herc1	S100a6					Dnajb1	Dnm2	Plac8	Hint1	Prrg4					Stim2	Mtres1	Zfp207
Dnajb12	Eif1	Oma1	Idi1	Sephs1					Dlst	Dsp	Pex6	Herc4	S100a8					Dnajb11	Dnmbp	Pld1	Hint2	Prss1					Stra6l	Mtrex	Zfp384
Dnajb4	Eif1a	Opa3	Ido2	Serpina1c					Dmac1	Dst	Pfas	Hexb	Safb					Dnajb12	Dnmt1	Pld5	Hint3	Prune1					Stxbp6	Mttp	Zfx
Dnajb6	Eif2a	Oplah	Ifi204	Serpine2					Dmac2	Dstn	Pgap1	Hgd	Sall1					Dnajb2	Dnpep	Plekha5	Hip1	Psd					Supt16h	Mtx1	Znf592
Dnajb9	Eif2ak4	Orm1	Ifi47	Setd1b					Dmac2l	Dtd1	Pgls	Hgfac	Sall2					Dnajb6	Doc2a	Plekha8	Hip1r	Psmb3					Taf4	Mtx2	0610009B22Rik
Dnajc1	Eif2b1	Ormdl1	Ifih1	Setd2					Dmd	Dtd2	Pgm2	Hibadh	Sap30l					Dnajb9	Dock1	Plekhg1	Hist2h2bb	Psmd4					Taf5	Mug1	Abitram
Dnajc10	Eif2b2	Osgepl1	Ifitm3	Setd3					Dmgdh	Dtnb	Pgs1	Hibch	Sart3					Dnajc1	Dock2	Plekhm1	Hk1	Psme4					Tango2	Mup22	Actr1b
Dnajc11	Eif2b3	Oxa1l	Igf2r	Setdb1					Dmxl1	Dtnbp1	Phf11	Hint1	Sat2					Dnajc10	Dock4	Plekho1	Hmgb1	Psmg1					Taz	Mup3	Adnp
Dnajc13	Eif2b4	Oxld1	Ighg2c	Setdb2					Dnah10	Dtx3l	Phlda1	Hint2	Sbf1					Dnajc11	Dock5	Plekho2	Hmgb3	Psmg2					Tent5c	Mvk	Akna
Dnajc16	Eif2b5	P2rx4	Ighv3-5	Sf3a2					Dnah11	Dus1l	Phyhd1	Hint3	Sbno1					Dnajc13	Dock7	Plgrkt	Hmgcl	Psmg3					Tep1	Mybbp1a	Akr1c12
Dnajc19	Eif2d	P2rx7	Igkc	Sf3b6					Dnah7a	Dus2	Pif1	Hip1r	Sc5d					Dnajc15	Dock9	Plin5	Hmgcs2	Pspc1					Tert	Mydgf	Aktip
Dnajc2	Eif2s1	P3h1	Igkv1-88	Sh3bp2					Dnaja1	Dus3l	Pigb	Hist2h2bb	Scaf4					Dnajc16	Dop1b	Plod1	Hmox1	Pstpip2					Them6	Myh10	Ampd2
Dnajc22	Eif2s2	P3h4	Igtp	Shfl					Dnaja2	Dusp23	Pigk	Hk1	Scaf8					Dnajc19	Dpcd	Plod3	Hnf4a	Ptbp1					Thoc1	Myh11	Ankrd27
Dnajc25	Eif2s3x	P4ha2	Iigp1	Shoc2					Dnaja3	Dusp28	Pigl	Hm13	Scai					Dnajc2	Dpm1	Plp2	Hnmt	Ptbp3					Tial1	Myh14	Ap4e1
Dnajc3	Eif2s3y	Padi4	Ikbkb	Shpk					Dnajb11	Dxo	Pign	Hmgb1	Scfd2					Dnajc22	Dpp3	Plpp1	Hnrnpa1	Pten					Tk2	Myh9	Ap4m1
Dnajc30	Eif3a	Pafah1b2	Ilf2	Sigirr					Dnajb12	Dym	Pigr	Hmgb2	Scyl3					Dnajc25	Dpp4	Plpp3	Hnrnpa2b1	Ptgr2					Tlr3	Myl10	Arhgef5
Dnajc4	Eif3b	Pak2	Ilf3	Sin3a					Dnajb4	Dync1h1	Pigt	Hmgcl	Sdk1					Dnajc3	Dpp8	Plscr1	Hnrnpa3	Ptk2					Tm6sf2	Myl12b	Armh3
Dnajc5	Eif3c	Pak4	Ilk	Sirt1					Dnajb6	Dync1li1	Pigu	Hmgcr	Sec13					Dnajc30	Dpp9	Plxna1	Hnrnpab	Ptov1					Tmc6	Myl6	Arntl
Dnajc9	Eif3d	Pald1	Ilvbl	Sirt2					Dnajc1	Dync1li2	Pik3ap1	Hmgcs2	Sec16b					Dnajc4	Dpy30	Plxnb1	Hnrnpc	Ptp4a1					Tmco1	Mylk	Aspa
Dnm1l	Eif3e	Palm	Immt	Skt					Dnajc10	Dynll1	Pkp4	Hmox1	Sec24d					Dnajc5	Dpyd	Plxnb2	Hnrnpd	Ptpn1					Tmem147	Myo18a	Asrgl1
Dnm2	Eif3f	Pals1	Imp3	Slc12a6					Dnajc11	Dynll2	Pla2g4a	Hnf4a	Sema6b					Dnajc9	Dpys	Plxnc1	Hnrnph2	Ptpn11					Tmem161a	Myo1b	Atg7
Dnpep	Eif3g	Paqr9	Inmt	Slfn5					Dnajc13	Dynlrb1	Pla2r1	Hnmt	Senp2					Dnm1l	Dpysl2	Plxnd1	Hnrnpk	Ptpn12					Tmem168	Myo1c	Atg9a
Dnttip2	Eif3h	Parl	Ints7	Slit3					Dnajc16	Dyrk1a	Plbd2	Hnrnpa2b1	Senp6					Dnm2	Dr1	Pmvk	Hnrnpl	Ptpn13					Tmem254a	Myo1e	Atn1
Dock10	Eif3i	Parp16	Ipo11	Smad1					Dnajc19	Dyrk2	Pld1	Hnrnpa3	Sephs1					Dnpep	Drap1	Pnkd	Hnrnpll	Ptpn23					Tmem258	Myo5b	Atxn2l
Dock5	Eif3j1	Parp3	Ipo9	Smad3					Dnajc22	Dysf	Plekha8	Hnrnpab	Serpina1c					Dock10	Drg1	Podxl	Hnrnpm	Ptpre					Tmlhe	Myo6	Atxn7
Dock6	Eif3k	Parp4	Iqgap1	Smap1					Dnajc25	Ears2	Plekho2	Hnrnpc	Serpine2					Dock5	Drg2	Pofut1	Hnrnpr	Ptrhd1					Tomm5	Naa15	Babam1
Dock9	Eif3l	Parp6	Iqgap2	Smarcal1					Dnajc28	Ebna1bp2	Plgrkt	Hnrnpd	Setd1a					Dock6	Dsp	Pofut2	Hnrnpu	Puf60					Tprg1l	Naa50	Bco1
Dpagt1	Eif3m	Pars2	Iqsec1	Smc2					Dnajc3	Ebp	Pllp	Hnrnpk	Setd2					Dock7	Dst	Poglut2	Hnrnpul2	Pum1					Tpst2	Nadk2	Bles03
Dpm1	Eif4a1	Pcare	Isca1	Smc4					Dnajc30	Ece1	Plod1	Hnrnpl	Setd3					Dock8	Dstn	Poglut3	Hoga1	Pum2					Tradd	Nadsyn1	Bloc1s6
Dpm3	Eif4a2	Pcdh1	Isoc1	Smc6					Dnajc4	Ech1	Plod3	Hnrnpm	Setdb1					Dock9	Dtd1	Polg	Homer2	Pum3					Tspo	Naga	Bysl
Dpp4	Eif4a3l2	Pcdh12	Isoc2a	Smcr8					Dnajc5	Echdc1	Plp2	Hnrnpr	Sf3a1					Dolpp1	Dtd2	Poll	Hook3	Pus1					Ttc30a1	Nags	Cc2d1a
Dpp7	Eif4e	Pck2	Ist1	Smg1					Dnajc7	Echdc2	Plpp1	Hnrnpu	Sf3a2					Dop1b	Dtnb	Polr1has	Hp1bp3	Pus10					Tuba4a	Nampt	Ccndbp1
Dpt	Eif4e2	Pcmt1	Itga1	Smg5					Dnajc9	Echdc3	Plpp2	Hnrnpul2	Sf3b6					Dpagt1	Dtnbp1	Polr2d	Hpcal1	Pus3					Tubb5	Nap1l4	Cdk5
Dpy19l1	Eif4g1	Pcmtd1	Itgb1	Smg7					Dnlz	Echs1	Plpp3	Hoga1	Sfrp4					Dpep1	Dtx3l	Pomgnt1	Hpd	Pus7					Uaca	Napa	Cenpp
Dpy19l3	Eif4g2	Pcnp	Itih1	Smg8					Dnm1l	Eci1	Plscr1	Homer2	Sh3bgrl2					Dpm1	Dus2	Pomt1	Hpgd	Pus7l					Uba5	Naprt	Cetn2
Dpy19l4	Eif4g3	Pcsk9	Itih2	Smoc1					Dnm2	Eci2	Plscr3	Hp	Sh3bp2					Dpm3	Dus3l	Ppfia2	Hprt1	Pwp1					Uba7	Napsa	Chad
Dpyd	Eif5	Pcyt1a	Itih3	Smpd4					Dnm3	Ecm1	Plxna2	Hp1bp3	Sh3gl3					Dpp4	Dusp23	Ppic	Hps6	Pwp2					Ubxn6	NARS1	Chd8
Dpys	Eif5a	Pdcd5	Itih4	Smu1					Dnpep	Ecpas	Plxnb1	Hpcal1	Shprh					Dpp7	Dusp28	Ppif	Hrg	Pxk					Usp46	Nars2	Clock
Dpysl2	Eif5b	Pde2a	Itpr1	Smurf1					Dock1	Ecpas	Plxnc1	Hpd	Sik2					Dpp8	Dusp3	Ppil1	Hs6st1	Pygm					Utp11	Nat2	Cnot9
Dr1	Elac2	Pde8a	Itpr2	Smurf2					Dock4	Edc4	Plxnd1	Hpf1	Sik3					Dpy19l1	Dxo	Ppm1k	Hsd11b1	Pyhin1					Vkorc1	Nat8f2	Cog5
Drg1	Elavl1	Pdf	Itsn1	Smyd5					Dock6	Edf1	Pmpcb	Hpgd	Sipa1l1					Dpy19l3	Dym	Ppm1l	Hsd17b10	Pym1					Wdfy4	Naxd	Col6a5
Drg2	Ell	Pdgfrb	Ivd	Snap91					Dock7	Eea1	Podxl	Hpn	Sirt1					Dpyd	Dync1h1	Ppp1r3b	Hsd17b11	Qpct					Wnk3	Naxe	Commd4
Dsc2	Elmo1	Pdhx	Iyd	Snapin					Dock8	Eed	Pofut1	Hps6	Sirt7					Dpys	Dync1li1	Ppp2ca	Hsd17b12	Qtrt1					Xab2	Nbas	Commd5
Dsg2	Elmo2	Pdk1	Jagn1	Snf8					Dock9	Eef1a1	Pofut2	Hrg	Slc30a5					Dpysl2	Dynll1	Ppp3cb	Hsd17b13	Rab11fip2					Xk	Ncbp1	Cry2
Dsp	Elmo3	Pdk2	Jup	Snrpa1					Dolpp1	Eef1a2	Poglut2	Hsd11b1	Slc4a8					Dr1	Dynll2	Ppp4r4	Hsd17b2	Rabgap1l					Yif1b	Nceh1	Cryzl1
Dst	Elmod2	Pdp2	Kank2	Snrpb2					Dop1b	EEF1AKNMT	Poldip2	Hsd17b10	Slc5a10					Drap1	Dynlrb1	Pptc7	Hsd17b4	Rabggtb					Zc3h7a	Nckap1	Ctif
Dstn	Elob	Pdss2	Kars1	Snrpe					Dpagt1	Eef1b	Polm	Hsd17b11	Slco1a6					Drg2	Dyrk1a	Praf2	Hsd17b6	Ralgapb					Zmat2	Ncl	Ctr9
Dtd1	Eloc	Pdzd8	Keg1	Snrpn					Dpm1	Eef1d	Polr1has	Hsd17b12	Slfn5					Drosha	Dyrk2	Pramel31	Hsd17b8	Ralgps2					Abca2	Ndrg2	Cyp2d40
Dtnb	Elp1	Pdzk1	Khdrbs2	Snupn					Dpm3	Eef1e1	Polr2d	Hsd17b13	Smad1					Dsc2	Dysf	Prdx4	Hsd3b3	Ramac					Abca7	Ndufa1	Cyrib
Dtnb	Elp2	Pecam1	Khk	Snx14					Dpp3	Eef1g	Polr2g	Hsd17b2	Smad3					Dsg2	E2f1	Prep	Hsd3b5	Ranbp9					Abca8b	Ndufa10	Dagla
Dtymk	Elp3	Pelo	Kif13b	Snx27					Dpp4	Eef2	Polr2j	Hsd17b4	Smap1					Dsp	Ears2	Prepl	Hsd3b7	Rap1gds1					Abhd18	Ndufa13	Dcn
Dut	Elp4	Pepd	Kif5b	Son					Dpp7	Eefsec	Pomt1	Hsd17b6	Smarca2					Dst	Ebp	Prg2	Hsdl2	Rasa1					Acsl3	Ndufa2	Dctn2
Dym	Emc2	Pet100	Klc1	Sos1					Dpt	Eepd1	Pou3f1	Hsd17b7	Smarcc2					Dstn	Ece1	Prkag2	Hsp90aa1	Rasgrf1					Acsl6	Ndufa4	Ddx27
Dync1h1	Emg1	Pex1	Klc4	Sp100					Dpy19l1	Efhd2	Ppic	Hsd17b8	Smarcd1					Dtd1	Ech1	Prkar1a	Hsp90ab1	Rbbp5					Acsm2	Ndufa5	Ddx52
Dync1i2	Eml1	Pex11b	Klhdc7a	Sp5					Dpy19l3	Efl1	Ppif	Hsd3b3	Smc1b					Dtnb	Echdc1	Prkca	Hsp90b1	Rbck1					Adck5	Ndufa6	Dennd6a
Dync1li1	Eml2	Pex11g	Klkb1	Spata13					Dpy19l4	Eftud2	Ppil4	Hsd3b5	Smc2					Dtx3l	Echdc3	Prkcb	Hspa13	Rbm12b1					Add2	Ndufa8	Dis3l
Dynll1	Eml3	Pex12	Kmo	Spats2					Dpyd	Egfr	Ppm1f	Hsd3b7	Smc4					Dtymk	Echs1	Prkce	Hspa1b	Rbm17					Adgrl2	Ndufa9	Dnah17
Dynll2	Eml4	Pex13	Kng1	Specc1					Dpys	Ehbp1	Ppm1k	Hsdl2	Smc6					Dusp3	Eci1	Prkcsh	Hspa1l	Rbm42					Adprs	Ndufaf1	Doc2a
Dynlrb1	Endog	Pex14	Kpnb1	Spire2					Dpysl2	Ehbp1l1	Ppp2r3c	Hsp90aa1	Smco1					Dut	Eci2	Prkd3	Hspa4	Rbm8a2					Agk	Ndufaf2	Dus2
Dysf	Engase	Pex16	Kras	Sptbn5					Dr1	Ehd1	Ppp3cb	Hsp90ab1	Smcr8					Dync1h1	Ecm1	Pros1	Hspa5	Rbpj					Agpat4	Ndufaf6	Dusp28
Ear10	Enkd1	Pex2	Krt1	Srbd1					Drg1	Ehd2	Ppp4r4	Hsp90b1	Smg1					Dync1i2	Ecpas	Proz	Hspa8	Rbx1					Akr1b7	Ndufb4	Dyrk2
Ears2	Eno1	Pex26	Krt10	Srcap					Drg2	Ehd3	Pptc7	Hspa4	Smg5					Dync1li1	Ecsit	Prpf18	Hspa9	Rc3h2					Ambp	Ndufb7	Eif1
Ebna1bp2	Enpep	Pex3	Krt18	Srf					Dsc2	Ehhadh	Praf2	Hspa4l	Smg7					Dynll1	Edc4	Psd3	Hspd1	Rcc2					Amdhd2	Ndufc2	Eif6
Ebp	Entpd5	Pex6	Krt2	Srm					Dsg2	Ei24	Prdx4	Hspa5	Smg8					Dynll2	Edf1	Psen1	Hspe1	Rcl1					Apbb1ip	Ndufs1	Elk4
Ebpl	Epb41	Pgam5	Krt7	Srp54c					Dsp	Eif1	Prelp	Hspa8	Smoc1					Dynlrb1	Eed	Psmb2	Hspg2	Rcor1					Apof	Ndufs2	Epb41l4b
Ece1	Epb41l1	Pgls	Krt8	Srrm1					Dst	Eif1a	Prep	Hspa9	Smug1					Dysf	Eef1a1	Psmb6	Hsph1	Reep3					Aqp9	Ndufs3	Epm2a
Ech1	Epb41l2	Pgm2	Kyat1	Srrt					Dstn	Eif2a	Prg2	Hspbp1	Smurf1					Ear1	Eef1a2	Psmb8	Htra2	Rel					Arhgap26	Ndufs4	Ercc2
Echdc1	Epb41l3	Pgs1	Kyat3	Ssh3					Dtd1	Eif2ak4	Prkca	Hspd1	Smurf2					Ears2	EEF1AKNMT	Ptdss1	Htt	Rela					Arhgef12	Ndufs5	Fam114a2
Echdc2	Epb41l4b	Phf21a	Kynu	Stag1					Dtd2	Eif2b1	Prkcb	Hspe1	Smyd5					Ebna1bp2	Eef1b	Ptges3	Huwe1	Relch					Arpp19	Ndufs7	Fam172a
Echdc3	Epb41l5	Phlda1	L2hgdh	Stam					Dtnb	Eif2b2	Prkcsh	Hspg2	Snai1					Ebp	Eef1d	Ptma	Hykk	Repin1					Asap2	Ndufv1	Fes
Echs1	Epdr1	Phldb3	Lactb	Stam2					Dtnb	Eif2b3	Prkd3	Hsph1	Snapin					Ebpl	Eef1e1	Ptms	Hyou1	Rere					Atox1	Ndufv2	Fgd4
Eci1	Epg5	Phyhd1	Lactb2	Stard4					Dtx3l	Eif2b4	Prkdc	Htatip2	Snf8					Ece1	Eef1g	Ptp4a2	Iah1	Rest					Atp5a1	Ndufv3	Fndc3b
Eci2	Ephb4	Pi4k2a	Lama4	Stat5a					Dtymk	Eif2b5	Prkra	Htt	Snrnp40					Ech1	Eef2	Ptprb	Iars1	Retn					Atp7b	Nedd4	Gabarap
Ecm1	Ephx1	Pigb	Lamp1	Stat6					Dusp3	Eif2d	Pros1	Huwe1	Snrnp70					Echdc1	Eefsec	Ptprj	Iars2	Retreg3					Atrn	Neu3	Gak
Ecpas	Ephx2	Pigg	Lamp2	Stau1					Dym	Eif2s1	Prpf18	Hykk	Snrpa					Echdc2	Eepd1	Ptprk	Iba57	Rfc5					Axl	Nfia	Gatd1
Ecscr	Epm2aip1	Pigk	Lancl2	Stk24					Dync1h1	Eif2s2	Prss52	Hyou1	Snrpd1					Echdc3	Efhd2	Ptprs	Ide	Rfk					BC004004	Nfib	Gemin5
Ecsit	Epn1	Pigo	Lap3	Ston1					Dync1i2	Eif2s3x	Psd3	Iah1	Snrpn					Echs1	Efl1	Pusl1	Idh1	Rfpl4b					C1ra	Nfic	Gipc1
Edem1	Eppk1	Pigr	Larp1	Stradb					Dync1li1	Eif2s3y	Psen1	Iars1	Snupn					Eci1	Efr3a	Pvr	Idh2	Rfx1					Ca14	Nfix	Glmn
Edem2	Eprs1	Pigt	Larp1b	Strbp					Dync1li2	Eif3a	Pskh1	Iars2	Snx24					Eci2	Eftud2	Pxmp2	Idh3a	Rhbg					Cacna2d1	Nfs1	Gm20708
Edem3	Eps15l1	Pigu	Lars1	Strip1					Dynll1	Eif3b	Psmb10	Iba57	Snx27					Ecm1	Egf	Pxn	Idh3b	Rhox11					Camk2d	Ngp	Gm29609
Edf1	Eps8l2	Pik3ap1	Lars2	Strn					Dynll2	Eif3c	Psmb2	Ide	Snx29					Ecm1	Egfr	Pycr2	Idh3g	Rhox5					Camlg	Nhp2	Gmppb
Eea1	Erap1	Pik3c3	Las1l	Strn3					Dynlrb1	Eif3d	Psmb3	Idh1	Son					Ecpas	Ehbp1	Qpctl	Idi1	Rhpn2					Ccdc134	Niban1	Gstt3
Eef1a1	Erbb4	Pilra	Lasp1	Stxbp5					Dysf	Eif3e	Psmb8	Idh2	Sp110					Ecsit	Ehbp1l1	Qsox2	Ido2	Rif1					Ccdc51	Niban2	Gtf2f1
Eef1a2	Ercc5	Pla2g15	Lclat1	Sumo1					Ear2	Eif3f	Ptcd1	Idh3a	Spats2					Edem2	Ehd1	Rab11fip1	Ifi204	Rilp					Ccdc57	Nipsnap1	Gtf2f2
Eef1b2	Ergic1	Pla2r1	Lcp1	Sumo2					Ears2	Eif3g	Ptdss1	Idh3b	Spats2l					Edem3	Ehd2	Rab12	Ifi35	Rin3					Ccdc77	Nipsnap2	Gtf2h1
Eef1d	Ergic3	Plac8	Ldah	Supt16					Ebp	Eif3h	Ptges3	Idh3g	Spg11					Edf1	Ehd3	Rab17	Ifi47	Rint1					Cd2ap	Nipsnap3b	Hdac6
Eef1e1	Erh	Pld1	Ldha	Supt3					Ebpl	Eif3i	Ptgfrn	Idi1	Spg21					Eea1	Ehhadh	Rab23	Ifih1	Riox2					Cd36	Nit1	Heatr3
Eef1g	Ermp1	Plekha7	Ldhd	Supt4h1b					Ece1	Eif3j1	Pth1r	Ido2	Sptbn4					Eef1a1	Ei24	Rab24	Ifit3	Ripk1					Cd44	Nit2	Hectd4
Eef2	Ero1b	Plekha8	Ldlr	Supt5h					Ecel1	Eif3k	Ptma	Ifi204	Srcap					Eef1a2	Eif1	Rab27b	Ifitm3	Rmc1					Cenpa	Nme1	Herc6
Eefsec	Erp29	Plekhh1	Lemd2	Supt6h					Ech1	Eif3l	Ptp4a1	Ifi47	Srebf2					Eef1b	Eif1ax	Rab35	Ift140	Rmnd5a					Cerk	Nme3	Hmgcs1
Eepd1	Erp44	Plekho2	Letm1	Syce3					Echdc1	Eif3m	Ptpn21	Ifih1	Srf					Eef1d	Eif2a	Rab43	Igbp1	Rnf123					Ces1c	Nme6	Idua
Efhd2	Esd	Plgrkt	Lgals1	Synj1					Echdc2	Eif4a1	Ptpn22	Ifit3	Srp54c					Eef1e1	Eif2ak4	Rab4a	Igf2r	Rnf2					Chd2	Nmnat1	Ilf3
Efna1	Esrp2	Plod1	Lgals8	Syt1					Echdc3	Eif4a2	Ptprb	Ift140	Srp9					Eef1g	Eif2b1	Rab4b	Igfals	Rnf20					Chmp6	Noc2l	Imp3
Efnb1	Esyt1	Plod3	Lgals9	Syt14					Echs1	Eif4a3	Ptprj	Ift81	Srpk1					Eef2	Eif2b2	Rab5b	Igfbp4	Rnf214					Clca3a1	Nolc1	Ing1
Efr3a	Esyt2	Plp2	Lgmn	Sytl4					Eci1	Eif4e	Pus3	Igbp1	Srpk2					Eefsec	Eif2b3	Rab6a	Igfbp7	Rnf7					Cln3	Nomo1	Jph1
Eftud2	Etf1	Plpp1	Lias	Taar1					Eci2	Eif4e2	Pvr	Igf2r	Ssh3					Eepd1	Eif2b4	Rab8b	Ighg2b	RO60					Cmc2	Nono	Kank2
Egfr	Etfa	Plpp3	Lima1	Tacc2					Ecm1	Eif4g1	Pxmp2	Igfals	Stam					Efhd2	Eif2b5	Rabif	Ighg2c	Rora					Cntn3	Nop10	Kbtbd7
Ehbp1	Etfb	Plscr1	Lims1	Taf10					Ecpas	Eif4g2	Pxn	Igha	Stard4					Efl1	Eif2d	Rabl3	Ighv1-31	Rpe					Coil	Nop14	Khdrbs1
Ehd1	Etfdh	Plscr3	Lipa	Taf2					Ecsit	Eif4g3	Pycr2	Ighg2b	Stard5					Efnb1	Eif2s1	Rac2	Igkc	Rpf2					Cpne8	Nop56	Klhdc7a
Ehd2	Etfrf1	Plscr4	Lipc	Taf5l					Ect2l	Eif5	Qpctl	Ighg2c	Stat5b					Efr3a	Eif2s2	Rad23b	Igkv12-44	Rpia					Crb3	Nop58	Ldlrap1
Ehd3	Etnk2	Plxnb1	Lipt1	Tanc2					Edem2	Eif5a	Rab12	Ighv1-31	Stat6					Eftud2	Eif2s3x	Raet1a	Igtp	Rpl36a					Ctsf	Npm1	Lipc
Ehd4	Etnppl	Plxnb2	Litaf	Tango6					Edem3	Eif5b	Rab20	Igkc	Stau1					Egfr	Eif2s3y	Rap1gap2	Iigp1	Rpp14					Ctss	Nrf1	Lyst
Ehhadh	Ewsr1	Plxnc1	Lman1	Tars3					Edf1	Eif6	Rab23	Igkv1-133	Stk11					Ehbp1	Eif3a	Rap2a	Ikbkb	Rpp25l					Cyp17a1	Nrp1	Mad2l1
Ei24	Exoc1	Pmpcb	Lman2	Tasp1					Eea1	Elac1	Rab24	Igkv12-46	Stk24					Ehd1	Eif3b	Rap2b	Ilf2	Rpp30					Cyp2c38	Nsdhl	Maged1
Eif1	Exoc2	Podxl	Lman2l	Tat					Eef1a1	Elac2	Rab27b	Iglc1	Stk38					Ehd2	Eif3c	Rap2c	Ilk	Rpp40					Cyp2c69	Nsf	Magi3
Eif2b1	Exoc4	Pofut1	Lmbrd2	Tatdn2					Eef1a2	Elk4	Rab2a	Igtp	Stk38l					Ehd3	Eif3d	Rasgrp2	Ilvbl	Rprd1b					Dnajb9	Nsun2	Mapk8ip1
Eif2b3	Exoc5	Pofut2	Lmf2	Tatdn3					Eef1b	Elmo1	Rab30	Iigp1	Ston1					Ehd4	Eif3e	Rasip1	Immt	Rprd2					Dnajc2	Nt5c3a	Metap1
Eif2b4	Exoc6	Poglut3	Lmna	Tbc1d10b					Eef1d	Elmo2	Rab35	Ikbkb	Stradb					Ehhadh	Eif3f	Rbbp4	Impact	Rps27a					Dock10	Nucb1	Mical1
Eif2s1	Exoc7	Pogz	Lmnb2	Tbc1d13					Eef1e1	Elmo3	Rab38	Il4i1	Strbp					Ehmt1	Eif3g	Rbbp9	Inf2	Rps6ka3					Dut	Nucks1	Mink1
Eif2s2	Exoc8	Polg	Lnpep	Tbc1d15					Eef1g	Elmod2	Rab43	Ilf2	Strip1					Ei24	Eif3h	Rbfa	Inmt	Rraga					Ebna1bp2	Nudc	Mllt1
Eif2s3x	Exosc2	Polr2d	Lnpk	Tbc1d17					Eef2	Elob	Rab4a	Ilk	Strn					Eif1a	Eif3i	Rbm15	Inpp5d	Rrn3					Eea1	Nudt12	Mmrn2
Eif3a	Exosc3	Polr2g	Lonp1	Tbc1d2					Eefsec	Eloc	Rab4b	Ilvbl	Stxbp5l					Eif2a	Eif3j1	Rbm19	Ints7	Rrp1b					Eif3j2	Nudt21	Mnda
Eif3b	Exosc4	Pomt1	Lonp2	Tbc1d20					Eepd1	Elovl5	Rab6a	Immt	Sugt1					Eif2ak2	Eif3k	Rbpms	Ipo4	Rsad2					Elovl5	Nudt7	Mndal
Eif3c	Exosc5	Pou3f1	Lpcat3	Tbc1d22a					Efcab3	Elp1	Rab8b	Imp4	Sumo1					Eif2ak3	Eif3l	Rcn1	Ipo5	RtcA					Eps15	Nup107	Mob4
Eif3d	Exosc6	Ppfibp1	Lpgat1	Tbc1d23					Efhd2	Elp2	Rab9a	Inmt	Supt16					Eif2b1	Eif3m	Rcn2	Ipo9	Rtf2					Ethe1	Nup155	Mtmr2
Eif3e	Exosc7	Ppic	Lrba	Tbc1d24					Efl1	Elp3	Rac2	Inpp5d	Supt3					Eif2b3	Eif4a1	Rcn3	Iqgap1	Rtn1					Exoc3l2	Nup93	Myh4
Eif3f	Exosc9	Ppie	Lrp1	Tbc1d2b					Efna1	Elp5	Rad54l	Inppl1	Supt4h1b					Eif2b4	Eif4a2	Rcsd1	Iqgap2	Rtp3					Extl2	Oat	Naa35
Eif3g	Ezr	Ppif	Lrpap1	Tbc1d5					Efnb1	Emc2	Raet1a	Insr	Sycp2l					Eif2s1	Eif4a3l2	Rdh13	Iqsec1	Rtp4					F5	Ogdh	Nckap1l
Eif3h	F10	Ppig	Lrpprc	Tbc1d8b					Efr3a	Emg1	Raf1	Ipo11	Sympk					Eif2s2	Eif4e	Reln	Iqsec2	Rubcn					Fabp5	Opa1	Ndor1
Eif3i	F11	Ppil4	Lrrc57	Tbcd					Eftud2	Eml2	Rap2a	Ipo5	Syne2					Eif2s3x	Eif4e2	Renbp	Irgm2	Rufy1					Fat3	Osbp	Nfyb
Eif3j2	F11r	Ppm1k	Lrrc59	Tbck					Egfr	Eml3	Rap2b	Ipo7	Synj1					Eif3a	Eif4enif1	Rex1bd	Isca1	Rufy3					Fbln1	Osbpl8	Nfyc
Eif3k	F12	Ppp1r37	Lrrc8d	Tbp					Ehd1	Eml4	Rap2c	Ipo8	Sypl					Eif3b	Eif4g1	Rexo2	Isoc1	Rwdd1					Fmnl2	Otc	Nhsl1
Eif3l	F13a1	Ppp2ca	Lrrfip1	Tcn2					Ehd2	Endog	Rasgrp2	Ipo9	Syt1					Eif3c	Eif4g2	Rfc3	Isoc2a	S100a6					Ftsj3	Otub1	Nktr
Eif3m	F2	Ppp3cb	Lss	Tdp1					Ehd3	Engase	Rasip1	Iqgap1	Sytl4					Eif3d	Eif4g3	Rfc4	Ist1	Saal1					Gal3st4	Oxct1	Noc3l
Eif4a1	F830016B08Rik	Ppp4r4	Lta4h	Tec					Ehd4	Eno1	Rbbp6	Iqgap2	Tacc2					Eif3e	Eif5	Rft1	Itfg1	Safb					Gfer	Oxnad1	Nqo1
Eif4a2	F9	Pptc7	Lyar	Tecpr2					Ehhadh	Enpep	Rbbp9	Iqsec1	Taf10					Eif3f	Eif5a2	Rftn1	Itga1	Sall1					Glipr2	Oxsm	Nrbp2
Eif4a3l2	Faah	Praf2	Lyn	Terf2					Ei24	Entpd5	Rbm22	Irgm1	Taf2					Eif3g	Eif5b	Rhag	Itga5	Sap130					Gm20671	Oxsr1	Nthl1
Eif4e	Fabp1	Prdm10	Lypla1	Terf2ip					Eif1a	Epb41	Rbm26	Irgm2	Taf5l					Eif3h	Eif6	Rhbdf2	Itgav	Sap30l					Golga4	P4hb	Nudcd1
Eif4g1	Fads1	Prelp	Lyplal1	Tex30					Eif2a	Epb41l1	Rcn1	Isca1	Taf6l					Eif3i	Elac2	Rhd	Itgb1	Sass6					Golm1	Pa2g4	Nxf1
Eif4g2	Fads2	Prg2	Lyrm2	Tfcp2					Eif2ak2	Epb41l2	Rcn2	Isoc1	Taf9b					Eif3j2	Elavl1	Rheb	Itih1	Sat2					Golph3l	Pabpc1	Ogn
Eif4g3	Fads6	Prim2	Lyrm4	Tfip11					Eif2b1	Epb41l3	Rcn3	Isoc2a	Tanc1					Eif3k	Elk4	Rhob	Itih2	Sbds					Gxylt1	Pacsin2	Ogt
Eif4h	Fah	Prkaa1	Lyrm9	Tgfbrap1					Eif2b3	Epb41l4b	Rcsd1	Ist1	Tango6					Eif3l	Ell2	Rhod	Itih3	Sbf2					Hdhd2	Pacsin3	Osbpl9
Eif5	Fahd1	Prkag1	M6pr	Th					Eif2s1	Epg5	Rdh13	Itga1	Tars3					Eif3m	Elmo2	Rhog	Itih4	Sbno1					Herc1	Pafah1b1	Pafah1b2
Eif5a	Fahd2a	Prkag2	Macf1	Thada					Eif2s2	Ephx1	Rdh5	Itgb1	Tas2r131					Eif4a1	Elmo3	Rhot2	Itm2b	Scaf8					Herpud1	Pafah2	Papss1
Eif5b	FAM120A	Prkar1a	Macrod1	Thbs1					Eif2s3x	Ephx2	Rell1	Itih1	Tasp1					Eif4a2	Elmod2	Rilpl2	Itpa	Scai					Hic2	Pah	Pbrm1
Elac2	Fam120b	Prkca	Macroh2a1	Thg1l					Eif3a	Epm2a	Reln	Itih2	Tat					Eif4a3	Elob	Rit1	Itpr1	Scrn2					Hm13	Paics	Pcsk9
Elane	Fam124a	Prkcb	Macroh2a2	Thnsl2					Eif3b	Epm2aip1	Rexo2	Itih4	Tatdn2					Eif4a3l2	Eloc	Rmdn3	Itpr2	Sct					Hpn	Pam16	Pfkfb2
Elavl1	Fam126b	Prkcsh	Maip1	Thoc5					Eif3c	Epn1	Rfng	Itpa	Tbc1d10b					Eif4e	Elp1	Rmnd1	Itsn2	Scube1					Hs1bp3	Pank1	Pfkm
Elmod2	Fam162a	Prkd2	Mal2	Thumpd2					Eif3d	Eppk1	Rft1	Itpr1	Tbc1d13					Eif4ebp1	Elp2	Rnf113a2	Ivd	Scyl3					Igha	Papss2	Phka1
Elob	Fam166b	Prkd3	Man1a2	Thumpd3					Eif3e	Eprs1	Rgs22	Itpr2	Tbc1d14					Eif4g1	Elp3	Rnf135	Iyd	Sdcbp					Igkv8-21	Pard3	Pi4kb
Eloc	Fam210b	Prkdc	Man1b1	Tifa					Eif3f	Eps15	Rhag	Itsn1	Tbc1d17					Eif4g2	Emc1	Rnf149	Jup	Sec24b					Il1r1	Park7	Pitpnm1
Elovl1	Fam234a	Prkra	Man2a1	Timp3					Eif3g	Eps15l1	Rhbdf2	Ivd	Tbc1d20					Eif4g3	Emc2	Rnf170	Kars1	Sec24d					Inhbc	Parp1	Pld4
Elovl2	Fam234b	Pros1	Manba	Tlr9					Eif3h	Eps8l2	Rhbg	Iyd	Tbc1d22a					Eif4h	Emg1	Rnf185	Kctd12	Seh1l					Insr	Parp9	Poc1a
Elovl5	Fam3c	Prrc2a	Manf	Tmem131l					Eif3i	Erap1	Rhd	Jagn1	Tbc1d23					Eif5	Emid1	Rnf5	Kdsr	Selenoh					Irak4	Parva	Polb
Elp2	Fam76a	Psd3	Maob	Tmem209					Eif3j1	Erbb4	Rheb	Jup	Tbc1d2b					Eif5a	Eml2	Rp2	Keg1	Selenok					Irf7	Pbld1	Polr1a
Emc1	Fam76b	Psen1	Map2k3	Tnc					Eif3k	Erc1	Rhob	Kalrn	Tbc1d7					Eif5b	Eml3	Rpl36a-ps1	Khk	Senp2					Irgm1	Pbld2	Polr2l
Emc10	Fam83h	Psma2	Map3k5	Tnfaip2					Eif3l	Ercc2	Rhod	Kansl3	Tbcd					Elavl1	Eml4	Rpl7l1	Kif13b	Senp6					Itprid2	Pcbd1	Polr3c
Emc2	Fam91a1	Psmb10	Map4	Tnfaip8					Eif3m	Ercc3	Rhox4g	Kars1	Tbce					Elmod2	Eml5	Rps10	Kif5b	Sephs1					Man1a1	Pcbp1	Ppbp
[truncated: 3,166 more rows]

## Sheet: Table S8
Table S8	This table lists full proteomic abundances in hepatocyte upon 3-day rifampicin treatment, quantified through LC-MS/MS and normalized by total peptide amount.
[truncated: 4,376 more rows]

[truncated: 4 more sheets: Table S9, Table S10, Table S11, Table S12]
